# Supplementary material for: Stochastic expression of invasion genes in Plasmodium falciparum schizonts
Source: Nat Commun. 2022 May 30;13:3004. doi: 10.1038/s41467-022-30605-z (PMC9151791; doi:10.1038/s41467-022-30605-z)
Supplement: Supplementary file 5 — Supplementary Data 3 [file 41467_2022_30605_MOESM5_ESM.xls]

## Sheet: Sheet1
GeneID	DESC	VIS_SCTS_1,4,5,6,7
PF3D7_0700100	erythrocyte membrane protein 1, PfEMP1	3.60186
PF3D7_0617900	histone H3 variant	2.87035
PF3D7_1471100	exported protein 2	2.75009
PF3D7_0113600	surface-associated interspersed protein 1.2 (SURFIN 1.2), pseudogene	2.41975
PF3D7_1035400	merozoite surface protein 3	2.34287
PF3D7_1246200	actin I	2.22361
PF3D7_1030200	claudin-like apicomplexan microneme protein, putative	2.21973
PF3D7_1335100	merozoite surface protein 7	2.02534
PF3D7_0531600	18S ribosomal RNA	2.01771
PF3D7_0914200	phospholipid or glycerol acyltransferase, putative	2.00547
PF3D7_1105100	histone H2B	1.95392
PF3D7_0503400	actin-depolymerizing factor 1	1.89925
PF3D7_0421300	erythrocyte membrane protein 1, PfEMP1	1.89861
PF3D7_0206800	merozoite surface protein 2	1.89458
malmito_rna_RNA14:rRNA		1.82194
PF3D7_1123100	calcium-dependent protein kinase 7	1.81607
PF3D7_1223100	cAMP-dependent protein kinase regulatory subunit	1.81112
malmito_rna_RNA22:rRNA		1.78075
PF3D7_1404900	conserved Plasmodium protein, unknown function	1.76127
PF3D7_0605900	long chain polyunsaturated fatty acid elongation enzyme, putative	1.7416
PF3D7_1464600	serine/threonine protein phosphatase UIS2, putative	1.72643
PF3D7_0600200	erythrocyte membrane protein 1, PfEMP1	1.71142
PF3D7_0930300	merozoite surface protein 1	1.68394
PF3D7_1105000	histone H4	1.64654
PF3D7_0214700	conserved Plasmodium protein, unknown function	1.64083
malmito_rna_25		1.6376
PF3D7_0507400	conserved Plasmodium protein, unknown function	1.63284
PF3D7_1115800	conserved Plasmodium protein, unknown function	1.62738
PF3D7_1222700	glideosome-associated protein 45	1.61996
PF3D7_0420300	transcription factor with AP2 domain(s)	1.60729
PF3D7_0100100	erythrocyte membrane protein 1, PfEMP1	1.60113
PF3D7_1132200	T-complex protein 1 subunit alpha	1.5795
PF3D7_0828600	folate transporter 1	1.57291
PF3D7_0919200	PPPDE peptidase, putative	1.56313
PF3D7_0934900	conserved Plasmodium protein, unknown function	1.56188
PF3D7_1455100	protein tyrosine phosphatase, putative	1.55895
PF3D7_0421100	erythrocyte membrane protein 1, PfEMP1	1.55806
malmito_rna_23		1.55632
PF3D7_0407900	AAA family ATPase, putative	1.55385
PF3D7_1455300	conserved Plasmodium protein, unknown function	1.55292
PF3D7_1302000	EMP1-trafficking protein	1.54411
malmito_rna_16:rRNA		1.54239
malmito_rna_LSUC:rRNA		1.53659
PF3D7_1351800	conserved Plasmodium protein, unknown function	1.5192
PF3D7_1351800.2	conserved Plasmodium protein, unknown function	1.5192
PF3D7_0102200	ring-infected erythrocyte surface antigen	1.51918
PF3D7_1149100	Plasmodium exported protein, unknown function	1.51698
PF3D7_1149100.2	Plasmodium exported protein, unknown function	1.51698
PF3D7_1401400	early transcribed membrane protein 14.1	1.51441
malmito_rna_SSUF:rRNA		1.51391
malmito_rna_RNA11:rRNA		1.49919
PF3D7_1307900	tripartite motif protein, putative	1.49454
PF3D7_1036000	merozoite surface protein	1.49389
PF3D7_0730800	Plasmodium exported protein, unknown function	1.4907
PF3D7_0220000	liver stage antigen 3	1.48226
PF3D7_0415800	RING zinc finger protein, putative	1.4795
PF3D7_0425800	erythrocyte membrane protein 1, PfEMP1	1.47803
PF3D7_0612700	6-cysteine protein	1.47523
PF3D7_0214600	serine/threonine protein kinase, putative	1.47435
PF3D7_1129100	parasitophorous vacuolar protein 1	1.4731
PF3D7_1116800	heat shock protein 101	1.47264
PF3D7_0918500	telomerase RNA	1.46658
PF3D7_0320900	histone H2A variant, putative	1.46154
PF3D7_1420700	surface protein P113	1.45802
mal_rna_15:rRNA		1.44932
PF3D7_0424600	Plasmodium exported protein (PHISTb), unknown function	1.44613
PF3D7_0206200	pantothenate transporter	1.43728
PF3D7_1451200	conserved Plasmodium protein, unknown function	1.43723
PF3D7_0212600	secreted protein with altered thrombospondin repeat domain	1.43137
PF3D7_1436300	translocon component PTEX150	1.4281
PF3D7_0424100	reticulocyte binding protein homologue 5	1.42241
PF3D7_1023900	chromodomain-helicase-DNA-binding protein 1 homolog, putative	1.41719
malmito_rna_24		1.41513
PF3D7_1428200	major facilitator superfamily domain-containing protein, putative	1.40998
PF3D7_0806800	vacuolar proton translocating ATPase subunit A, putative	1.40798
PF3D7_0404700	dipeptidyl aminopeptidase 3	1.40375
PF3D7_0403800	alpha/beta hydrolase, putative	1.39927
PF3D7_1408000	plasmepsin II	1.39492
malmito_rna_LSUG:rRNA		1.3945
PF3D7_0418600	regulator of chromosome condensation, putative	1.38933
PF3D7_1337800	calcium-dependent protein kinase 5	1.38479
mal_rna_9:rRNA		1.38014
malmito_rna_26		1.37845
malmito_rna_20:rRNA		1.3746
malmito_rna_RNA6:rRNA		1.3739
PF3D7_1411600	GTP-binding protein, putative	1.36803
PF3D7_0712600	erythrocyte membrane protein 1, PfEMP1	1.36241
PF3D7_0409200	protein SOF1, putative	1.35969
PF3D7_0724000	Rab GTPase activator and protein kinase, putative	1.3574
PF3D7_1014100	conserved Plasmodium protein, unknown function	1.35467
PF3D7_0903600	conserved Plasmodium protein, unknown function	1.35359
PF3D7_1149200	ring-infected erythrocyte surface antigen	1.34458
PF3D7_1125700	kelch domain-containing protein, putative	1.34037
PF3D7_1035700	duffy binding-like merozoite surface protein	1.3373
PF3D7_1149500	ring-infected erythrocyte surface antigen 2, pseudogene	1.33517
PF3D7_1411000	conserved Plasmodium protein, unknown function	1.33406
PF3D7_1411000.2	conserved Plasmodium protein, unknown function	1.33406
PF3D7_0207100	conserved Plasmodium protein, unknown function	1.33387
malmito_rna_17:rRNA		1.32983
PF3D7_0632800	erythrocyte membrane protein 1, PfEMP1	1.32982
PF3D7_1444300	1-acyl-sn-glycerol-3-phosphate acyltransferase, putative	1.3235
PF3D7_0322600	conserved Plasmodium protein, unknown function	1.32182
mal_mito_RNA19:rRNA		1.32173
PF3D7_1444800	fructose-bisphosphate aldolase	1.32075
malmito_rna_RNA7:rRNA		1.31688
PF3D7_1232500	CG2-related protein, putative	1.31359
PF3D7_0932200	profilin, putative	1.30897
PF3D7_0204200	conserved Plasmodium protein, unknown function	1.30485
PF3D7_0813000	conserved Plasmodium protein, unknown function	1.3013
PF3D7_1100100	erythrocyte membrane protein 1, PfEMP1	1.29849
PF3D7_1428100	WW domain-binding protein 11, putative	1.29807
PF3D7_0316000	microneme associated antigen	1.29448
PF3D7_1342600	myosin A	1.29162
mal_rna_18:rRNA		1.29088
PF3D7_0830500	sporozoite and liver stage tryptophan-rich protein, putative	1.2878
mal_rna_8:rRNA		1.2857
PF3D7_0214800	conserved Plasmodium membrane protein, unknown function	1.2807
PF3D7_0420900	erythrocyte membrane protein 1, PfEMP1	1.27836
PF3D7_0515400	conserved Plasmodium protein, unknown function	1.27833
PF3D7_0103400	zinc-carboxypeptidase, putative	1.27489
PF3D7_1437200	ribonucleoside-diphosphate reductase large subunit, putative	1.27221
PF3D7_0210600	conserved Plasmodium protein, unknown function	1.27196
malmito_rna_9:rRNA		1.27103
PF3D7_0822900	conserved Plasmodium protein, unknown function	1.27017
PF3D7_0625400	conserved Plasmodium protein, unknown function	1.26618
PF3D7_0523400	DnaJ protein, putative	1.26577
PF3D7_0301300	alpha/beta hydrolase, putative	1.26175
PF3D7_0628300	choline/ethanolaminephosphotransferase, putative	1.26082
PF3D7_0717500	calcium-dependent protein kinase 4	1.25765
PF3D7_1423300	serine/threonine protein phosphatase 7	1.25456
PF3D7_0725600	18S ribosomal RNA	1.25233
PF3D7_0801300	von Willebrand factor A domain-related protein	1.25134
PF3D7_0504000	cation transporting P-ATPase	1.25126
PF3D7_0206700	adenylosuccinate lyase	1.25019
PF3D7_1218500	conserved Plasmodium protein, unknown function	1.24701
PF3D7_1240600	erythrocyte membrane protein 1, PfEMP1	1.24684
PF3D7_1246400	myosin A tail domain interacting protein	1.24483
PF3D7_0934800	cAMP-dependent protein kinase catalytic subunit	1.24282
PF3D7_1461400	conserved Plasmodium protein, unknown function	1.24046
malmito_rna_RNA12:rRNA		1.23986
PF3D7_1146600	CCAAT-box DNA binding protein subunit B	1.2377
PF3D7_1149600	DnaJ protein, putative	1.23657
PF3D7_0731500	erythrocyte binding antigen-175	1.23633
PF3D7_1472700	DNA-directed RNA polymerase, alpha subunit, putative	1.23548
PF3D7_1453700	co-chaperone p23	1.23399
PF3D7_1202600	conserved protein, unknown function	1.23196
PF3D7_1411900	p1/s1 nuclease, putative	1.23102
PF3D7_0403400	conserved Plasmodium protein, unknown function	1.22672
PF3D7_1335300	reticulocyte binding protein 2 homologue b	1.22653
PF3D7_0110600	phosphatidylinositol-4-phosphate 5-kinase	1.22582
PF3D7_0532000	28S ribosomal RNA	1.22544
PF3D7_1454400	aminopeptidase P	1.22522
PF3D7_1468400	zinc finger protein, putative	1.22387
PF3D7_1016800	Plasmodium exported protein (PHISTc), unknown function	1.22294
PF3D7_1460600	inner membrane complex sub-compartment protein 3	1.22199
PF3D7_1248500	bax inhibitor 1, putative	1.22033
PF3D7_1143100	transcription factor with AP2 domain(s)	1.21987
PF3D7_0323500	survival motor neuron-like protein	1.2196
malmito_rna_RNA18:rRNA		1.21952
PF3D7_1336900	tryptophan--tRNA ligase	1.21927
PF3D7_1116700	dipeptidyl aminopeptidase 1	1.21545
PF3D7_1414300	60S ribosomal protein L10, putative	1.20891
PF3D7_1035500	merozoite surface protein 6	1.20872
PF3D7_0107500	lipid/sterol:H+ symporter	1.20764
PF3D7_1002100	EMP1-trafficking protein	1.2076
PF3D7_1251200	coronin	1.20612
PF3D7_1311800	M1-family alanyl aminopeptidase	1.2034
PF3D7_1138700	conserved Plasmodium protein, unknown function	1.1995
PF3D7_1235400	tetQ family GTPase, putative	1.19668
PF3D7_0808700	erythrocyte membrane protein 1, PfEMP1	1.19633
PF3D7_0802000	glutamate dehydrogenase, putative	1.18302
PF3D7_0217500	calcium-dependent protein kinase 1	1.18179
PF3D7_1303400	LisH domain-containing protein, putative	1.18158
mal_rna_13:rRNA		1.18007
PF3D7_0402100	Plasmodium exported protein (PHISTb), unknown function	1.17879
PF3D7_0813300	conserved Plasmodium protein, unknown function	1.1785
PF3D7_1133700	FHA domain-containing protein, putative	1.17772
PF3D7_0911900	falstatin	1.17696
PF3D7_1340900	sodium-dependent phosphate transporter	1.17597
PF3D7_0833500	erythrocyte membrane protein 1, PfEMP1	1.17469
PF3D7_1237900	conserved Plasmodium protein, unknown function	1.1744
PF3D7_0935900	ring-exported protein 1	1.17263
PF3D7_1252800	Plasmodium exported protein (PHISTb), unknown function	1.17035
PF3D7_0810300	protein phosphatase PPM5, putative	1.17009
PF3D7_1218000	thrombospondin-related apical membrane protein	1.16902
PF3D7_0717400	queuine tRNA-ribosyltransferase, putative	1.16841
PF3D7_0112700	28S ribosomal RNA	1.16529
PF3D7_0104300	ubiquitin carboxyl-terminal hydrolase 1, putative	1.16505
PF3D7_1407800	plasmepsin IV	1.16441
PF3D7_1150400	erythrocyte membrane protein 1, PfEMP1	1.16384
PF3D7_1119700	conserved Plasmodium protein, unknown function	1.1615
PF3D7_1245800	epsin, putative	1.16131
PF3D7_0106700	small ribosomal subunit assembling AARP2 protein	1.16093
PF3D7_0629500	amino acid transporter, putative	1.15993
PF3D7_0630100	conserved Plasmodium protein, unknown function	1.1553
PF3D7_1371000	18S ribosomal RNA	1.15499
PF3D7_1335400	reticulocyte binding protein 2 homologue a	1.15261
PF3D7_1410400	rhoptry-associated protein 1	1.14591
PF3D7_0808200	plasmepsin X	1.14422
mal_rna_14:rRNA		1.14385
PF3D7_0424200	reticulocyte binding protein homologue 4	1.14363
PF3D7_0712900	erythrocyte membrane protein 1, PfEMP1	1.14248
PF3D7_1364200	conserved Plasmodium protein, unknown function	1.14226
mal_rna_12:rRNA		1.13905
PF3D7_0216700	autophagy-related protein 11, putative	1.13869
PF3D7_0216700.2	autophagy-related protein 11, putative	1.13869
PF3D7_0402200	surface-associated interspersed protein 4.1 (SURFIN 4.1), pseudogene	1.13596
PF3D7_1460100	FYVE and coiled-coil domain-containing protein	1.13554
PF3D7_0410600	conserved Plasmodium protein, unknown function	1.13511
PF3D7_1019000	eukaryotic translation initiation factor subunit eIF2A, putative	1.13345
PF3D7_1413700	conserved Plasmodium protein, unknown function	1.13252
PF3D7_1006800	single-strand telomeric DNA-binding protein GBP2, putative	1.13073
PF3D7_0929400	high molecular weight rhoptry protein 2	1.12812
PF3D7_0509800	phosphatidylinositol 4-kinase	1.12692
PF3D7_0412400	erythrocyte membrane protein 1, PfEMP1	1.12575
PF3D7_0828800	GPI-anchored micronemal antigen	1.12415
PF3D7_0914100	conserved Plasmodium protein, unknown function	1.12367
PF3D7_1338600	conserved Plasmodium protein, unknown function	1.12274
PF3D7_0303200	HAD superfamily protein, putative	1.11857
PF3D7_0410000	erythrocyte vesicle protein 1	1.11771
PF3D7_0215300	acyl-CoA synthetase	1.11766
PF3D7_1238900	protein kinase 2	1.1167
PF3D7_0802600	adenylyl cyclase beta	1.11504
PF3D7_1121600	exported protein 1	1.11431
PF3D7_1238800	acyl-CoA synthetase	1.11406
PF3D7_0916000	major facilitator superfamily domain-containing protein, putative	1.11383
PF3D7_0410800	conserved Plasmodium protein, unknown function	1.11346
PF3D7_1035300	glutamate-rich protein	1.11148
PF3D7_1359700	conserved Plasmodium protein, unknown function	1.11084
PF3D7_0818600	BEM46-like protein, putative	1.11044
PF3D7_0507500	subtilisin-like protease 1	1.10998
PF3D7_1100200	erythrocyte membrane protein 1, PfEMP1	1.10989
PF3D7_1028700	merozoite TRAP-like protein	1.10935
PF3D7_1428400	WD and tetratricopeptide repeats protein 1, putative	1.10632
PF3D7_0730300	transcription factor with AP2 domain(s)	1.10526
PF3D7_1353000	tryptophan-rich protein, pseudogene	1.10508
PF3D7_0629300	phospholipase, putative	1.10294
PF3D7_1331400	CPW-WPC family protein	1.10282
PF3D7_0924000	patatin-like phospholipase, putative	1.10259
PF3D7_0911100	conserved Plasmodium protein, unknown function	1.10046
PF3D7_1036500	probable protein, unknown function	1.09913
PF3D7_0104200	StAR-related lipid transfer protein	1.09904
PF3D7_0726000	28S ribosomal RNA	1.09789
PF3D7_1231400	amino acid transporter, putative	1.09517
PF3D7_0617300	conserved Plasmodium protein, unknown function	1.09349
PF3D7_0905400	high molecular weight rhoptry protein 3	1.09194
PF3D7_1321400	palmitoyltransferase DHHC8, putative	1.09068
PF3D7_0531500	non-coding RNA	1.08797
PF3D7_0102500	erythrocyte binding antigen-181	1.08772
PF3D7_1136900	subtilisin-like protease 2	1.08762
PF3D7_0808300	ubiquitin regulatory protein, putative	1.08716
PF3D7_0525800	inner membrane complex protein 1g, putative	1.08416
PF3D7_1016700	Plasmodium exported protein (PHISTc), unknown function	1.08179
PF3D7_1304100	DNA ligase I	1.08096
PF3D7_0308300	conserved Plasmodium protein, unknown function	1.08019
PF3D7_0916700	RNA-binding protein musashi, putative	1.0786
PF3D7_0905100	nucleoporin NUP100/NSP100, putative	1.07818
PF3D7_1211800	polyubiquitin	1.0769
PF3D7_0723300	conserved Plasmodium protein, unknown function	1.07441
PF3D7_1466400	transcription factor with AP2 domain(s)	1.07434
PF3D7_1404800	conserved Plasmodium protein, unknown function	1.07104
PF3D7_1456800	V-type H(+)-translocating pyrophosphatase, putative	1.07092
PF3D7_1416500	NADP-specific glutamate dehydrogenase	1.07088
PF3D7_1339300	conserved Plasmodium protein, unknown function	1.06989
PF3D7_0414900	armadillo-domain containing rhoptry protein	1.06761
PF3D7_1320600	ras-related protein Rab-11A	1.06731
PF3D7_1105600	translocon component PTEX88	1.06596
PF3D7_0305300	conserved Plasmodium membrane protein, unknown function	1.06525
PF3D7_1318800	translocation protein SEC63	1.06238
PF3D7_0627800	acetyl-CoA synthetase, putative	1.06219
PF3D7_1301600	erythrocyte binding antigen-140	1.06184
PF3D7_1133400	apical membrane antigen 1	1.06162
PF3D7_1003600	inner membrane complex protein 1c, putative	1.05975
PF3D7_1371600	erythrocyte binding like protein 1, pseudogene	1.05738
PF3D7_0308700	conserved Plasmodium protein, unknown function	1.05569
PF3D7_1312800	conserved Plasmodium protein, unknown function	1.05404
PF3D7_1205800	high mobility group protein B3, putative	1.0529
malmito_rna_RNA4:rRNA		1.04571
PF3D7_1438400	metacaspase-like protein	1.04558
PF3D7_0924400	conserved Plasmodium protein, unknown function	1.0413
PF3D7_1318700	conserved Plasmodium protein, unknown function	1.03987
PF3D7_0622900	transcription factor with AP2 domain(s), putative	1.03776
malmito_rna_27		1.03742
PF3D7_1116500	folate transporter 2	1.03679
PF3D7_0724900	kinesin-19, putative	1.03647
PF3D7_1351700	inner membrane complex protein 1f, putative	1.03557
PF3D7_0805600	PAP2-like protein, putative	1.03517
PF3D7_1332200	conserved Plasmodium protein, unknown function	1.03439
PF3D7_0705500	inositol-phosphate phosphatase, putative	1.03438
PF3D7_1436600	cGMP-dependent protein kinase	1.03295
PF3D7_1125800	kelch domain-containing protein, putative	1.03201
PF3D7_1427100	lipase, putative	1.03199
PF3D7_1252400	reticulocyte binding protein homologue 3, pseudogene	1.02982
PF3D7_1035200	S-antigen	1.02955
PF3D7_1203700	nucleosome assembly protein	1.02949
PF3D7_1148620	5.8S ribosomal RNA	1.02786
PF3D7_0623800	tyrosine kinase-like protein, putative	1.02773
PF3D7_1148640	28S ribosomal RNA	1.02706
PF3D7_1365800	conserved Plasmodium protein, unknown function	1.02575
PF3D7_0304200	EH domain-containing protein	1.02545
PF3D7_1035900	probable protein, unknown function	1.02459
PF3D7_1368400	conserved Plasmodium protein, unknown function	1.02111
PF3D7_1347500	DNA/RNA-binding protein Alba 4	1.02057
PF3D7_0203100	protein kinase, putative	1.0203
PF3D7_0206900	merozoite surface protein 5	1.02023
PF3D7_0701900	Plasmodium exported protein, unknown function	1.01963
PF3D7_0206900.2	merozoite surface protein 5	1.01704
PF3D7_0707700	E3 ubiquitin-protein ligase, putative	1.01688
PF3D7_0105000	non-coding RNA	1.01645
PF3D7_1243700	ubiquitin-conjugating enzyme E2, putative	1.01495
PF3D7_0418700	RNA-binding protein NOB1, putative	1.01457
PF3D7_1252600	lysophospholipase, putative	1.01447
PF3D7_1131800	oxysterol-binding protein, putative	1.01295
PF3D7_0202500	early transcribed membrane protein 2	1.00971
PF3D7_1344300	zinc finger protein, putative	1.00869
PF3D7_1407900	plasmepsin I	1.00848
PF3D7_0507800	conserved Plasmodium protein, unknown function	1.00822
PF3D7_1104900	calcium/calmodulin-dependent protein kinase, putative	1.00801
PF3D7_0813400	conserved Plasmodium protein, unknown function	1.00576
PF3D7_1373500	erythrocyte membrane protein 1, PfEMP1	1.00545
PF3D7_1019300	zinc finger protein, putative	1.00526
PF3D7_0318500	conserved Plasmodium protein, unknown function	1.00221
PF3D7_0324900	erythrocyte membrane protein 1, PfEMP1	1.00043
PF3D7_1027300	peroxiredoxin	1.00001
PF3D7_1356800	serine/threonine protein kinase, putative	0.999424
PF3D7_0533100	erythrocyte membrane protein 1 (PfEMP1), pseudogene	0.997669
PF3D7_0530100	SNARE protein, putative	0.997534
PF3D7_1108600	endoplasmic reticulum-resident calcium binding protein	0.996951
PF3D7_1209400	cytosolic iron-sulfur protein assembly protein 1, putative	0.993613
PF3D7_0426000	erythrocyte membrane protein 1, PfEMP1	0.993318
PF3D7_0711700	erythrocyte membrane protein 1, PfEMP1	0.992612
PF3D7_1102800	early transcribed membrane protein 11.2	0.992219
PF3D7_1122800	calcium-dependent protein kinase 6	0.988935
PF3D7_0613600	conserved Plasmodium protein, unknown function	0.988243
PF3D7_1355900	RWD domain-containing protein, putative	0.983919
PF3D7_1240900	erythrocyte membrane protein 1, PfEMP1	0.982155
PF3D7_0712400	erythrocyte membrane protein 1, PfEMP1	0.98158
PF3D7_0223500	erythrocyte membrane protein 1, PfEMP1	0.980641
PF3D7_1425400	DEAD/DEAH box helicase, putative	0.980291
PF3D7_0424000	Plasmodium exported protein (PHISTc), unknown function	0.977028
PF3D7_1304200	CorA-like Mg2+ transporter protein, putative	0.976899
PF3D7_0702100	Plasmodium exported protein (PHISTb), unknown function, pseudogene	0.976887
malmito_rna_RNA5:rRNA		0.976708
PF3D7_1331000	protein kinase, putative	0.975819
PF3D7_1304200.2	CorA-like Mg2+ transporter protein, putative	0.97474
PF3D7_1127600	CRAL/TRIO domain-containing protein, putative	0.973913
PF3D7_1237700	conserved protein, unknown function	0.973817
PF3D7_1361400	actin-depolymerizing factor 2	0.973447
PF3D7_0423800	cysteine-rich protective antigen	0.971755
PF3D7_0412700	erythrocyte membrane protein 1, PfEMP1	0.97166
PF3D7_1249800	THO complex subunit 2, putative	0.971105
PF3D7_0108500	conserved Plasmodium protein, unknown function	0.971017
PF3D7_0411800	conserved Plasmodium protein, unknown function	0.970851
PF3D7_1211700	DNA replication licensing factor MCM5, putative	0.969406
PF3D7_1307500	conserved Plasmodium protein, unknown function	0.968828
PF3D7_1347700	ethanolamine-phosphate cytidylyltransferase	0.965573
PF3D7_1433500	DNA topoisomerase 2	0.962456
PF3D7_1437900	HSP40, subfamily A, putative	0.960731
PF3D7_1230100	thioredoxin-like associated protein 1, putative	0.958592
PF3D7_1424400	60S ribosomal protein L7-3, putative	0.957833
PF3D7_1117700	GTP-binding nuclear protein RAN/TC4	0.957495
PF3D7_0104700	major facilitator superfamily-related transporter, putative	0.957393
PF3D7_0613900	myosin E, putative	0.95705
PF3D7_1033100	S-adenosylmethionine decarboxylase/ornithine decarboxylase	0.956131
PF3D7_1022500	citrate synthase, mitochondrial, putative	0.95478
PF3D7_1031800	conserved Plasmodium protein, unknown function	0.953816
PF3D7_0910600	SNARE protein	0.952533
PF3D7_1467900	rab GTPase activator, putative	0.948253
PF3D7_0818100	zinc finger protein, putative	0.946636
PF3D7_0418500	trafficking protein particle complex subunit 3, putative	0.946199
PF3D7_1346300	DNA/RNA-binding protein Alba 2	0.945658
PF3D7_1127900	conserved Plasmodium protein, unknown function	0.943124
PF3D7_0212300	peptide chain release factor subunit 1, putative	0.942844
PF3D7_1114100	rhomboid protease ROM1	0.941717
PF3D7_1114100.2	rhomboid protease ROM1	0.941717
PF3D7_1108100	conserved Plasmodium protein, unknown function	0.941531
PF3D7_0729400	ribosome biogenesis protein BRX1 homolog, putative	0.940784
PF3D7_1229800	myosin D	0.939928
PF3D7_0805200	gamete release protein, putative	0.939578
PF3D7_1349300	tyrosine kinase-like protein	0.938722
PF3D7_0219700	Plasmodium exported protein (PHISTc), unknown function	0.933673
PF3D7_0707500	conserved Plasmodium protein, unknown function	0.932048
PF3D7_0406500	NYN domain-containing protein, putative	0.927802
PF3D7_0717300	transcription initiation factor IIE subunit alpha, putative	0.927727
PF3D7_1304500	small heat shock protein, putative	0.927692
PF3D7_1474600	conserved Plasmodium membrane protein, unknown function	0.926968
PF3D7_1458700	exonuclease V, mitochondrial, putative	0.926966
PF3D7_0304100	inner membrane complex protein 1e, putative	0.924875
PF3D7_1114200	GTPase-activating protein, putative	0.921401
PF3D7_0501400	interspersed repeat antigen	0.92067
PF3D7_0910500	DNA repair protein REV1, putative	0.920627
mal_rna_17:rRNA		0.920327
PF3D7_0402300	reticulocyte binding protein homologue 1	0.919351
PF3D7_1136500	casein kinase 1	0.918209
PF3D7_1472600	protein disulfide-isomerase	0.91795
PF3D7_0105600	conserved Plasmodium protein, unknown function	0.917744
PF3D7_1414500	atypical protein kinase, ABC-1 family, putative	0.915989
PF3D7_0510500	topoisomerase I	0.915736
PF3D7_1435300	NAD(P)H-dependent glutamate synthase, putative	0.914324
PF3D7_1476800	lysophospholipase, putative	0.913338
PF3D7_0932300	M18 aspartyl aminopeptidase	0.912218
PF3D7_0109000	photosensitized INA-labeled protein PHIL1, putative	0.910738
PF3D7_0404900	6-cysteine protein	0.910359
PF3D7_0918700	conserved Plasmodium protein, unknown function	0.909328
PF3D7_1429900	ADP-dependent DNA helicase RecQ	0.909255
PF3D7_1104100	syntaxin, Qa-SNARE family	0.907635
PF3D7_0937800	erythrocyte membrane protein 1, PfEMP1	0.90623
PF3D7_0809100	erythrocyte membrane protein 1, PfEMP1	0.905584
PF3D7_0515600	conserved Plasmodium protein, unknown function	0.9054
PF3D7_1232600	conserved Plasmodium protein, unknown function	0.904885
PF3D7_1361800	conserved Plasmodium protein, unknown function	0.9041
PF3D7_1245700	non-coding RNA	0.903735
PF3D7_0407800	conserved Plasmodium protein, unknown function	0.903398
PF3D7_1330800	RNA-binding protein, putative	0.903341
PF3D7_1458000	cysteine proteinase falcipain 1	0.902482
PF3D7_1420200	tetratricopeptide repeat protein, putative	0.902176
PF3D7_0513600	deoxyribodipyrimidine photo-lyase, putative	0.901861
PF3D7_0310800	conserved Plasmodium protein, unknown function	0.90014
PF3D7_0517900	zinc finger protein, putative	0.899668
PF3D7_1242800	rab specific GDP dissociation inhibitor	0.899347
PF3D7_1136500.2	casein kinase 1	0.898334
PF3D7_1250200	conserved Plasmodium membrane protein, unknown function	0.898075
PF3D7_1008100	zinc finger protein, putative	0.897016
PF3D7_1462800	glyceraldehyde-3-phosphate dehydrogenase	0.897013
PF3D7_1464700	ATP synthase (C/AC39) subunit, putative	0.896985
PF3D7_1026600	conserved Plasmodium protein, unknown function	0.896953
mal_mito_3:mRNA		0.896384
malmito_SSUB:rRNA		0.895153
PF3D7_0934500	V-type proton ATPase subunit E, putative	0.894398
PF3D7_1106800	protein kinase, putative	0.893789
PF3D7_0424300	erythrocyte binding antigen-165, pseudogene	0.893379
PF3D7_0801100	28S ribosomal RNA	0.892068
PF3D7_0303500	spindle pole body protein, putative	0.891895
PF3D7_0820500	C-13 antigen	0.891721
PF3D7_0320800	ATP-dependent RNA helicase DDX6	0.890056
PF3D7_0529900	RING zinc finger protein, putative	0.889658
PF3D7_0105800	conserved Plasmodium protein, unknown function	0.888176
PF3D7_1132800	aquaglyceroporin	0.888043
PF3D7_1124600	ethanolamine kinase	0.887995
PF3D7_0804900	GTPase-activating protein, putative	0.887503
PF3D7_1146200	conserved Plasmodium protein, unknown function	0.886762
PF3D7_0400400	erythrocyte membrane protein 1, PfEMP1	0.885675
PF3D7_0501000	Plasmodium exported protein, unknown function	0.879579
PF3D7_1300600	rifin	0.878507
PF3D7_1015200	cysteine--tRNA ligase	0.877591
PF3D7_1015200.2	cysteine--tRNA ligase	0.877591
PF3D7_0310200	phd finger protein, putative	0.875881
PF3D7_1405300	conserved Plasmodium protein, unknown function	0.875371
malmito_rna_LSUF:rRNA		0.875317
PF3D7_0501600	rhoptry-associated protein 2	0.873966
PF3D7_1449100	conserved Plasmodium protein, unknown function	0.873404
PF3D7_1406300	glycerophosphodiester phosphodiesterase	0.873298
PF3D7_0914700	major facilitator superfamily-related transporter, putative	0.872641
PF3D7_0504800	conserved Plasmodium protein, unknown function	0.872306
PF3D7_1327800	ribose-phosphate pyrophosphokinase, putative	0.870922
PF3D7_0932100	protein MAM3, putative	0.870913
PF3D7_0726900	mitochondrial import inner membrane translocase subunit TIM50, putative	0.870615
PF3D7_1302600	deoxyhypusine hydroxylase	0.870307
PF3D7_0919300	thioredoxin-like protein 1, putative	0.870216
PF3D7_0722800	conserved Plasmodium protein, unknown function	0.869524
PF3D7_1408400	DNA repair helicase, putative	0.869481
PF3D7_1310700	RNA-binding protein, putative	0.869062
PF3D7_0525100	acyl-CoA synthetase	0.86895
PF3D7_1474500	splicing factor 3A subunit 1, putative	0.867811
PF3D7_0617800	histone H2A	0.866006
PF3D7_0606000	conserved Plasmodium protein, unknown function	0.865245
PF3D7_0413100	erythrocyte membrane protein 1, PfEMP1	0.865046
PF3D7_1365900	ubiquitin-60S ribosomal protein L40	0.863704
PF3D7_0219600	replication factor C subunit 1, putative	0.863349
PF3D7_0803600	conserved Plasmodium protein, unknown function	0.862626
PF3D7_0415700	conserved Plasmodium protein, unknown function	0.862293
PF3D7_0418300	conserved Plasmodium protein, unknown function	0.861595
PF3D7_0704600	E3 ubiquitin-protein ligase	0.861504
PF3D7_0915800	glycolipid transfer protein, putative	0.859416
PF3D7_1105700	tRNA-splicing ligase RtcB, putative	0.859274
PF3D7_1223400	phospholipid-transporting ATPase, putative	0.859185
PF3D7_0630300	DNA polymerase epsilon catalytic subunit A, putative	0.858895
PF3D7_0528400	palmitoyltransferase DHHC7	0.858871
PF3D7_1437700	succinyl-CoA ligase, putative	0.85766
PF3D7_0608800	ornithine aminotransferase	0.857409
PF3D7_1365600	DNA topoisomerase VI, b subunit, putative	0.856763
PF3D7_1227300	conserved Plasmodium protein, unknown function	0.854581
PF3D7_1352200	U3 small nucleolar RNA-associated protein 15, putative	0.854113
PF3D7_0525300	conserved Plasmodium protein, unknown function	0.853664
PF3D7_1402800	conserved Plasmodium protein, unknown function	0.851769
PF3D7_1300300	erythrocyte membrane protein 1, PfEMP1	0.851518
PF3D7_0308800	conserved protein, unknown function	0.851136
PF3D7_0725400	conserved Plasmodium protein, unknown function	0.848219
PF3D7_1315400	zinc finger (CCCH type) protein, putative	0.848194
PF3D7_0806500	DnaJ protein, putative	0.847998
PF3D7_1015200.3	cysteine--tRNA ligase	0.844647
PF3D7_1209300	zinc finger transcription factor, putative	0.842221
PF3D7_0110800	transcription initiation factor TFIIB, putative	0.839957
PF3D7_1041300	erythrocyte membrane protein 1, PfEMP1	0.839628
PF3D7_1311300	ATP synthase subunit gamma, mitochondrial	0.838241
PF3D7_0936300	ring-exported protein 3	0.838144
mal_mito_2:mRNA		0.835427
PF3D7_1371300	28S ribosomal RNA	0.834065
PF3D7_1038000	antigen UB05	0.83367
PF3D7_1038000.2	antigen UB05	0.83367
PF3D7_0624600	SNF2 helicase, putative	0.832031
PF3D7_1121700	protein GCN20	0.829735
PF3D7_1008800	nucleolar protein 5, putative	0.828684
PF3D7_0704800	conserved Plasmodium protein, unknown function	0.826017
PF3D7_1351600	glycerol kinase	0.825249
PF3D7_1016400	serine/threonine protein kinase, FIKK family	0.825223
PF3D7_0724700	conserved Plasmodium protein, unknown function	0.82482
PF3D7_1025000	formin 2, putative	0.82162
PF3D7_1123200	leucine-rich repeat protein	0.819593
PF3D7_0211200	ras-related protein Rab-5A	0.816098
PF3D7_0220200	Plasmodium exported protein, unknown function	0.814327
PF3D7_1021700	conserved Plasmodium membrane protein, unknown function	0.812996
PF3D7_0401600.2	rifin	0.812586
PF3D7_0401600	rifin	0.812586
PF3D7_0918100	cytochrome b5-like heme/steroid binding protein, putative	0.812258
PF3D7_1142400	coproporphyrinogen-III oxidase	0.808763
PF3D7_0206000	DNA repair protein RAD2, putative	0.808519
PF3D7_0308200	T-complex protein 1 subunit eta	0.808108
PF3D7_0722400	Obg-like ATPase 1, putative	0.806368
PF3D7_0316300	inorganic pyrophosphatase	0.806262
PF3D7_1464000	YL1 nuclear protein, putative	0.805717
PF3D7_1429700	mitochondrial ribosomal protein L15 precursor, putative	0.805407
PF3D7_1239200	transcription factor with AP2 domain(s)	0.804625
PF3D7_0531800	5.8S ribosomal RNA	0.80411
PF3D7_1307700	conserved Plasmodium protein, unknown function	0.803451
PF3D7_0531900		0.802489
PF3D7_0401800	Plasmodium exported protein (PHISTb), unknown function	0.802388
PF3D7_0531700		0.800924
PF3D7_1337200	1-deoxy-D-xylulose 5-phosphate synthase	0.800885
PF3D7_0619000	conserved protein, unknown function	0.798456
PF3D7_0619000.2	conserved protein, unknown function	0.798456
PF3D7_0930200	leucine-rich repeat protein	0.797627
PF3D7_0309600	60S acidic ribosomal protein P2	0.797356
PF3D7_0215800	origin recognition complex subunit 5	0.796983
PF3D7_0110500	bromodomain protein, putative	0.796675
PF3D7_0819000	conserved Plasmodium protein, unknown function	0.796585
PF3D7_1449400	crossover junction endonuclease MUS81, putative	0.796469
PF3D7_1213900	conserved Plasmodium protein, unknown function	0.79625
PF3D7_1472900	dihydroorotase, putative	0.795083
PF3D7_0503000	50S ribosomal protein L28, apicoplast, putative	0.790877
PF3D7_1325100	phosphoribosylpyrophosphate synthetase	0.790765
PF3D7_1407300	pre-mRNA-splicing factor 38B, putative	0.790706
PF3D7_1432300	conserved Plasmodium protein, unknown function	0.790101
PF3D7_0202000	knob-associated histidine-rich protein	0.78992
PF3D7_1130700	structural maintenance of chromosomes protein 1, putative	0.784441
PF3D7_1405100	GTPase-activating protein, putative	0.783996
PF3D7_0824800	conserved Plasmodium membrane protein, unknown function	0.783918
PF3D7_1115400	cysteine proteinase falcipain 3	0.78367
PF3D7_1445000	conserved Plasmodium protein, unknown function	0.782913
PF3D7_0622800	leucine--tRNA ligase, putative	0.782497
PF3D7_0215400	conserved Plasmodium protein, unknown function	0.78249
PF3D7_1113400	ubiquitin domain-containing protein DSK2, putative	0.782467
PF3D7_1450000	serine/threonine protein kinase, putative	0.780122
PF3D7_1472400	M1-family alanyl aminopeptidase, putative	0.779308
PF3D7_1319100	conserved protein, unknown function	0.777843
PF3D7_0214900	rhoptry neck protein 6	0.776609
PF3D7_1013800	conserved Plasmodium protein, unknown function	0.773879
PF3D7_0500100	erythrocyte membrane protein 1, PfEMP1	0.773021
PF3D7_1255100	rifin	0.772933
PF3D7_1129500	A/G-specific adenine glycosylase, putative	0.771569
PF3D7_0416200	conserved protein, unknown function	0.769597
PF3D7_1370300	membrane associated histidine-rich protein	0.769142
PF3D7_1000100	erythrocyte membrane protein 1, PfEMP1	0.769101
PF3D7_0316300.2	inorganic pyrophosphatase, putative	0.768387
PF3D7_1024800	conserved Plasmodium protein, unknown function	0.768179
PF3D7_1211200	conserved Plasmodium protein, unknown function	0.766051
PF3D7_0628100	HECT-domain (ubiquitin-transferase), putative	0.765341
PF3D7_1237200	conserved Plasmodium protein, unknown function	0.764459
PF3D7_1130200	60S ribosomal protein P0	0.762586
PF3D7_1439500	CCAAT-binding transcription factor, putative	0.762363
PF3D7_1228600	merozoite surface protein 9	0.762158
PF3D7_0803500	AAA family ATPase, putative	0.762037
PF3D7_1112200	ubiquinone biosynthesis protein COQ4, putative	0.761941
PF3D7_1136200	conserved Plasmodium protein, unknown function	0.761217
PF3D7_0517300	serine/arginine-rich splicing factor 1	0.760791
PF3D7_0722200	rhoptry-associated leucine zipper-like protein 1	0.760412
PF3D7_1369500	conserved Plasmodium protein, unknown function	0.760089
PF3D7_1200100	erythrocyte membrane protein 1, PfEMP1	0.75789
PF3D7_0927900	phosphatidylserine decarboxylase	0.756859
PF3D7_0203700	protein MAK16, putative	0.756288
PF3D7_0624200	conserved Plasmodium protein, unknown function	0.754633
PF3D7_1327300	conserved Plasmodium protein, unknown function	0.754098
PF3D7_1212800	iron-sulfur subunit of succinate dehydrogenase	0.753927
PF3D7_1229100	multidrug resistance-associated protein 2	0.753834
PF3D7_1005900	conserved Plasmodium protein, unknown function	0.753298
PF3D7_1401100	DnaJ protein, putative	0.753289
PF3D7_0113000	glutamic acid-rich protein	0.752903
PF3D7_0610800	transketolase	0.751938
PF3D7_0722500	pre-mRNA-splicing factor CWC15, putative	0.751136
PF3D7_0800100	erythrocyte membrane protein 1, PfEMP1	0.750744
PF3D7_0412900	erythrocyte membrane protein 1, PfEMP1	0.750231
PF3D7_0724800	kelch domain-containing protein, putative	0.749451
PF3D7_0725800	5.8S ribosomal RNA	0.748975
PF3D7_1371200	5.8S ribosomal RNA	0.748727
PF3D7_0817600	conserved Plasmodium protein, unknown function	0.748706
PF3D7_1366600	signal recognition particle receptor subunit alpha, putative	0.747924
PF3D7_1224300	polyadenylate-binding protein, putative	0.74733
PF3D7_0911600	conserved Plasmodium protein, unknown function	0.746592
PF3D7_1017300.2	golgi re-assembly stacking protein 2	0.745934
PF3D7_0709100	Cg1 protein	0.745532
PF3D7_0908200	conserved Plasmodium protein, unknown function	0.744942
PF3D7_1453800	glucose-6-phosphate dehydrogenase-6-phosphogluconolactonase	0.744858
PF3D7_1017300	golgi re-assembly stacking protein 1	0.744832
PF3D7_0802800	serine/threonine protein phosphatase 2B catalytic subunit A	0.744528
PF3D7_0609000	conserved Plasmodium protein, unknown function	0.744201
PF3D7_1424100	60S ribosomal protein L5, putative	0.743048
PF3D7_0423600	conserved Plasmodium protein, unknown function	0.74278
PF3D7_1231600	pre-mRNA-splicing factor ATP-dependent RNA helicase PRP2, putative	0.742186
PF3D7_0629700	SET domain protein, putative	0.741131
PF3D7_0814600	conserved Plasmodium protein, unknown function	0.740723
PF3D7_1128000	conserved Plasmodium protein, unknown function	0.740254
PF3D7_1128000.2	conserved Plasmodium protein, unknown function	0.740254
PF3D7_1211900	non-SERCA-type Ca2+ -transporting P-ATPase	0.739252
PF3D7_0409300	conserved Plasmodium protein, unknown function	0.737609
PF3D7_0317200	cdc2-related protein kinase 4	0.737068
PF3D7_0825000	conserved Plasmodium protein, unknown function	0.736584
PF3D7_1235700	ATP synthase subunit beta, mitochondrial	0.736267
PF3D7_1342000	40S ribosomal protein S6	0.735932
PF3D7_1366800	phosphatidylserine synthase, putative	0.735354
PF3D7_0219800	Plasmodium exported protein (PHISTc), unknown function	0.735149
PF3D7_1352400	conserved Plasmodium protein, unknown function	0.733585
PF3D7_0923800.2	thioredoxin reductase	0.732442
PF3D7_1241100	polyadenylation factor subunit 2, putative	0.732385
PF3D7_0903500	conserved Plasmodium protein, unknown function	0.732329
PF3D7_1323100	60S ribosomal protein L6, putative	0.732194
PF3D7_0923800	thioredoxin reductase	0.731881
PF3D7_1243600	translation initiation factor SUI1, putative	0.730932
PF3D7_0924500	conserved Plasmodium membrane protein, unknown function	0.730406
PF3D7_1466200	conserved Plasmodium protein, unknown function	0.730061
PF3D7_1128500	conserved protein, unknown function	0.729641
PF3D7_0609700	conserved Plasmodium protein, unknown function	0.729062
PF3D7_1208400	amino acid transporter, putative	0.728847
PF3D7_1313800	conserved Plasmodium membrane protein, unknown function	0.727611
PF3D7_1236100	clustered-asparagine-rich protein	0.726378
PF3D7_0508900	conserved Plasmodium protein, unknown function	0.725773
PF3D7_0720700	phosphoinositide-binding protein, putative	0.725586
PF3D7_0309500	asparagine synthetase [glutamine-hydrolyzing], putative	0.724711
PF3D7_0321900	cyclic amine resistance locus protein	0.723292
mal_rna_11:rRNA		0.723132
PF3D7_0618200	conserved Plasmodium protein, unknown function	0.722907
PF3D7_1252300	conserved Plasmodium protein, unknown function	0.721497
PF3D7_1204300	eukaryotic translation initiation factor 5A	0.720925
PF3D7_1351500	small nucleolar RNA snoR21	0.720868
PF3D7_0922100	ubiquitin-like protein, putative	0.720618
PF3D7_1471400	diacylglycerol kinase, putative	0.719821
PF3D7_1316600	choline-phosphate cytidylyltransferase	0.718872
PF3D7_0501100	co-chaperone J domain protein JDP	0.718126
PF3D7_0501100.2	heat shock protein 40, type II	0.718126
PF3D7_1240300	erythrocyte membrane protein 1, PfEMP1	0.717659
PF3D7_0721900	V-type ATPase V0 subunit e, putative	0.715692
PF3D7_1331600	protein tyrosine phosphatase-like protein, putative	0.714547
PF3D7_1302100	gamete antigen 27/25	0.71328
PF3D7_1409400	conserved Plasmodium membrane protein, unknown function	0.711621
PF3D7_1311400	AP-1 complex subunit mu-1	0.711616
PF3D7_1004000	60S ribosomal protein L13, putative	0.711312
PF3D7_1352000	conserved Plasmodium protein, unknown function	0.711223
PF3D7_0609400	mitochondrial cardiolipin synthase, putative	0.711187
PF3D7_1001900	Plasmodium exported protein (hyp16), unknown function	0.710981
PF3D7_1136700	armadillo-interacting protein AIP	0.710956
PF3D7_1136700.2	armadillo-interacting protein AIP	0.710956
PF3D7_1108700	heat shock protein DnaJ homologue Pfj2	0.710313
PF3D7_0407700	conserved Plasmodium protein, unknown function	0.710311
PF3D7_1444500	eukaryotic initiation factor 2alpha kinase 1	0.710247
PF3D7_1446300	conserved Plasmodium membrane protein, unknown function	0.710093
PF3D7_0524800	ubiquitin fusion degradation protein 1, putative	0.710079
PF3D7_1202200	mitochondrial phosphate carrier protein	0.70819
PF3D7_0419600	ran-specific GTPase-activating protein 1, putative	0.708187
PF3D7_0302500	cytoadherence linked asexual protein 3.1	0.706808
PF3D7_0721000	conserved Plasmodium membrane protein, unknown function	0.705913
PF3D7_1426200	protein arginine N-methyltransferase 1	0.703582
PF3D7_0507600	cell differentiation protein, putative	0.703533
PF3D7_0518300	proteasome subunit beta type-1, putative	0.703379
PF3D7_1020900	ADP-ribosylation factor	0.702681
PF3D7_1030300	conserved Plasmodium protein, unknown function	0.702515
PF3D7_0705300	origin recognition complex subunit 2, putative	0.70216
PF3D7_1461100	conserved Plasmodium protein, unknown function	0.70211
PF3D7_1037500	dynamin-like protein	0.701977
PF3D7_0618000	conserved Plasmodium membrane protein, unknown function	0.69804
PF3D7_1312100	conserved Plasmodium protein, unknown function	0.697736
PF3D7_1447000	40S ribosomal protein S5	0.696239
PF3D7_0406000	conserved Plasmodium protein, unknown function	0.696106
PF3D7_1031400	OTU-like cysteine protease	0.695593
PF3D7_1031400.2	OTU-like cysteine protease	0.695593
PF3D7_0403700	pre-mRNA-splicing factor CLF1, putative	0.695478
PF3D7_0818200	14-3-3 protein	0.695192
PF3D7_1248200	pre-mRNA-splicing factor RBM22, putative	0.69512
PF3D7_1347100	DNA topoisomerase 3, putative	0.69373
PF3D7_1332300	trafficking protein particle complex subunit 2, putative	0.693688
PF3D7_0932000	conserved Plasmodium protein, unknown function	0.693638
PF3D7_0730500	conserved Plasmodium protein, unknown function	0.693583
PF3D7_1321700	splicing factor 1	0.691597
PF3D7_1405700	RING zinc finger protein, putative	0.691486
PF3D7_1034200	apicoplast ribosomal protein L27 precursor, putative	0.689877
PF3D7_1335000	MSP7-like protein	0.687044
PF3D7_1328200	conserved Plasmodium protein, unknown function	0.686028
PF3D7_1336500	small nucleolar RNA snoR19	0.685558
PF3D7_0922200	S-adenosylmethionine synthetase	0.685338
PF3D7_0520900	adenosylhomocysteinase	0.683914
PF3D7_1443600	gamma-tubulin complex component, putative	0.683525
PF3D7_0628600	conserved Plasmodium protein, unknown function	0.683148
PF3D7_1142300	conserved Plasmodium membrane protein, unknown function	0.682923
PF3D7_0408500	flap endonuclease 1	0.682605
PF3D7_0707400	AAA family ATPase, putative	0.682209
PF3D7_1359600	conserved Plasmodium protein, unknown function	0.680095
PF3D7_0708400	heat shock protein 90	0.679769
PF3D7_1019800	tRNA methyltransferase, putative	0.678685
PF3D7_1401600	Plasmodium exported protein (PHISTb), unknown function	0.677533
PF3D7_0310900	conserved Plasmodium protein, unknown function	0.677307
PF3D7_0316900	E3 ubiquitin-protein ligase, putative	0.674994
PF3D7_0712000	erythrocyte membrane protein 1, PfEMP1	0.674589
PF3D7_1309300	U4/U6 small nuclear ribonucleoprotein PRP3, putative	0.674112
PF3D7_1403500	dynein light chain, putative	0.673799
PF3D7_1407200	conserved Plasmodium protein, unknown function	0.672547
PF3D7_0318600	cleavage and polyadenylation specificity factor, putative	0.672546
PF3D7_0605500	cyclin dependent kinase binding protein, putative	0.672273
PF3D7_1126300	DnaJ protein, putative	0.672213
PF3D7_1255200	erythrocyte membrane protein 1, PfEMP1	0.671516
PF3D7_0816600	chaperone protein ClpB1	0.671493
PF3D7_1206700	eukaryotic translation initiation factor 5, putative	0.67087
PF3D7_0317400	DNA replication complex GINS protein, putative	0.670347
PF3D7_1348400	conserved Plasmodium membrane protein, unknown function	0.670184
PF3D7_0112600		0.670083
PF3D7_1430900	cytochrome c oxidase subunit 2, putative	0.669208
PF3D7_1309400	HORMA domain protein, putative	0.669009
PF3D7_0918300	eukaryotic translation initiation factor 3 subunit F, putative	0.668
PF3D7_0706500	conserved Plasmodium protein, unknown function	0.667616
PF3D7_0803800	proteasome subunit beta type-4	0.667455
PF3D7_0922800	conserved Plasmodium protein, unknown function	0.667197
PF3D7_1349500	conserved Plasmodium protein, unknown function	0.666922
PF3D7_0708800	heat shock protein 110	0.666709
PF3D7_0406100	V-type proton ATPase subunit B	0.664623
PF3D7_1333700	histone H3-like centromeric protein CSE4	0.662568
PF3D7_0205800	PH domain-containing protein, putative	0.662488
PF3D7_1453400	conserved Plasmodium protein, unknown function	0.662023
PF3D7_0207600	serine repeat antigen 5	0.661529
PF3D7_0522600	inner membrane complex protein	0.660727
PF3D7_1324600	conserved Plasmodium protein, unknown function	0.660401
PF3D7_1358700	YOP1-like protein, putative	0.660377
PF3D7_1108500	succinyl-CoA synthetase alpha subunit, putative	0.659838
PF3D7_0614900	conserved Plasmodium membrane protein, unknown function	0.658991
PF3D7_1319400	conserved Plasmodium protein, unknown function	0.657895
PF3D7_0212500	conserved Plasmodium protein, unknown function	0.65709
PF3D7_0709300	Cg2 protein, putative	0.656707
PF3D7_0505200	actin-like protein, putative	0.655562
PF3D7_1330300	DnaJ protein, putative	0.654384
PF3D7_1132600	pre-mRNA-splicing factor 38A, putative	0.653264
PF3D7_1321100	conserved Plasmodium protein, unknown function	0.653256
PF3D7_1112100	conserved Plasmodium protein, unknown function	0.652839
PF3D7_1440100	conserved Plasmodium protein, unknown function	0.652451
PF3D7_0826700	receptor for activated c kinase	0.651872
PF3D7_0725700		0.651677
PF3D7_0423500	glideosome associated protein with multiple membrane spans 2	0.650401
PF3D7_1035100	probable protein, unknown function	0.649096
PF3D7_0310100	calcium-dependent protein kinase 3	0.64854
PF3D7_1328100	proteasome subunit beta type-7, putative	0.647324
PF3D7_1031200	MORN repeat-containing protein 1	0.647162
PF3D7_1132000	ubiquitin-like protein, putative	0.647138
PF3D7_1112000	conserved Plasmodium protein, unknown function	0.646538
PF3D7_1220900	heterochromatin protein 1	0.645151
PF3D7_1222400	transcription factor with AP2 domain(s)	0.642689
PF3D7_0612100	eukaryotic translation initiation factor 3 subunit L, putative	0.642544
PF3D7_1356100	conserved Plasmodium protein, unknown function	0.641186
PF3D7_1110700	actin-like protein, putative	0.640883
PF3D7_1321900	conserved Plasmodium protein, unknown function	0.640204
PF3D7_1015900	enolase	0.639435
PF3D7_1113100	protein tyrosine phosphatase	0.639038
PF3D7_0818500	zinc finger protein, putative	0.638076
PF3D7_0712300	erythrocyte membrane protein 1, PfEMP1	0.637942
PF3D7_1007200	rhoGAP GTPase, putative	0.637383
PF3D7_1219600	aminophospholipid-transporting P-ATPase	0.636732
PF3D7_0616600	conserved protein, unknown function	0.635792
PF3D7_0400100	erythrocyte membrane protein 1, PfEMP1	0.635612
PF3D7_1426700	phosphoenolpyruvate carboxylase	0.635599
PF3D7_0205900	26S proteasome regulatory subunit RPN1, putative	0.635414
PF3D7_1349200	glutamate--tRNA ligase, putative	0.634897
PF3D7_0904900	copper-transporting ATPase	0.634076
PF3D7_1351400	60S ribosomal protein L17, putative	0.633738
PF3D7_0813100	conserved Plasmodium protein, unknown function	0.632793
PF3D7_1431400	conserved Plasmodium protein, unknown function	0.632563
PF3D7_0425900	rifin	0.631481
PF3D7_1353600	ER lumen protein retaining receptor	0.63124
PF3D7_1240400	erythrocyte membrane protein 1, PfEMP1	0.631195
PF3D7_0917900	heat shock protein 70	0.630802
PF3D7_1239000	HD superfamily phosphohydrolase protein	0.6291
PF3D7_0507100	60S ribosomal protein L4	0.628655
PF3D7_1201200	Plasmodium exported protein (PHISTa-like), unknown function	0.628458
PF3D7_1454500	iron sulfur cluster assembly protein, putative	0.626781
PF3D7_1352500	thioredoxin-related protein, putative	0.626136
PF3D7_0828300	conserved Plasmodium protein, unknown function	0.625568
PF3D7_1475000	mediator of RNA polymerase II transcription subunit 31, putative	0.625259
PF3D7_0900500	rifin	0.624816
PF3D7_1123500	conserved Plasmodium protein, unknown function	0.62472
PF3D7_0807700	serine protease DegP	0.623196
PF3D7_0513300	purine nucleoside phosphorylase	0.621897
PF3D7_1211600	lysine-specific histone demethylase 1, putative	0.621842
PF3D7_1123400	translation elongation factor EF-1, subunit alpha, putative	0.621682
PF3D7_1123800	structural maintenance of chromosomes protein 5, putative	0.620398
PF3D7_0323400	Rh5 interacting protein	0.620191
PF3D7_1127000	protein phosphatase, putative	0.620115
PF3D7_1033500	WD repeat-containing protein 70, putative	0.619772
PF3D7_0505700	conserved Plasmodium membrane protein, unknown function	0.618425
PF3D7_1124100	beige/BEACH domain protein, putative	0.618418
PF3D7_1212700	eukaryotic translation initiation factor 3 subunit A, putative	0.617882
PF3D7_0705400	DNA replication licensing factor MCM7	0.617199
PF3D7_1344100	krox-like protein, putative	0.617132
PF3D7_0905800	conserved Plasmodium protein, unknown function	0.61684
PF3D7_1118500	nucleolar protein 56, putative	0.616315
PF3D7_1331500	conserved Plasmodium protein, unknown function	0.616139
PF3D7_1219300	erythrocyte membrane protein 1, PfEMP1	0.615534
PF3D7_1113300	UDP-galactose transporter, putative	0.614897
PF3D7_1018700	conserved Plasmodium protein, unknown function	0.614365
PF3D7_1224700	conserved Plasmodium protein, unknown function	0.61412
PF3D7_1455700	conserved Plasmodium protein, unknown function	0.614039
PF3D7_1417500	H/ACA ribonucleoprotein complex subunit 4, putative	0.613905
PF3D7_0305600	AP endonuclease (DNA-[apurinic or apyrimidinic site] lyase), putative	0.613559
PF3D7_1315500	conserved Plasmodium protein, unknown function	0.613287
PF3D7_0811600	conserved Plasmodium protein, unknown function	0.612876
PF3D7_0211800	asparagine--tRNA ligase	0.612617
PF3D7_0613700	syntaxin binding protein, putative	0.612231
PF3D7_0417400	conserved Plasmodium protein, unknown function	0.611797
PF3D7_1337500	conserved Plasmodium protein, unknown function	0.611706
PF3D7_0711100	conserved Plasmodium membrane protein, unknown function	0.611279
PF3D7_1019700	conserved Plasmodium protein, unknown function	0.611169
PF3D7_0933500	gamma-tubulin complex component, putative	0.611129
PF3D7_0213100	protein SIS1	0.61102
PF3D7_1148600	18S ribosomal RNA	0.60979
PF3D7_1330500	conserved Plasmodium protein, unknown function	0.609699
PF3D7_0930500	diacylglycerol kinase, putative	0.609378
PF3D7_1141600	dolichol-phosphate mannosyltransferase	0.608583
PF3D7_1014900	conserved Plasmodium protein, unknown function	0.608337
PF3D7_0216800	conserved Plasmodium membrane protein, unknown function	0.608019
PF3D7_0111500	UMP-CMP kinase, putative	0.606928
PF3D7_1438900	thioredoxin peroxidase 1	0.606211
PF3D7_1003000	conserved Plasmodium protein, unknown function	0.605511
PF3D7_0934100	TFIIH basal transcription factor complex helicase XPD subunit	0.60387
PF3D7_1244600	ADP-ribosylation factor GTPase-activating protein, putative	0.603675
PF3D7_1332500	SAM-dependent RNA methyltransferase, putative	0.603359
PF3D7_0321600	ATP-dependent RNA helicase DDX42, putative	0.602472
PF3D7_0424500	serine/threonine protein kinase, FIKK family	0.601342
PF3D7_1362800	conserved Plasmodium protein, unknown function	0.599209
PF3D7_1008500	conserved Plasmodium membrane protein, unknown function	0.598921
PF3D7_0532400	lysine-rich membrane-associated PHISTb protein	0.598067
PF3D7_0302200	cytoadherence linked asexual protein 3.2	0.597955
PF3D7_1443900	heat shock protein 90, putative	0.59758
PF3D7_0906600	zinc finger protein, putative	0.597575
PF3D7_1200600	erythrocyte membrane protein 1, PfEMP1	0.597451
PF3D7_1008000	histone deacetylase 2	0.596993
PF3D7_1105800	conserved Apicomplexan protein, unknown function	0.596792
PF3D7_0714500	transcription elongation factor s-II, putative	0.596032
PF3D7_1219100	clathrin heavy chain, putative	0.595434
PF3D7_1230700	protein transport protein SEC13	0.594883
PF3D7_0612600	cytoplasmic tRNA 2-thiolation protein 1, putative	0.59448
PF3D7_0603800	centrosomal protein CEP76, putative	0.594279
PF3D7_0903300	conserved Plasmodium membrane protein, unknown function	0.593691
PF3D7_1131100	serpentine receptor, putative	0.593241
PF3D7_1019100	conserved Plasmodium protein, unknown function	0.592248
PF3D7_1332000	syntaxin, Qa-SNARE family	0.591909
PF3D7_1324800	dihydrofolate synthase/folylpolyglutamate synthase	0.591445
PF3D7_0302300	erythrocyte membrane protein 1 (PfEMP1), pseudogene	0.591244
PF3D7_0511500	RNA pseudouridylate synthase, putative	0.590864
PF3D7_1335700	conserved Plasmodium protein, unknown function	0.590771
PF3D7_1226800	ataxin-3, putative	0.590385
PF3D7_0919100	DnaJ protein, putative	0.590094
PF3D7_0623700	ATP-dependent RNA helicase SUV3, putative	0.588844
PF3D7_0922600	glutamine synthetase, putative	0.587786
PF3D7_0503300	serine/arginine-rich splicing factor 12	0.587559
PF3D7_1232100	60 kDa chaperonin	0.587184
PF3D7_0104400	4-hydroxy-3-methylbut-2-enyl diphosphate reductase	0.58685
PF3D7_1201000	Plasmodium exported protein (PHISTb), unknown function	0.585528
PF3D7_0405200	ag-1 blood stage membrane protein homologue	0.585268
PF3D7_0507200	subtilisin-like protease 3	0.585186
PF3D7_1118300	insulinase, putative	0.584553
PF3D7_1145400	dynamin-like protein	0.584509
PF3D7_0404300	conserved Plasmodium protein, unknown function	0.582669
PF3D7_0714000	histone H2B variant	0.58218
PF3D7_1309200	protein phosphatase PPM6, putative	0.580444
PF3D7_0106100	V-type proton ATPase subunit C, putative	0.580297
PF3D7_1436200	conserved Plasmodium protein, unknown function	0.579995
PF3D7_0627300	E3 ubiquitin-protein ligase RNF5, putative	0.579786
PF3D7_0311400	protein kinase, putative	0.579048
PF3D7_1303500	sodium/hydrogen exchanger, Na+, H+ antiporter	0.577933
PF3D7_1010300	succinate dehydrogenase subunit 4, putative	0.577678
PF3D7_1414600	mRNA-capping enzyme subunit alpha	0.576726
PF3D7_1307600	DNA-directed RNA polymerase alpha chain, putative	0.576689
PF3D7_1231800	asparagine-rich protein, putative	0.576429
PF3D7_0612800	6-cysteine protein	0.576386
PF3D7_1401800	choline kinase	0.575537
PF3D7_0623900	ribonuclease H2 subunit A, putative	0.575499
PF3D7_1028200	zinc finger, C3HC4 type, putative	0.574507
PF3D7_1145200	serine/threonine protein kinase, putative	0.574441
PF3D7_0604300	conserved Plasmodium protein, unknown function	0.574171
PF3D7_0721200	conserved Plasmodium protein, unknown function	0.573777
PF3D7_0918200	50S ribosomal protein L3, apicoplast, putative	0.57367
PF3D7_1466100	protein phosphatase containing kelch-like domains	0.572736
PF3D7_0508600	conserved Plasmodium protein, unknown function	0.572156
PF3D7_0619400	cell division cycle protein 48 homologue, putative	0.572009
PF3D7_1000500	rifin	0.571837
PF3D7_0713400	serpentine receptor, putative	0.571718
PF3D7_0512600	ras-related protein Rab-1B	0.571709
PF3D7_1117300	conserved Plasmodium protein, unknown function	0.571644
PF3D7_0807800	26S proteasome regulatory subunit RPN10, putative	0.571624
PF3D7_1357800	T-complex protein 1 subunit delta	0.571038
PF3D7_1134300	conserved Plasmodium protein, unknown function	0.57088
PF3D7_1105400	40S ribosomal protein S4, putative	0.570361
PF3D7_1219900	ribulose-phosphate 3-epimerase, putative	0.57033
PF3D7_0908000	P1 nuclease, putative	0.570251
PF3D7_0109800	phenylalanine--tRNA ligase alpha subunit	0.570097
PF3D7_0204700	hexose transporter	0.569351
PF3D7_1423700	conserved Plasmodium protein, unknown function	0.569047
PF3D7_0209800	ATP-dependent RNA helicase UAP56	0.568541
PF3D7_0204100	conserved Plasmodium protein, unknown function	0.568464
PF3D7_1228800	WD repeat-containing protein, putative	0.56839
PF3D7_0319700	ABC transporter I family member 1, putative	0.567302
PF3D7_0632500	erythrocyte membrane protein 1, PfEMP1	0.566502
PF3D7_1018200	serine/threonine protein phosphatase 8, putative	0.566388
PF3D7_1311900	V-type proton ATPase catalytic subunit A	0.566151
PF3D7_1451100	elongation factor 2	0.566105
PF3D7_1344800	aspartate carbamoyltransferase	0.566065
PF3D7_1349600	conserved Plasmodium protein, unknown function	0.565795
PF3D7_0619500	acyl-CoA synthetase	0.565035
PF3D7_0831200	DnaJ protein, putative	0.565027
PF3D7_1126700	autophagy-related protein 23, putative	0.564973
PF3D7_0626800	pyruvate kinase	0.562849
PF3D7_1314500	cop-coated vesicle membrane protein p24 precursor, putative	0.561901
PF3D7_0514900	conserved Plasmodium protein, unknown function	0.561395
PF3D7_0811400	conserved protein, unknown function	0.560336
PF3D7_1138500	protein phosphatase 2C	0.56031
PF3D7_0606200	ubiquitin-conjugating enzyme E2, putative	0.55962
PF3D7_1020000	RNA-binding protein 34, putative	0.558992
PF3D7_1411400	plastid replication-repair enzyme	0.557956
PF3D7_1344200	heat shock protein 110, putative	0.557892
PF3D7_0802200	1-cys peroxiredoxin	0.557745
PF3D7_1406800	glideosome associated protein with multiple membrane spans 3	0.557085
PF3D7_0219900	Plasmodium exported protein, unknown function	0.556905
PF3D7_1472200	histone deacetylase, putative	0.556254
PF3D7_1463900	conserved Plasmodium membrane protein, unknown function	0.556037
PF3D7_0717600	conserved Plasmodium protein, unknown function	0.555826
PF3D7_0422500	pre-mRNA-splicing helicase BRR2, putative	0.555811
PF3D7_1206200	eukaryotic translation initiation factor 3 subunit C, putative	0.555613
PF3D7_1361100	protein transport protein Sec24A	0.555504
PF3D7_1431500	mitogen-activated protein kinase 1	0.555098
PF3D7_0511800	inositol-3-phosphate synthase	0.552884
PF3D7_0616200	kinetochore protein NDC80, putative	0.55281
PF3D7_0725900		0.552482
PF3D7_1424200	small nucleolar RNA snoR25	0.551661
PF3D7_0307200	60S ribosomal protein L7, putative	0.551438
PF3D7_0823200	RNA-binding protein, putative	0.551355
PF3D7_1252100	rhoptry neck protein 3	0.550943
PF3D7_1346100	protein transport protein SEC61 subunit alpha	0.548887
PF3D7_0312400	glycogen synthase kinase 3	0.547609
PF3D7_0516700	ubiquitin carboxyl-terminal hydrolase 2, putative	0.547464
PF3D7_1116100	serine esterase, putative	0.547347
PF3D7_1368100	26S proteasome regulatory subunit RPN11, putative	0.547027
PF3D7_1331700	glutamine--tRNA ligase, putative	0.546693
PF3D7_0405400	pre-mRNA-processing-splicing factor 8, putative	0.546241
PF3D7_1200800	serine/threonine protein kinase, FIKK family	0.544565
PF3D7_0710000	conserved Plasmodium protein, unknown function	0.544535
PF3D7_1402700	U2 snRNP-associated SURP motif-containing protein, putative	0.544233
PF3D7_1417400	rap guanine nucleotide exchange factor, putative, pseudogene	0.543476
PF3D7_0516900	60S ribosomal protein L2	0.543321
PF3D7_1216400	conserved Plasmodium membrane protein, unknown function	0.542455
PF3D7_0814000	60S ribosomal protein L13-2, putative	0.541704
PF3D7_1125100	conserved Apicomplexan protein, unknown function	0.540848
PF3D7_0513800	ras-related protein Rab-1A	0.54003
PF3D7_1457400	conserved Plasmodium protein, unknown function	0.539573
PF3D7_0808100	AP-3 complex subunit delta, putative	0.53909
PF3D7_0717200	conserved Plasmodium protein, unknown function	0.538796
PF3D7_0913200	elongation factor 1-beta	0.537928
PF3D7_1350400	ubiquitin-activating enzyme E1, putative	0.537104
PF3D7_0217100	ATP synthase F1, alpha subunit	0.536891
PF3D7_0515700	glideosome-associated protein 40, putative	0.536773
PF3D7_0305500	conserved Plasmodium protein, unknown function	0.536664
PF3D7_1443100	conserved Plasmodium protein, unknown function	0.536656
PF3D7_1309100	60S ribosomal protein L24, putative	0.536252
PF3D7_1414700	ubiquitin carboxyl-terminal hydrolase, putative	0.535886
PF3D7_0214100	protein transport protein SEC31	0.53495
PF3D7_0920500	ADP-ribosylation factor, putative	0.534393
PF3D7_1220300	cell cycle associated protein, putative	0.533973
PF3D7_0308600	pre-mRNA-processing factor 19, putative	0.533668
PF3D7_1346400	conserved Plasmodium protein, unknown function	0.533528
PF3D7_1221300	conserved Plasmodium protein, unknown function	0.533321
PF3D7_1405000	conserved Plasmodium protein, unknown function	0.532163
PF3D7_1027800	60S ribosomal protein L3	0.532138
PF3D7_1478600	EMP1-trafficking protein	0.53188
PF3D7_1435600	conserved Plasmodium protein, unknown function	0.531494
PF3D7_1315600	CDP-diacylglycerol--inositol 3-phosphatidyltransferase	0.531124
PF3D7_1405600	ribonucleoside-diphosphate reductase small chain, putative	0.529831
PF3D7_1232400	conserved protein, unknown function	0.529704
PF3D7_1218200	conserved Plasmodium protein, unknown function	0.529071
PF3D7_0721100	conserved Plasmodium protein, unknown function	0.528645
PF3D7_1001700	Plasmodium exported protein (PHISTc), unknown function	0.528531
PF3D7_0413900	ubiquitin carboxyl-terminal hydrolase 13, putative	0.528165
PF3D7_1227800	histone S-adenosyl methyltransferase, putative	0.527937
PF3D7_1361900	proliferating cell nuclear antigen 1	0.527231
PF3D7_1118700	myosin light chain B	0.52709
PF3D7_1200400	erythrocyte membrane protein 1, PfEMP1	0.527042
PF3D7_0933900	conserved Plasmodium protein, unknown function	0.527012
PF3D7_0207700	serine repeat antigen 4	0.526635
PF3D7_0414600	conserved Apicomplexan protein, unknown function	0.525555
PF3D7_0604100	transcription factor with AP2 domain(s)	0.525308
PF3D7_1364300	pre-mRNA-splicing factor ATP-dependent RNA helicase PRP16	0.525159
PF3D7_1330200	conserved Plasmodium protein, unknown function	0.52506
PF3D7_0508100	SET domain protein, putative	0.524745
PF3D7_0831700	heat shock protein 70	0.523834
PF3D7_0606700	coatomer alpha subunit, putative	0.523792
PF3D7_0617400	erythrocyte membrane protein 1, PfEMP1	0.522969
PF3D7_0306100	conserved Plasmodium protein, unknown function	0.522499
PF3D7_0827900	protein disulfide isomerase	0.522014
PF3D7_0817700	rhoptry neck protein 5	0.521767
PF3D7_0105400	conserved Plasmodium protein, unknown function	0.520576
PF3D7_0105400.2	conserved Plasmodium protein, unknown function	0.520576
PF3D7_0500800	mature parasite-infected erythrocyte surface antigen	0.520019
PF3D7_1225800	ubiquitin-activating enzyme E1	0.518785
PF3D7_1226900	conserved Plasmodium protein, unknown function	0.51869
PF3D7_0522400	conserved Plasmodium protein, unknown function	0.518159
PF3D7_1145100	coatomer subunit gamma, putative	0.516962
PF3D7_1107800	transcription factor with AP2 domain(s)	0.516179
PF3D7_1450500	conserved Plasmodium protein, unknown function	0.515907
PF3D7_0517700	eukaryotic translation initiation factor 3 subunit B, putative	0.515898
PF3D7_1411100	conserved Plasmodium membrane protein, unknown function	0.51568
PF3D7_0813200	CS domain protein, putative	0.515631
PF3D7_0715900	cation diffusion facilitator family protein, putative	0.514768
PF3D7_1244400	RNA-binding protein, putative	0.513967
PF3D7_1320800	dihydrolipoyllysine-residue succinyltransferase component of 2-oxoglutarate dehydrogenase complex	0.513926
PF3D7_0903900	60S ribosomal protein L32	0.513019
PF3D7_0322900	40S ribosomal protein S3A, putative	0.511915
PF3D7_1473200	DnaJ protein, putative	0.511599
PF3D7_0713700	conserved Plasmodium protein, unknown function	0.511284
PF3D7_1365700	SNARE associated Golgi protein, putative	0.511191
PF3D7_1026800	40S ribosomal protein S2	0.510141
PF3D7_0909400	exoribonuclease, putative	0.509512
PF3D7_1316100	inositol polyphosphate kinase, putative	0.508284
PF3D7_1430200	plasmepsin IX	0.508081
PF3D7_1354400	V-type proton ATPase 21 kDa proteolipid subunit, putative	0.507794
PF3D7_0626840	small nucleolar RNA snoR35	0.507045
PF3D7_1337700	conserved Plasmodium protein, unknown function	0.506774
PF3D7_1135100	protein phosphatase PPM8, putative	0.506644
PF3D7_0810900.2	conserved Plasmodium protein, unknown function	0.505931
PF3D7_0818000	conserved protein, unknown function	0.504621
PF3D7_0502000	vacuolar protein sorting-associated protein 11, putative	0.503344
PF3D7_0506500	conserved Plasmodium protein, unknown function	0.502816
PF3D7_0400200	erythrocyte membrane protein 1 (PfEMP1), exon 2, pseudogene	0.502499
PF3D7_1324300	conserved Plasmodium membrane protein, unknown function	0.502241
PF3D7_1029600	adenosine deaminase	0.501559
PF3D7_0918000	glideosome-associated protein 50	0.500892
PF3D7_1305100	conserved Plasmodium protein, unknown function	0.500703
PF3D7_1322200	conserved Plasmodium protein, unknown function	0.499798
PF3D7_0814400	phospholipase DDHD1, putative	0.499597
PF3D7_0506900	rhomboid protease ROM4	0.499231
PF3D7_0413700	lysine decarboxylase-like protein, putative	0.497694
PF3D7_1116000	rhoptry neck protein 4	0.496512
PF3D7_0318100	stomatin-like protein	0.49608
PF3D7_0403900	SET domain protein, putative	0.495356
PF3D7_1339700	conserved Plasmodium protein, unknown function	0.49318
PF3D7_1241900	tetratricopeptide repeat protein, putative	0.492558
PF3D7_1019500	TMEM94 domain-containing protein, putative	0.492297
PF3D7_1019500.2	TMEM94 domain-containing protein, putative	0.492297
PF3D7_1104200	chromatin remodeling protein	0.491609
PF3D7_1403100	condensin complex subunit 1, putative	0.491588
PF3D7_1409600	conserved Plasmodium protein, unknown function	0.491396
PF3D7_1441300	serine/threonine protein kinase, putative	0.491116
PF3D7_0403100	regulator of chromosome condensation, putative	0.490358
PF3D7_0414000	structural maintenance of chromosomes protein 3, putative	0.489497
PF3D7_0719400	conserved Plasmodium protein, unknown function	0.487659
PF3D7_0519200	V-type proton ATPase 16 kDa proteolipid subunit	0.487529
PF3D7_0409500	conserved Plasmodium protein, unknown function	0.486716
PF3D7_0612200	leucine-rich repeat protein	0.485703
PF3D7_0920200	CS domain protein, putative	0.485474
PF3D7_1320000	golgi protein 1	0.485122
PF3D7_1471200	inorganic anion exchanger, inorganic anion antiporter	0.485073
PF3D7_0919900	regulator of chromosome condensation, putative	0.484937
PF3D7_1411200	rhomboid protease ROM8	0.484679
PF3D7_0505100	trafficking protein particle complex subunit 8, putative	0.484468
PF3D7_1129700	conserved Plasmodium protein, unknown function	0.48413
PF3D7_1132700	50S ribosomal protein L2, putative	0.483646
PF3D7_0904800	replication protein A1, small fragment	0.483
PF3D7_1235600	serine hydroxymethyltransferase	0.482931
PF3D7_1022400	serine/arginine-rich splicing factor 4	0.482439
PF3D7_0614400	pre-mRNA-splicing factor CWF7, putative	0.482352
PF3D7_1433100	HID1 domain-containing protein, putative	0.482333
PF3D7_0309200	serine/threonine protein kinase, putative	0.482327
PF3D7_0620400	merozoite surface protein 10	0.48224
PF3D7_1328300	conserved Plasmodium protein, unknown function	0.479836
PF3D7_1321800	protein transport protein SFT2, putative	0.479813
PF3D7_0830200	28S ribosomal RNA	0.479114
PF3D7_1336400	RanBPM and CLTH-like protein, putative	0.478876
PF3D7_1001600	alpha/beta hydrolase, putative	0.478848
PF3D7_0108000	proteasome subunit beta type-3, putative	0.478719
PF3D7_1022800	4-hydroxy-3-methylbut-2-en-1-yl diphosphate synthase	0.4786
PF3D7_0501500	rhoptry-associated protein 3	0.478487
PF3D7_0416000	RNA-binding protein, putative	0.478277
PF3D7_1435500	conserved Plasmodium protein, unknown function	0.476276
PF3D7_1119300	splicing factor U2AF small subunit, putative	0.476079
PF3D7_1138800	WD repeat-containing protein, putative	0.475716
PF3D7_0804500	conserved Plasmodium membrane protein, unknown function	0.475439
PF3D7_0613400	apicoplast ribosomal protein L18 precursor, putative	0.475052
PF3D7_1429800	coatamer beta subunit, putative	0.474909
PF3D7_1427300	conserved Plasmodium protein, unknown function	0.474876
PF3D7_1126900	small nuclear ribonucleoprotein F, putative	0.474077
PF3D7_1459200	WD repeat-containing protein, putative	0.473812
PF3D7_1009800	conserved Plasmodium membrane protein, unknown function	0.473679
PF3D7_0904000	GTPase-activating protein, putative	0.472932
PF3D7_1222300	endoplasmin, putative	0.47261
PF3D7_0912500	SAP domain-containing protein, putative	0.472569
PF3D7_1034900	methionine--tRNA ligase	0.472234
PF3D7_0529400	conserved Plasmodium protein, unknown function	0.472012
PF3D7_0529400.2	conserved Plasmodium protein, unknown function	0.472012
PF3D7_1448300	conserved Plasmodium protein, unknown function	0.471019
PF3D7_0615500	cdc2-related protein kinase 5	0.469715
PF3D7_0103200	nucleoside transporter 4	0.468589
PF3D7_1216000	serine--tRNA ligase, putative	0.46713
PF3D7_0934700	UBX domain, putative	0.466652
PF3D7_1124000	endoplasmic reticulum oxidoreductin, putative	0.466562
PF3D7_0421700	conserved Plasmodium protein, unknown function	0.466518
PF3D7_1008700	tubulin beta chain	0.466384
PF3D7_0801800	mannose-6-phosphate isomerase, putative	0.464907
PF3D7_1406700	vacuolar protein sorting-associated protein 29	0.463507
PF3D7_1012400	hypoxanthine-guanine phosphoribosyltransferase	0.46349
PF3D7_1424600	small nucleolar RNA snoR28	0.463045
PF3D7_0217600	conserved Plasmodium protein, unknown function	0.46234
PF3D7_0413600	26S protease regulatory subunit 6B, putative	0.462327
PF3D7_1353900	proteasome subunit alpha type-7, putative	0.46113
PF3D7_1456000	transcription factor with AP2 domain(s)	0.461009
PF3D7_1133900	conserved Plasmodium protein, unknown function	0.460921
PF3D7_1439900	triosephosphate isomerase	0.459846
PF3D7_0607700	conserved Plasmodium protein, unknown function	0.459607
PF3D7_0706100	conserved Plasmodium protein, unknown function	0.459492
PF3D7_1422500	ERAD-associated E3 ubiquitin-protein ligase HRD1	0.458411
PF3D7_0518600	WD repeat-containing protein 26, putative	0.458313
PF3D7_1025900	conserved Plasmodium protein, unknown function	0.45781
PF3D7_0707300	rhoptry-associated membrane antigen	0.456726
PF3D7_0415000	arsenical pump-driving ATPase, putative	0.456172
PF3D7_0419700	apical merozoite protein	0.455339
PF3D7_1347200	nucleoside transporter 1	0.455278
PF3D7_0216600	MtN3-like protein	0.45493
PF3D7_1306200	conserved Plasmodium protein, unknown function	0.454797
PF3D7_1440000	conserved Plasmodium protein, unknown function	0.454514
PF3D7_0613800	transcription factor with AP2 domain(s)	0.454225
PF3D7_0305200	conserved Plasmodium protein, unknown function	0.453987
PF3D7_1466300	26S proteasome regulatory subunit RPN2, putative	0.45352
PF3D7_0412000	conserved Plasmodium protein, unknown function	0.453206
PF3D7_1003800	U5 small nuclear ribonuclear protein, putative	0.452902
PF3D7_0419900	phosphatidylinositol 4-kinase, putative	0.452404
PF3D7_1343400	DNA repair protein RAD5, putative	0.452112
PF3D7_0416100	glutamyl-tRNA(Gln) amidotransferase subunit A	0.452107
PF3D7_0723900	RNA-binding protein, putative	0.45163
PF3D7_0604500	conserved Plasmodium protein, unknown function	0.451125
PF3D7_1442700	conserved Plasmodium protein, unknown function	0.45083
PF3D7_0527000	DNA replication licensing factor MCM3, putative	0.449629
PF3D7_0513200	conserved Plasmodium protein, unknown function	0.449611
PF3D7_1033700	bromodomain protein 1	0.448356
PF3D7_1238500	conserved Plasmodium protein, unknown function	0.447732
PF3D7_0801000	Plasmodium exported protein (PHISTc), unknown function	0.445564
PF3D7_1034400	flavoprotein subunit of succinate dehydrogenase	0.445286
PF3D7_1134000	heat shock protein 70	0.444491
PF3D7_1013000	zinc finger protein, putative	0.44391
PF3D7_0305700	ubiquitin-conjugating enzyme E2, putative	0.443241
PF3D7_0715200	conserved Plasmodium protein, unknown function	0.443203
PF3D7_0919400	protein disulfide isomerase	0.443111
PF3D7_1008400	26S protease regulatory subunit 4, putative	0.442744
PF3D7_1365500	aminomethyltransferase, mitochondrial, putative	0.442654
PF3D7_0517400	FACT complex subunit SPT16, putative	0.442584
PF3D7_0212400	conserved Plasmodium membrane protein, unknown function	0.44193
PF3D7_0828900	conserved Plasmodium protein, unknown function	0.441558
PF3D7_1457000	signal peptide peptidase	0.440674
PF3D7_1141800	EELM2 domain-containing protein, putative	0.440541
PF3D7_1442400	conserved Plasmodium protein, unknown function	0.440438
PF3D7_0503100	4-diphosphocytidyl-2-C-methyl-D-erythritol kinase, putative	0.438674
PF3D7_0505500	DNA mismatch repair protein MSH6, putative	0.438667
PF3D7_1366900	conserved Plasmodium protein, unknown function	0.438123
PF3D7_1308900	mRNA-decapping enzyme 2, putative	0.437426
PF3D7_1141300	conserved Plasmodium protein, unknown function	0.435606
PF3D7_0627100	ankyrin-repeat protein, putative	0.43534
PF3D7_1420900	mannose-1-phosphate guanyltransferase, putative	0.434865
PF3D7_0909600	conserved Plasmodium protein, unknown function	0.434005
PF3D7_1338100	26S proteasome regulatory subunit RPN3, putative	0.432429
PF3D7_0202400	gamete antigen 27/25, putative	0.431354
PF3D7_0409100	U4/U6 small nuclear ribonucleoprotein PRP31, putative	0.431082
PF3D7_1357400	conserved Plasmodium protein, unknown function	0.430747
PF3D7_0405000	ATP-dependent RNA helicase DDX51, putative	0.430401
PF3D7_0728800	conserved Plasmodium protein, unknown function	0.42954
PF3D7_0716900	drug/metabolite transporter, putative	0.428124
PF3D7_1400100	erythrocyte membrane protein 1 (PfEMP1), pseudogene	0.427597
PF3D7_0310400	parasite-infected erythrocyte surface protein	0.427102
PF3D7_0204500	aspartate transaminase	0.426952
PF3D7_0924300	thiamine pyrophosphokinase	0.426705
PF3D7_0110400	DNA-directed RNA polymerase II subunit RPB9, putative	0.425302
PF3D7_0217800	40S ribosomal protein S26	0.424742
PF3D7_1115600	peptidyl-prolyl cis-trans isomerase	0.424192
PF3D7_1250800	DNA repair protein rhp16, putative	0.423693
PF3D7_0621100	conserved Plasmodium protein, unknown function	0.423333
PF3D7_0530900	formin 1	0.422962
PF3D7_0830100	non-coding RNA	0.421936
PF3D7_1227000	conserved Plasmodium protein, unknown function	0.421413
PF3D7_0311300	phosphatidylinositol 3- and 4-kinase, putative	0.421334
PF3D7_0306400	FAD-dependent glycerol-3-phosphate dehydrogenase, putative	0.420583
PF3D7_1360700	E3 SUMO-protein ligase PIAS, putative	0.420579
PF3D7_0826500	ubiquitin conjugation factor E4 B, putative	0.420429
PF3D7_0733000	erythrocyte membrane protein 1, PfEMP1	0.420289
PF3D7_0419400	conserved Plasmodium protein, unknown function	0.420145
PF3D7_1462300	conserved Plasmodium protein, unknown function	0.420014
PF3D7_1233800	conserved Plasmodium protein, unknown function	0.418721
PF3D7_0415200	conserved Plasmodium protein, unknown function	0.418709
PF3D7_1303000	conserved Plasmodium protein, unknown function	0.418399
PF3D7_0808400	coatomer subunit epsilon, putative	0.418183
PF3D7_0606800	probable protein, unknown function	0.417821
PF3D7_0827500	apicoplast ribosomal protein L21 precursor, putative	0.417712
PF3D7_1464500	conserved Plasmodium membrane protein, unknown function	0.41704
PF3D7_0831600	cytoadherence linked asexual protein 8	0.416179
PF3D7_1016300	glycophorin binding protein	0.415773
PF3D7_0602900	conserved Plasmodium protein, unknown function	0.415689
PF3D7_1307000	exosome complex component RRP40, putative	0.415547
PF3D7_1139800	conserved Plasmodium protein, unknown function	0.415314
PF3D7_1251700	tryptophan--tRNA ligase	0.415023
PF3D7_1021900	PHAX domain-containing protein, putative	0.414299
PF3D7_1134500	alpha/beta hydrolase, putative	0.413671
PF3D7_1364400	conserved Plasmodium protein, unknown function	0.413094
PF3D7_0306800	T-complex protein 1 subunit beta	0.41278
PF3D7_1419800	glutathione reductase	0.412546
PF3D7_0710200	conserved Plasmodium protein, unknown function	0.412518
PF3D7_1466900	rhoptry protein, putative	0.412464
PF3D7_1237100	conserved Plasmodium protein, unknown function	0.412387
PF3D7_0104800	novel putative transporter 1, putative	0.412194
PF3D7_0527500	Hsc70-interacting protein	0.411374
PF3D7_1446500	conserved Plasmodium protein, unknown function	0.411051
PF3D7_1323600	conserved Plasmodium protein, unknown function	0.411
PF3D7_1419800.2	glutathione reductase	0.410881
PF3D7_1344500	U6 snRNA phosphodiesterase, putative	0.410535
PF3D7_1239800	conserved Plasmodium protein, unknown function	0.408739
PF3D7_1115300	cysteine proteinase falcipain 2b	0.408348
PF3D7_0523000	multidrug resistance protein 1	0.408029
PF3D7_1205500	zinc finger protein, putative	0.407415
PF3D7_1436000	glucose-6-phosphate isomerase	0.406813
PF3D7_1218600	arginine--tRNA ligase	0.405157
PF3D7_0921600	tetratricopeptide repeat protein, putative	0.404934
PF3D7_0821000	conserved Plasmodium protein, unknown function	0.404646
PF3D7_0629400	RNA-binding protein, putative	0.403926
PF3D7_1431700	60S ribosomal protein L14, putative	0.402853
PF3D7_1033200	early transcribed membrane protein 10.2	0.402644
PF3D7_1425700	conserved Plasmodium protein, unknown function	0.401707
PF3D7_1230000	conserved Plasmodium protein, unknown function	0.401549
PF3D7_1229900	conserved Plasmodium protein, unknown function	0.400647
PF3D7_1229900.2	conserved Plasmodium protein, unknown function	0.400647
PF3D7_1358000	patatin-like phospholipase, putative	0.399389
PF3D7_0314000	co-chaperone p23	0.399302
PF3D7_0906500	arginase	0.399236
PF3D7_1140400	conserved Plasmodium protein, unknown function	0.398029
PF3D7_0505400	conserved Plasmodium protein, unknown function	0.397888
PF3D7_0603100	RNA-binding protein, putative	0.397886
PF3D7_1409900	cytidine diphosphate-diacylglycerol synthase	0.397874
PF3D7_1122500	conserved Plasmodium protein, unknown function	0.397519
PF3D7_1308400	conserved Plasmodium protein, unknown function	0.396001
PF3D7_1312900	eukaryotic translation initation factor 4 gamma	0.395393
PF3D7_1424500	small nucleolar RNA snoR27	0.394904
PF3D7_0403600	conserved Plasmodium protein, unknown function	0.394726
PF3D7_0527600	conserved Plasmodium protein, unknown function	0.394658
PF3D7_0922500	phosphoglycerate kinase	0.394247
PF3D7_1345100	thioredoxin 2	0.393807
PF3D7_0727000	vacuolar protein sorting-associated protein 53, putative	0.393727
PF3D7_1029900	conserved Plasmodium protein, unknown function	0.39344
PF3D7_0311800	conserved protein, unknown function	0.393384
PF3D7_1408100	plasmepsin III	0.393153
PF3D7_0526500	conserved Plasmodium protein, unknown function	0.392288
PF3D7_0510100	conserved Plasmodium protein, unknown function	0.390662
PF3D7_1361700	cytochrome c oxidase subunit 2, putative	0.389973
PF3D7_0820900	conserved Plasmodium protein, unknown function	0.389973
PF3D7_1475100	conserved Plasmodium protein, unknown function	0.389928
PF3D7_0106300	calcium-transporting ATPase	0.389583
PF3D7_1456700	conserved Plasmodium protein, unknown function	0.388924
PF3D7_1015400	conserved Plasmodium protein, unknown function	0.388091
PF3D7_0724100	conserved Plasmodium protein, unknown function	0.388031
PF3D7_1351200	conserved Plasmodium protein, unknown function	0.386379
PF3D7_0322000	peptidyl-prolyl cis-trans isomerase	0.386345
PF3D7_0302100	serine/threonine protein kinase	0.386196
PF3D7_1468200	conserved protein, unknown function	0.386182
PF3D7_0618900	phosphatidylinositol N-acetylglucosaminyltransferase subunit GPI1	0.385958
PF3D7_0626100	oxidoreductase, short-chain dehydrogenase family, putative	0.385956
PF3D7_0715800	drug/metabolite transporter, putative	0.385472
PF3D7_0929300	conserved Plasmodium protein, unknown function	0.384915
PF3D7_1446900	glutaminyl-peptide cyclotransferase, putative	0.384914
PF3D7_1438700	DNA primase small subunit	0.384875
PF3D7_0105200	RAP protein, putative	0.384754
PF3D7_0215600	conserved Plasmodium protein, unknown function	0.384347
PF3D7_1439300	Sad1/UNC domain-containing protein, putative	0.383578
PF3D7_1209900	ABC transporter B family member 7, putative	0.383133
PF3D7_0423700	early transcribed membrane protein 4	0.382716
PF3D7_1227700	conserved Plasmodium protein, unknown function	0.382659
PF3D7_1327000	conserved Plasmodium protein, unknown function	0.381286
PF3D7_1133800	RNA (uracil-5-)methyltransferase, putative	0.381118
PF3D7_1021400	endomembrane protein 70, putative	0.38061
PF3D7_0111800	eukaryotic translation initiation factor 4E, putative	0.380131
PF3D7_0722700	conserved Plasmodium protein, unknown function	0.380118
PF3D7_0917000	merozoite organizing protein	0.380046
PF3D7_1029400	LEM3/CDC50 family protein, putative	0.379989
PF3D7_0811900	RNA-binding protein, putative	0.379377
PF3D7_0106200	conserved Plasmodium protein, unknown function	0.378259
PF3D7_1315300	conserved Plasmodium protein, unknown function	0.377086
PF3D7_0818900	heat shock protein 70	0.37698
PF3D7_1205900	conserved protein, unknown function	0.376844
PF3D7_0105700	asparagine-rich antigen Pfa35-2	0.37672
PF3D7_1234100	bromodomain protein, putative	0.376466
PF3D7_0301700	Plasmodium exported protein, unknown function	0.376083
PF3D7_0516400	phosducin-like protein, putative	0.375792
PF3D7_0605300	serine/threonine protein kinase	0.375417
PF3D7_1448400	ubiquitin-protein ligase, putative	0.374511
PF3D7_0303700	lipoamide acyltransferase component of branched-chain alpha-keto acid dehydrogenase complex	0.373961
PF3D7_1325900	conserved Plasmodium protein, unknown function	0.373902
PF3D7_0905900	coatomer subunit beta, putative	0.373806
PF3D7_0804000	cactin homolog, putative	0.373777
PF3D7_0526200	ADP-ribosylation factor GTPase-activating protein 2	0.373474
PF3D7_0526200.2	ADP-ribosylation factor GTPase-activating protein 2	0.373474
PF3D7_1310900	mitochondrial ribosomal protein S15 precursor, putative	0.373456
PF3D7_0323100	conserved Plasmodium protein, unknown function	0.373155
PF3D7_1348600	conserved Plasmodium protein, unknown function	0.372955
PF3D7_0709400	Cg7 protein	0.37131
PF3D7_1333400	conserved protein, unknown function	0.370869
PF3D7_1364100	6-cysteine protein	0.370611
PF3D7_0926400	monocarboxylate transporter, putative	0.370272
PF3D7_1312600	2-oxoisovalerate dehydrogenase subunit alpha, mitochondrial, putative	0.370145
PF3D7_0618900.2	phosphatidylinositol N-acetylglucosaminyltransferase subunit GPI1	0.369457
PF3D7_0826800	small nucleolar RNA snoR05	0.368702
PF3D7_1330400	ER lumen protein retaining receptor 1, putative	0.366871
PF3D7_0812400	karyopherin alpha	0.366527
PF3D7_1347300	conserved Plasmodium membrane protein, unknown function	0.366429
PF3D7_1008900	adenylate kinase	0.36639
PF3D7_0821400	conserved Plasmodium protein, unknown function	0.365974
PF3D7_0804400	methionine aminopeptidase 1c, putative	0.365502
PF3D7_0905700	autophagy-related protein 3, putative	0.36541
PF3D7_0905700.2	autophagy-related protein 3, putative	0.36541
PF3D7_0728000	eukaryotic translation initiation factor 2 subunit alpha, putative	0.365318
PF3D7_1311500	26S protease regulatory subunit 7, putative	0.365086
PF3D7_0208100	conserved Plasmodium protein, unknown function	0.364481
PF3D7_1406200	conserved Plasmodium protein, unknown function	0.363343
PF3D7_1025400	conserved Plasmodium membrane protein, unknown function	0.362931
PF3D7_1416100	protein SEY1, putative	0.36268
PF3D7_1110400	asparagine-rich antigen	0.362588
PF3D7_1247500	serine/threonine protein kinase, putative	0.362077
PF3D7_0726700	conserved Plasmodium protein, unknown function	0.361612
PF3D7_1420000	splicing factor 3B subunit 4, putative	0.361016
PF3D7_1213200	conserved Plasmodium protein, unknown function	0.36008
PF3D7_1207500	RNA-binding protein, putative	0.359827
PF3D7_1125000	conserved Plasmodium protein, unknown function	0.359535
PF3D7_0719500	LEM3/CDC50 family protein, putative	0.359011
PF3D7_1423100	ankyrin, putative	0.358804
PF3D7_1134100	protein disulfide isomerase	0.358685
PF3D7_1116900	conserved Plasmodium protein, unknown function	0.358204
PF3D7_1134600	zinc finger protein, putative	0.356832
PF3D7_0321700	microtubule and actin binding protein, putative	0.356464
PF3D7_1248700	conserved Plasmodium protein, unknown function	0.355243
PF3D7_0915400	6-phosphofructokinase	0.355172
PF3D7_1415300	RNA-binding protein Nova-1, putative	0.355057
PF3D7_1324900	L-lactate dehydrogenase	0.354291
PF3D7_1414400	serine/threonine protein phosphatase PP1	0.353787
PF3D7_1437000	N-acetyltransferase, putative	0.353244
PF3D7_1452600	conserved Plasmodium protein, unknown function	0.353204
PF3D7_1448500	conserved Plasmodium protein, unknown function	0.353058
PF3D7_1250300	vacuolar protein sorting-associated protein 26, putative	0.353004
PF3D7_0304400	60S ribosomal protein L44	0.35297
PF3D7_1350500	conserved Plasmodium protein, unknown function	0.352679
PF3D7_1410600	eukaryotic translation initiation factor 2 subunit gamma, putative	0.352652
PF3D7_0716800	eukaryotic translation initiation factor 3 subunit I, putative	0.352491
PF3D7_1335800	conserved Plasmodium protein, unknown function	0.351915
PF3D7_0723800	conserved Plasmodium protein, unknown function	0.3518
PF3D7_0717700	serine--tRNA ligase, putative	0.351601
PF3D7_1013500	phosphoinositide-specific phospholipase C	0.350786
PF3D7_1441200	60S ribosomal protein L1, putative	0.350756
PF3D7_0614100	conserved Plasmodium protein, unknown function	0.350738
PF3D7_0532300	Plasmodium exported protein (PHISTb), unknown function	0.350094
PF3D7_1121000	palmitoyltransferase DHHC3	0.349668
PF3D7_1134800	coatomer subunit delta	0.349566
PF3D7_0719900	conserved Plasmodium membrane protein, unknown function	0.349235
PF3D7_0410900	conserved Plasmodium protein, unknown function	0.348378
PF3D7_1142800	conserved Plasmodium protein, unknown function	0.348067
PF3D7_0935000	U2 small nuclear ribonucleoprotein B'', putative	0.346998
PF3D7_1414200	conserved Plasmodium protein, unknown function	0.346908
PF3D7_0208600	ribosome-recycling factor	0.346633
PF3D7_0610400	histone H3	0.346619
PF3D7_0623100	nuclear polyadenylated RNA-binding protein NAB2, putative	0.345055
PF3D7_1021800	schizont egress antigen-1	0.344969
PF3D7_0915100	SUMO-conjugating enzyme UBC9	0.344686
PF3D7_0925700	histone deacetylase 1	0.344493
PF3D7_0806300	ferlin, putative	0.344452
PF3D7_0715300	calcium/calmodulin-dependent protein kinase, putative	0.343712
PF3D7_1406600	ATP-dependent Clp protease regulatory subunit ClpC, putative	0.343104
PF3D7_1343000	phosphoethanolamine N-methyltransferase	0.342893
PF3D7_1302500	conserved Plasmodium protein, unknown function	0.342821
PF3D7_1343800	conserved Plasmodium protein, unknown function	0.342119
PF3D7_1345600	inner membrane complex protein	0.342119
PF3D7_1435000	cytochrome c oxidase assembly protein COX15, putative	0.341201
PF3D7_0416500	repressor of RNA polymerase III transcription MAF1, putative	0.340405
PF3D7_0916200	conserved Plasmodium protein, unknown function	0.340111
PF3D7_1201600	NIMA related kinase 3	0.339363
PF3D7_0303000	N-ethylmaleimide-sensitive fusion protein	0.339203
PF3D7_0614300	major facilitator superfamily-related transporter, putative	0.338985
PF3D7_1322500	palmitoyltransferase DHHC5	0.338697
PF3D7_0321400	protein kinase, putative	0.338347
PF3D7_1451800	sortilin	0.338306
PF3D7_0709700	lysophospholipase, putative	0.337264
PF3D7_0811300	CCR4-associated factor 1	0.336354
PF3D7_0905700.3	autophagy-related protein 3, putative	0.335206
PF3D7_0503600	myosin B	0.33509
PF3D7_0504600	2-oxoisovalerate dehydrogenase subunit beta, mitochondrial, putative	0.334653
PF3D7_1227200	potassium channel	0.334308
PF3D7_1345500	ubiquitin-conjugating enzyme E2	0.334175
PF3D7_1014600	transcriptional coactivator ADA2	0.333824
PF3D7_0113200	Plasmodium exported protein, unknown function	0.333032
PF3D7_0204300	conserved Plasmodium protein, unknown function	0.332592
PF3D7_1142500	60S ribosomal protein L28	0.332485
PF3D7_0219500	pseudouridine synthase, putative	0.331075
PF3D7_0516800	transcription factor with AP2 domain(s)	0.330905
PF3D7_1331100	DNA polymerase theta, putative	0.330458
PF3D7_1217900	PPPDE peptidase domain-containing protein, putative	0.330425
PF3D7_0904700	bacterial histone-like protein	0.329653
PF3D7_0806200	C-mannosyltransferase, putative	0.329447
PF3D7_1121300	tyrosine kinase-like protein	0.329116
PF3D7_0929200	RNA-binding protein, putative	0.327903
PF3D7_0728600	zinc finger, C3HC4 type, putative	0.327229
PF3D7_0719800	conserved Plasmodium protein, unknown function	0.326908
PF3D7_1234300	DNA polymerase epsilon subunit B, putative	0.326675
PF3D7_0908500	conserved Plasmodium protein, unknown function	0.326594
PF3D7_1345400	conserved Plasmodium protein, unknown function	0.325615
PF3D7_0623000	chorismate synthase	0.325416
PF3D7_0825200	translation initiation factor IF-3	0.325368
PF3D7_1146700	kinesin-like protein, putative	0.324925
PF3D7_0405900	apical sushi protein	0.324342
PF3D7_1007900	eukaryotic translation initiation factor 3 subunit D, putative	0.324292
PF3D7_1427400	conserved Plasmodium membrane protein, unknown function	0.324259
PF3D7_1427400.2	conserved Plasmodium membrane protein, unknown function	0.324259
PF3D7_1245100	kinesin-13, putative	0.323897
PF3D7_0305000	elongation factor Ts	0.323561
PF3D7_1229400	macrophage migration inhibitory factor	0.323412
PF3D7_0803400	DNA repair and recombination protein RAD54, putative	0.323271
PF3D7_1317300	conserved Plasmodium protein, unknown function	0.323181
PF3D7_0212000	GDP-fructose:GMP antiporter, putative	0.322618
PF3D7_0705700	40S ribosomal protein S29, putative	0.322367
PF3D7_1333300	transmembrane protein Tmp21 homologue, putative	0.321653
PF3D7_0415500	nuclear cap-binding protein subunit 2, putative	0.321439
PF3D7_0719600	60S ribosomal protein L11a, putative	0.32095
PF3D7_0103100	vacuolar protein sorting-associated protein 51, putative	0.320505
PF3D7_1243900	double C2-like domain-containing protein	0.319789
PF3D7_1117100	deubiquinating/deneddylating enzyme	0.319537
PF3D7_1135900	3-oxo-5-alpha-steroid 4-dehydrogenase, putative	0.31878
PF3D7_0518500	ATP-dependent RNA helicase DDX23, putative	0.318172
PF3D7_1011700	DNA repair protein RAD23, putative	0.317195
PF3D7_1222500	diphthine--ammonia ligase, putative	0.317138
PF3D7_0826100	E3 ubiquitin-protein ligase, putative	0.317009
PF3D7_0906100	vacuolar protein sorting-associated protein 46, putative	0.316336
PF3D7_1433400	conserved Plasmodium membrane protein, unknown function	0.316192
PF3D7_0703200	conserved Plasmodium protein, unknown function	0.315818
PF3D7_0218000	replication factor C subunit 2, putative	0.315782
PF3D7_1211000	kinesin-7, putative	0.315753
PF3D7_1328000	conserved Plasmodium protein, unknown function	0.315723
PF3D7_1115200	histone-lysine N-methyltransferase SET7	0.315378
PF3D7_0519800	EELM2 domain-containing protein, putative	0.314791
PF3D7_0218300	apicoplast RNA methyltransferase precursor, putative	0.314402
PF3D7_1320700	conserved Plasmodium protein, unknown function	0.313996
PF3D7_1468100	conserved Plasmodium protein, unknown function	0.313957
PF3D7_0714300	palmitoyltransferase DHHC4, putative	0.312678
PF3D7_1210400	general transcription factor 3C polypeptide 5, putative	0.311756
PF3D7_1251100	conserved Plasmodium protein, unknown function	0.31153
PF3D7_0108700	secreted ookinete protein, putative	0.310261
PF3D7_0610200	RNA-binding protein 25, putative	0.310192
PF3D7_1323500	plasmepsin V	0.309014
PF3D7_0519600	zinc finger protein, putative	0.307533
PF3D7_1414000	26S proteasome regulatory subunit RPN13, putative	0.305949
PF3D7_0307000	small nucleolar RNA snoR03	0.30531
PF3D7_0419300	conserved Plasmodium protein, unknown function	0.305275
PF3D7_0202600	nucleic acid-binding protein, putative	0.305266
PF3D7_0202600.2	nucleic acid-binding protein, putative	0.305266
PF3D7_0815200	importin beta, putative	0.304433
PF3D7_1004400	RNA-binding protein, putative	0.304309
PF3D7_1033900	ubiquitin-conjugating enzyme, putative	0.30382
PF3D7_1344600	lipoyl synthase	0.303794
PF3D7_0520500	phosphomethylpyrimidine kinase, putative	0.303599
PF3D7_1212600	SND2 domain-containing protein, putative	0.303125
PF3D7_0820700	2-oxoglutarate dehydrogenase E1 component	0.301922
PF3D7_0934400	transcription factor with AP2 domain(s), putative	0.301902
PF3D7_1318400	structural maintenance of chromosomes protein 2, putative	0.301601
PF3D7_0914400	conserved Plasmodium protein, unknown function	0.301271
PF3D7_0920900	U4/U6 snRNA-associated-splicing factor, putative	0.300963
PF3D7_1015600	heat shock protein 60	0.300723
PF3D7_1030500	26S proteasome regulatory subunit RPN9, putative	0.300609
PF3D7_1202900	high mobility group protein B1	0.300072
PF3D7_0800200	erythrocyte membrane protein 1, PfEMP1	0.299939
PF3D7_1232700	conserved Plasmodium protein, unknown function	0.29896
PF3D7_0824700	lipase maturation factor, putative	0.298777
PF3D7_1469000	translation initiation factor IF-1	0.297872
PF3D7_1017600	conserved Plasmodium protein, unknown function	0.297857
PF3D7_0307700	conserved Plasmodium protein, unknown function	0.297605
PF3D7_1114900	conserved Plasmodium protein, unknown function	0.297585
PF3D7_0819600	conserved Plasmodium protein, unknown function	0.296496
PF3D7_1452000	rhoptry neck protein 2	0.295009
PF3D7_1413400	30S ribosomal protein S9, putative	0.294769
PF3D7_1426000	60S ribosomal protein L21	0.294102
PF3D7_0816200	vacuolar protein sorting-associated protein 2, putative	0.292953
PF3D7_0320700	signal peptidase complex subunit SPC2, putative	0.292571
PF3D7_0217900	conserved Plasmodium protein, unknown function	0.29252
PF3D7_0911000	phosphatidylinositol N-acetylglucosaminyltransferase, putative	0.291823
PF3D7_1250900	conserved Plasmodium protein, unknown function	0.290525
PF3D7_1420400	glycine--tRNA ligase	0.2904
PF3D7_1304000	condensin complex subunit 2, putative	0.28983
PF3D7_1341900	V-type proton ATPase subunit D, putative	0.289403
PF3D7_0307500	conserved protein, unknown function	0.289395
PF3D7_1005500	regulator of nonsense transcripts 1, putative	0.28895
PF3D7_0914600	transcription elongation factor 1, putative	0.28888
PF3D7_1453100	dynactin subunit 4, putative	0.288412
PF3D7_1244700	conserved Plasmodium protein, unknown function	0.287753
PF3D7_0514100	ATP-dependent DNA helicase UvrD	0.28775
PF3D7_0530300	conserved Plasmodium membrane protein, unknown function	0.287289
PF3D7_0305100	conserved Plasmodium protein, unknown function	0.287065
PF3D7_0528100	AP-1 complex subunit beta, putative	0.286866
PF3D7_0610100	pre-mRNA-splicing factor SLU7, putative	0.286776
PF3D7_0215700	DNA-directed RNA polymerase II subunit RPB2, putative	0.283583
PF3D7_1459800	bax inhibitor 1, putative	0.283442
PF3D7_0209600	transporter, putative	0.283372
PF3D7_1147600	conserved Plasmodium protein, unknown function	0.282823
PF3D7_1402300	26S proteasome regulatory subunit RPN6	0.282066
PF3D7_1422100	mitochondrial ribosomal protein L21 precursor, putative	0.281207
PF3D7_0208400	conserved Plasmodium protein, unknown function	0.280672
PF3D7_1408600	40S ribosomal protein S8e, putative	0.280547
PF3D7_0715600	GTP-binding translation elongation factor tu family protein, putative	0.280453
PF3D7_0729100	conserved Plasmodium protein, unknown function	0.280115
PF3D7_0615400	ribonuclease, putative	0.280035
PF3D7_1004200	WD repeat-containing protein, putative	0.279849
PF3D7_0416400	histone acetyltransferase, putative	0.277
PF3D7_0630600	conserved protein, unknown function	0.276441
PF3D7_0205600	conserved Plasmodium protein, unknown function	0.276281
PF3D7_1457500	vacuolar protein sorting-associated protein 4	0.276161
PF3D7_1119900	conserved Plasmodium protein, unknown function	0.276104
PF3D7_1234800	splicing factor 3B subunit 3, putative	0.275509
PF3D7_0907400	ATP-dependent protease ATPase subunit ClpY	0.275047
PF3D7_1410700	conserved Plasmodium protein, unknown function	0.274295
PF3D7_1323700	glideosome associated protein with multiple membrane spans 1	0.274014
PF3D7_0826900	conserved Plasmodium protein, unknown function	0.273769
PF3D7_1408700	conserved Plasmodium protein, unknown function	0.272677
PF3D7_0806900	conserved Plasmodium protein, unknown function	0.271843
PF3D7_0524000	karyopherin beta	0.271433
PF3D7_1463000	conserved Plasmodium protein, unknown function	0.271199
PF3D7_0605800	DNA repair protein RAD50, putative	0.271048
PF3D7_1412400	conserved Plasmodium protein, unknown function	0.270656
PF3D7_0902700	Plasmodium exported protein (PHISTb), unknown function, pseudogene	0.270475
PF3D7_0526700	conserved protein, unknown function	0.269934
PF3D7_1350100	lysine--tRNA ligase	0.268257
PF3D7_0810500	protein phosphatase PPM7, putative	0.267326
PF3D7_1427900	conserved protein, unknown function	0.267223
PF3D7_0810900	conserved Plasmodium protein, unknown function	0.266997
PF3D7_0703500	erythrocyte membrane-associated antigen	0.266159
PF3D7_0908300	conserved protein, unknown function	0.264475
PF3D7_0908300.2	conserved protein, unknown function	0.264475
PF3D7_1116400	guanine nucleotide-exchange factor SEC12	0.264097
PF3D7_0201900	erythrocyte membrane protein 3	0.260502
PF3D7_1432700	protein-L-isoaspartate(D-aspartate) O-methyltransferase, putative	0.259183
PF3D7_1220600	conserved Plasmodium protein, unknown function	0.258283
PF3D7_0805700	serine/threonine protein kinase, FIKK family	0.258048
PF3D7_1444700	shikimate dehydrogenase, putative	0.258035
PF3D7_1433300	chromatin assembly factor 1 P55 subunit, putative	0.256629
PF3D7_1306600	V-type proton ATPase subunit H, putative	0.255459
PF3D7_1368900	conserved Plasmodium protein, unknown function	0.255407
PF3D7_1353300	conserved Plasmodium protein, unknown function	0.255162
PF3D7_1369000	glycosylphosphatidylinositol anchor attachment 1 protein, putative	0.25435
PF3D7_1462700	cytochrome c1 precursor, putative	0.253854
PF3D7_1412100	conserved Plasmodium protein, unknown function	0.253544
PF3D7_1035800	probable protein, unknown function	0.252316
PF3D7_0207800	serine repeat antigen 3	0.252251
PF3D7_1136000	conserved Plasmodium protein, unknown function	0.251551
PF3D7_0106000	conserved Plasmodium protein, unknown function	0.251528
PF3D7_0706000	importin-7, putative	0.250039
PF3D7_1428500	protein kinase, putative	0.249746
PF3D7_1212500	glycerol-3-phosphate 1-O-acyltransferase	0.249439
PF3D7_1326300	RNA-binding protein, putative	0.249328
PF3D7_1326600	conserved Plasmodium protein, unknown function	0.248677
PF3D7_1015800	ribonucleoside-diphosphate reductase small chain, putative	0.248161
PF3D7_1368800	DNA repair endonuclease, putative	0.247481
PF3D7_1232200	dihydrolipoyl dehydrogenase, mitochondrial	0.24711
PF3D7_1126000	threonine--tRNA ligase	0.246942
PF3D7_1317100	DNA replication licensing factor MCM4	0.245366
PF3D7_0212100	conserved Plasmodium protein, unknown function	0.245105
PF3D7_0417500	memo-like protein	0.243975
PF3D7_1310500	conserved protein, unknown function	0.243948
PF3D7_1445100	histidine--tRNA ligase, putative	0.243397
PF3D7_1433600	signal peptidase complex subunit SPC1, putative	0.242482
PF3D7_1010700	dolichyl-phosphate-mannose protein mannosyltransferase, putative	0.242263
PF3D7_1436100	conserved Plasmodium membrane protein, unknown function	0.241107
PF3D7_1338300	elongation factor 1-gamma, putative	0.240672
PF3D7_0803200	filament assembling protein, putative	0.238247
PF3D7_1103700	casein kinase II beta chain	0.237765
PF3D7_1449300	transcription factor IIIb subunit, putative	0.237315
PF3D7_0707200	conserved Plasmodium protein, unknown function	0.235348
PF3D7_0509600	asparagine--tRNA ligase	0.23515
PF3D7_1458300	conserved Plasmodium protein, unknown function	0.235126
PF3D7_1345800	conserved Plasmodium protein, unknown function	0.23466
PF3D7_0903700	alpha tubulin 1	0.234356
PF3D7_0320100	protein transport protein SEC22	0.233238
PF3D7_1229300	conserved Plasmodium protein, unknown function	0.233223
PF3D7_1113000	conserved Plasmodium protein, unknown function	0.23237
PF3D7_0523800	transporter, putative	0.232298
PF3D7_0306900	40S ribosomal protein S23, putative	0.23062
PF3D7_0912800	tRNA (adenine(58)-N(1))-methyltransferase non-catalytic subunit TRM6, putative	0.230343
PF3D7_0935800	cytoadherence linked asexual protein 9	0.230299
PF3D7_0420600	conserved Plasmodium protein, unknown function	0.229906
PF3D7_0210900	conserved Plasmodium protein, unknown function	0.229872
PF3D7_1424300	small nucleolar RNA snoR26	0.229158
PF3D7_0318200	DNA-directed RNA polymerase II subunit RPB1	0.227699
PF3D7_1452700	U1 snRNA associated protein, putative	0.226597
PF3D7_0313800	conserved Plasmodium protein, unknown function	0.226282
PF3D7_1403900	serine/threonine protein phosphatase CPPED1, putative	0.225978
PF3D7_1343500	conserved Plasmodium protein, unknown function	0.224373
PF3D7_1309120	non-coding RNA	0.223938
PF3D7_0312800	60S ribosomal protein L26, putative	0.223425
PF3D7_1036800	acetyl-CoA transporter, putative	0.223081
PF3D7_0708700	Cg8 protein	0.222638
PF3D7_1128900	conserved Plasmodium protein, unknown function	0.221693
PF3D7_1470500	phosphodiesterase delta, putative	0.221462
PF3D7_0207400	serine repeat antigen 7	0.217501
PF3D7_1339900	ABC transporter B family member 5, putative	0.215387
PF3D7_0307100	40S ribosomal protein S12, putative	0.214936
PF3D7_1016900	early transcribed membrane protein 10.3	0.21493
PF3D7_1353800	proteasome subunit alpha type-4, putative	0.214626
PF3D7_0310700	trafficking protein particle complex subunit 4, putative	0.214615
PF3D7_0726400	conserved Plasmodium membrane protein, unknown function	0.214608
PF3D7_1144500	SUMO-activating enzyme subunit 1	0.214555
PF3D7_1413500	FeS assembly ATPase SufC	0.213672
PF3D7_0823800	DnaJ protein, putative	0.212983
PF3D7_0907600	translation initiation factor SUI1, putative	0.212927
PF3D7_0502100	HCNGP-like protein	0.212664
PF3D7_0628200	eukaryotic translation initiation factor 2-alpha kinase	0.212276
PF3D7_1016600	Plasmodium exported protein (PHISTc), unknown function	0.211267
PF3D7_1249300	protein phosphatase PPM4, putative	0.21107
PF3D7_1213600	dynein light chain 1, putative	0.210852
PF3D7_0108600	conserved Plasmodium protein, unknown function	0.210845
PF3D7_0704100	conserved Plasmodium membrane protein, unknown function	0.209146
PF3D7_0731600	acyl-CoA synthetase	0.208904
PF3D7_0629900	sec14-like cytosolic factor or phosphatidylinositol/phosphatidylcholine transfer protein, putative	0.208004
PF3D7_0523100	mitochondrial-processing peptidase subunit alpha, putative	0.207612
PF3D7_1478900	non-coding RNA	0.206635
PF3D7_0614500	60S ribosomal protein L19	0.205746
PF3D7_0720900	conserved Plasmodium protein, unknown function	0.205545
PF3D7_0504400	ATP-dependent helicase, putative	0.204755
PF3D7_0514200	conserved Plasmodium protein, unknown function	0.204307
PF3D7_0611300	conserved Apicomplexan protein, unknown function	0.204144
PF3D7_1326400	translation initiation factor eIF-2B subunit gamma, putative	0.20325
PF3D7_1012200	rhoptry associated adhesin	0.202123
PF3D7_0511000	translationally-controlled tumor protein homolog	0.202087
PF3D7_0802100	transcription factor with AP2 domain(s)	0.20155
PF3D7_1017100	rhoptry neck protein 12	0.200225
PF3D7_0931400	conserved Plasmodium protein, unknown function	0.200018
PF3D7_1329100	myosin C	0.19964
PF3D7_0313700	conserved Plasmodium protein, unknown function	0.198725
PF3D7_1357100	elongation factor 1-alpha	0.197192
PF3D7_1004300	E3 ubiquitin-protein ligase, putative	0.196718
PF3D7_0505800	small ubiquitin-related modifier	0.196586
PF3D7_0910200	conserved Plasmodium protein, unknown function	0.196346
PF3D7_0912900	26S proteasome regulatory subunit RPN8, putative	0.196143
PF3D7_0422800	serpentine receptor, putative	0.195731
PF3D7_0716300	conserved Plasmodium protein, unknown function	0.195237
PF3D7_1138400	guanylyl cyclase	0.193766
PF3D7_0311200	valine--tRNA ligase, putative	0.191685
PF3D7_1431600	succinyl-CoA ligase [ADP-forming] subunit beta, putative	0.190982
PF3D7_0922700	pre-mRNA-splicing factor 18, putative	0.188402
PF3D7_0829000	conserved Plasmodium membrane protein, unknown function	0.188064
PF3D7_1362300	conserved protein, unknown function	0.187363
PF3D7_1453200	conserved Plasmodium protein, unknown function	0.184261
PF3D7_0726500	ubiquitin carboxyl-terminal hydrolase, putative	0.183957
PF3D7_1138000	conserved Plasmodium protein, unknown function	0.18323
PF3D7_1140200	conserved Plasmodium protein, unknown function	0.182637
PF3D7_1223600	conserved Plasmodium protein, unknown function	0.182532
PF3D7_0531100	conserved Plasmodium protein, unknown function	0.182106
PF3D7_0913700	conserved Plasmodium protein, unknown function	0.181256
PF3D7_0508500	guanidine nucleotide exchange factor	0.180432
PF3D7_0907800	apicoplast ribosomal protein L35 precursor, putative	0.180312
PF3D7_0530200	phosphoenolpyruvate/phosphate translocator	0.179442
PF3D7_0608900	conserved Plasmodium protein, unknown function	0.179131
PF3D7_0411900	DNA polymerase alpha catalytic subunit A	0.178928
PF3D7_1321200	conserved protein, unknown function	0.178287
PF3D7_0220800	cytoadherence linked asexual protein 2	0.17754
PF3D7_1357000	elongation factor 1-alpha	0.177359
PF3D7_0816400	EF-hand calcium-binding domain-containing protein	0.177286
PF3D7_0913500	protease, putative	0.175912
PF3D7_1239600	hydroxyethylthiazole kinase	0.175279
PF3D7_1303800	conserved Plasmodium protein, unknown function	0.173858
PF3D7_0919000	nucleosome assembly protein	0.173599
PF3D7_0524400	ribosome-interacting GTPase 1, putative	0.1731
PF3D7_0504900	conserved protein, unknown function	0.171333
PF3D7_1233600	asparagine and aspartate rich protein 1	0.169982
PF3D7_0713900	conserved Plasmodium protein, unknown function	0.169134
PF3D7_1012700	NLI interacting factor-like phosphatase, putative	0.168723
PF3D7_0822600	protein transport protein SEC23	0.16737
PF3D7_0720400	ferrodoxin reductase-like protein	0.165596
PF3D7_1029800	RAP protein, putative	0.165387
PF3D7_1107100	nucleic acid binding protein, putative	0.165113
PF3D7_1011900	heme oxygenase	0.164408
PF3D7_1143400	translation initiation factor eIF-1A, putative	0.163877
PF3D7_0927800	cytochrome c oxidase subunit 5B, putative	0.161589
PF3D7_1348100	GTPase, putative	0.161429
PF3D7_1138900	non-coding RNA	0.161338
PF3D7_API06700	large subunit ribosomal RNA	0.161103
PF3D7_1360900	RNA-binding protein, putative	0.160811
PF3D7_1137500	apicoplast ribosomal protein S14p/S29e precursor, putative	0.160034
PF3D7_0417200	bifunctional dihydrofolate reductase-thymidylate synthase	0.159845
PF3D7_1437400	pantothenate kinase, putative	0.157697
PF3D7_0307400	ATP-dependent Clp protease proteolytic subunit	0.156131
PF3D7_1367500	NADH-cytochrome b5 reductase, putative	0.155086
PF3D7_0827800	SET domain protein, putative	0.155064
PF3D7_1468700	eukaryotic initiation factor 4A	0.154799
PF3D7_0725000	exonuclease I, putative	0.152765
PF3D7_0528500	F-actin-capping protein subunit alpha, putative	0.152367
PF3D7_1334600	MSP7-like protein	0.152261
PF3D7_1215200	peptidyl-prolyl cis-trans isomerase	0.148645
PF3D7_1236900	conserved Plasmodium protein, unknown function	0.147977
PF3D7_1442900	protein transport protein SEC7, putative	0.147053
PF3D7_0321800	WD repeat-containing protein, putative	0.146878
PF3D7_1244000	glucose inhibited division protein a homologue, putative	0.146593
PF3D7_0807900	tyrosine--tRNA ligase	0.146574
PF3D7_0609100	zinc transporter ZIP1, putative	0.145347
PF3D7_0110000	conserved Plasmodium protein, unknown function	0.143687
PF3D7_0405100	protein transport protein Sec24B	0.143499
PF3D7_1320200	TBC domain protein, putative	0.142175
PF3D7_0526900	transmembrane emp24 domain-containing protein, putative	0.141038
PF3D7_0215000	acyl-CoA synthetase	0.140971
PF3D7_1219000	formin 2	0.1397
PF3D7_0516200	40S ribosomal protein S11	0.139663
PF3D7_0312300	26S proteasome regulatory subunit RPN12, putative	0.138775
PF3D7_1007700	transcription factor with AP2 domain(s)	0.137484
PF3D7_1114700	serine/threonine protein kinase, putative	0.135096
PF3D7_0929700	conserved Plasmodium protein, unknown function	0.135088
PF3D7_1110500	vacuolar protein sorting-associated protein 35, putative	0.13465
PF3D7_0807500	proteasome subunit alpha type-6, putative	0.133538
PF3D7_0717000	conserved Plasmodium membrane protein, unknown function	0.12975
PF3D7_0933600	mitochondrial-processing peptidase subunit beta, putative	0.129239
PF3D7_0314200	conserved Plasmodium protein, unknown function	0.128691
PF3D7_1133200	conserved Plasmodium protein, unknown function	0.12769
PF3D7_0319000	P-type ATPase, putative	0.127405
PF3D7_0509100	structural maintenance of chromosomes protein 4, putative	0.125679
PF3D7_1419200	thioredoxin-like protein, putative	0.122357
PF3D7_1015100	conserved protein, unknown function	0.122239
PF3D7_0820000	Snf2-related CBP activator, putative	0.120858
PF3D7_1104700	DNA-directed RNA polymerase III subunit RPC8, putative	0.120547
PF3D7_1104700.2	DNA-directed RNA polymerase III subunit RPC8, putative	0.120547
PF3D7_1239700	ATP-dependent zinc metalloprotease FTSH 1	0.119927
PF3D7_0109950	conserved protein, unknown function	0.119056
PF3D7_1104400	thioredoxin, putative	0.118226
PF3D7_1460500	conserved Plasmodium protein, unknown function	0.11535
PF3D7_0613300	rhoptry protein ROP14	0.115157
PF3D7_0207900	serine repeat antigen 2	0.114102
PF3D7_0306000	conserved Plasmodium protein, unknown function	0.113773
PF3D7_1437500	conserved Plasmodium membrane protein, unknown function	0.112191
PF3D7_1002200	tryptophan-rich antigen 3	0.108704
PF3D7_0211900	conserved Plasmodium protein, unknown function	0.106987
PF3D7_1455500	AP-1 complex subunit gamma, putative	0.105365
PF3D7_1022200	conserved Plasmodium membrane protein, unknown function	0.104689
PF3D7_0619200	conserved Plasmodium protein, unknown function	0.104563
PF3D7_1208900	protein phosphatase, putative	0.103297
PF3D7_1422200	conserved Plasmodium protein, unknown function	0.10266
PF3D7_0313100	ubiquitin-protein ligase, putative	0.100758
PF3D7_0603500	cation/H+ antiporter	0.100316
PF3D7_0704300	conserved Plasmodium membrane protein, unknown function	0.10015
PF3D7_0413500	phosphoglucomutase-2	0.0968222
PF3D7_1009400	zinc finger protein, putative	0.0959904
PF3D7_0605400	calcium-binding protein, putative	0.0956423
PF3D7_0705100	conserved Plasmodium protein, unknown function	0.0947211
PF3D7_0611200	transcription factor with AP2 domain(s), putative	0.0945617
PF3D7_0803300	mitogen-activated protein kinase organizer 1, putative	0.0928988
PF3D7_0927600	RNA-binding protein, putative	0.0912891
PF3D7_0807600	conserved Plasmodium protein, unknown function	0.0906319
PF3D7_1360200	ER membrane protein complex subunit 3, putative	0.0901858
PF3D7_0528600	conserved Plasmodium protein, unknown function	0.0896267
PF3D7_0726300	DNA mismatch repair protein PMS1, putative	0.086264
PF3D7_1221800	conserved Plasmodium protein, unknown function	0.0849846
PF3D7_0935390	gdv1 antisense RNA	0.0847456
PF3D7_0416800	small GTP-binding protein sar1	0.0825325
PF3D7_1454700	6-phosphogluconate dehydrogenase, decarboxylating, putative	0.0794967
PF3D7_0703600	conserved Plasmodium protein, unknown function	0.0780327
PF3D7_0820200	phosphatidylglycerophosphate synthase	0.0755471
PF3D7_1149000	antigen 332, DBL-like protein	0.0745571
PF3D7_1355100	DNA replication licensing factor MCM6	0.0738546
PF3D7_0528000	proteasome maturation factor UMP1, putative	0.0731814
PF3D7_0931500	conserved Plasmodium protein, unknown function	0.0722258
PF3D7_1215900	serpentine receptor, putative	0.0719932
PF3D7_1416900	prefoldin subunit 2, putative	0.0712455
PF3D7_1121100	conserved Plasmodium protein, unknown function	0.0661785
PF3D7_1124200	conserved Plasmodium protein, unknown function	0.065512
PF3D7_0316700	protein YOP1, putative	0.0618651
PF3D7_0207500	serine repeat antigen 6	0.0492417
PF3D7_1104300	conserved Plasmodium protein, unknown function	0.0433027
PF3D7_1421000	conserved Plasmodium protein, unknown function	0.0275787
PF3D7_1247000	F-box only protein 9 homolog, putative	0.0201454
PF3D7_1247000.2	F-box only protein 9 homolog, putative	0.0201454
PF3D7_0920000	long chain fatty acid elongation enzyme, putative	0.0145118
