# Supplementary material for: Stochastic expression of invasion genes in Plasmodium falciparum schizonts
Source: Nat Commun. 2022 May 30;13:3004. doi: 10.1038/s41467-022-30605-z (PMC9151791; doi:10.1038/s41467-022-30605-z)
Supplement: Supplementary file 6 — Supplementary Data 4 [file 41467_2022_30605_MOESM6_ESM.xls]

## Sheet: Sheet1
GeneID	DESC	F.test_pval
PF3D7_0617900	histone H3 variant	6.36948e-13
PF3D7_1471100	exported protein 2	4.50336e-12
PF3D7_1035400	merozoite surface protein 3	1.71541e-09
PF3D7_1246200	actin I	1.1565e-08
PF3D7_1335100	merozoite surface protein 7	3.0081e-07
PF3D7_0531600	18S ribosomal RNA	3.4159e-07
PF3D7_0605900	long chain polyunsaturated fatty acid elongation enzyme, putative	1.43429e-06
PF3D7_0503400	actin-depolymerizing factor 1	3.74627e-06
PF3D7_1105100	histone H2B	3.80916e-06
PF3D7_0700100	erythrocyte membrane protein 1, PfEMP1	6.09114e-06
PF3D7_0421300	erythrocyte membrane protein 1, PfEMP1	9.10307e-06
PF3D7_1223100	cAMP-dependent protein kinase regulatory subunit	1.10578e-05
PF3D7_0206800	merozoite surface protein 2	2.11095e-05
PF3D7_1404900	conserved Plasmodium protein, unknown function	2.56998e-05
PF3D7_1437200	ribonucleoside-diphosphate reductase large subunit, putative	3.47282e-05
PF3D7_0830600	Plasmodium exported protein (PHISTc), unknown function	4.31938e-05
PF3D7_1149100	Plasmodium exported protein, unknown function	4.80047e-05
PF3D7_1149100.2	Plasmodium exported protein, unknown function	4.80047e-05
PF3D7_0113600	surface-associated interspersed protein 1.2 (SURFIN 1.2), pseudogene	8.07242e-05
PF3D7_0930300	merozoite surface protein 1	9.47484e-05
PF3D7_1030200	claudin-like apicomplexan microneme protein, putative	0.000171844
PF3D7_0802000	glutamate dehydrogenase, putative	0.000180348
PF3D7_1464600	serine/threonine protein phosphatase UIS2, putative	0.000181472
PF3D7_1006800	single-strand telomeric DNA-binding protein GBP2, putative	0.000229855
PF3D7_0421100	erythrocyte membrane protein 1, PfEMP1	0.00026517
PF3D7_0914200	phospholipid or glycerol acyltransferase, putative	0.000278435
PF3D7_1211400	heat shock protein DNAJ homologue Pfj4	0.000283272
PF3D7_0828600	folate transporter 1	0.000437138
PF3D7_0424600	Plasmodium exported protein (PHISTb), unknown function	0.000438481
PF3D7_1307900	tripartite motif protein, putative	0.000478947
PF3D7_1123100	calcium-dependent protein kinase 7	0.000486691
PF3D7_1131900	conserved Plasmodium protein, unknown function	0.000526419
PF3D7_1467600	conserved Plasmodium protein, unknown function	0.000678061
PF3D7_0113900	Plasmodium exported protein (hyp8), unknown function	0.000731513
PF3D7_1115800	conserved Plasmodium protein, unknown function	0.00079737
PF3D7_1105000	histone H4	0.000817019
PF3D7_0425800	erythrocyte membrane protein 1, PfEMP1	0.000880584
PF3D7_0900100	erythrocyte membrane protein 1, PfEMP1	0.000921768
PF3D7_0800300	erythrocyte membrane protein 1, PfEMP1	0.000922158
PF3D7_0616500	TRAP-like protein	0.000930366
PF3D7_1016000	conserved Plasmodium protein, unknown function	0.000946761
PF3D7_0420300	transcription factor with AP2 domain(s)	0.000975647
PF3D7_1143800	conserved Plasmodium protein, unknown function	0.00102395
PF3D7_1222700	glideosome-associated protein 45	0.00120236
PF3D7_1200900	Plasmodium exported protein (PHISTc), unknown function	0.00126374
PF3D7_0937700	rifin	0.00126573
PF3D7_0504000	cation transporting P-ATPase	0.00131766
PF3D7_0937400	rifin	0.00141686
PF3D7_0730800	Plasmodium exported protein, unknown function	0.0016088
PF3D7_0928400	conserved Plasmodium membrane protein, unknown function	0.0017029
PF3D7_0708500	heat shock protein 86 family protein	0.0017262
PF3D7_1401400	early transcribed membrane protein 14.1	0.00202699
PF3D7_1027200	mitochondrial ribosomal protein S22 precursor, putative	0.00208384
PF3D7_1132200	T-complex protein 1 subunit alpha	0.00220201
PF3D7_0102200	ring-infected erythrocyte surface antigen	0.00225771
PF3D7_0409600	replication protein A1, large subunit	0.00230207
PF3D7_0400300	folate transporter 1	0.00230387
PF3D7_0522300	S-adenosylmethionine-dependent methyltransferase, putative	0.00238122
PF3D7_0100100	erythrocyte membrane protein 1, PfEMP1	0.00244218
PF3D7_0724000	Rab GTPase activator and protein kinase, putative	0.00264215
PF3D7_1451200	conserved Plasmodium protein, unknown function	0.0027301
PF3D7_0612700	6-cysteine protein	0.00294894
PF3D7_1347000	WD repeat-containing protein 92, putative	0.00299872
PF3D7_0904600	ubiquitin specific protease, putative	0.00318914
PF3D7_1455300	conserved Plasmodium protein, unknown function	0.00347564
PF3D7_0220000	liver stage antigen 3	0.0037325
PF3D7_0831300	Plasmodium exported protein, unknown function	0.00383731
PF3D7_1455100	protein tyrosine phosphatase, putative	0.00392867
PF3D7_1411600	GTP-binding protein, putative	0.00395074
PF3D7_0214700	conserved Plasmodium protein, unknown function	0.00395745
PF3D7_1116800	heat shock protein 101	0.0040105
PF3D7_1129100	parasitophorous vacuolar protein 1	0.00403985
PF3D7_1303400	LisH domain-containing protein, putative	0.00417155
PF3D7_1100100	erythrocyte membrane protein 1, PfEMP1	0.00418892
PF3D7_0320900	histone H2A variant, putative	0.00458329
PF3D7_1420700	surface protein P113	0.00489545
PF3D7_0307800	conserved Plasmodium protein, unknown function	0.00508376
PF3D7_0919200	PPPDE peptidase, putative	0.00514852
PF3D7_0404700	dipeptidyl aminopeptidase 3	0.00517926
PF3D7_0322600	conserved Plasmodium protein, unknown function	0.00544953
PF3D7_1218500	conserved Plasmodium protein, unknown function	0.00565005
PF3D7_0833100	rifin	0.00575761
PF3D7_1436300	translocon component PTEX150	0.00639289
PF3D7_0704200	tRNA m5C-methyltransferase, putative	0.00668615
PF3D7_0529000	conserved Plasmodium protein, unknown function	0.00673638
PF3D7_1218900	conserved Plasmodium protein, unknown function	0.00723906
PF3D7_1245500	conserved Plasmodium protein, unknown function	0.00725185
PF3D7_0114700	rifin	0.00730714
PF3D7_1338400	SprT-like domain-containing protein, putative	0.00731767
PF3D7_0712600	erythrocyte membrane protein 1, PfEMP1	0.00741847
PF3D7_0513600	deoxyribodipyrimidine photo-lyase, putative	0.00768888
PF3D7_0204000	condensin-2 complex subunit H2, putative	0.00798763
PF3D7_0600200	erythrocyte membrane protein 1, PfEMP1	0.00802323
PF3D7_0221700	Plasmodium exported protein, unknown function	0.00811472
PF3D7_1302000	EMP1-trafficking protein	0.00827574
PF3D7_1036000	merozoite surface protein	0.00844684
PF3D7_1023900	chromodomain-helicase-DNA-binding protein 1 homolog, putative	0.00850189
PF3D7_0420900	erythrocyte membrane protein 1, PfEMP1	0.00856296
PF3D7_0516000	RAP protein, putative	0.00869875
PF3D7_0709000	chloroquine resistance transporter	0.00872983
PF3D7_0407900	AAA family ATPase, putative	0.00889596
PF3D7_0418500	trafficking protein particle complex subunit 3, putative	0.0089157
PF3D7_1351800	conserved Plasmodium protein, unknown function	0.00903147
PF3D7_1351800.2	conserved Plasmodium protein, unknown function	0.00903147
PF3D7_0730200	AP-4 complex subunit beta, putative	0.00904964
PF3D7_0410800	conserved Plasmodium protein, unknown function	0.00905966
PF3D7_0205800	PH domain-containing protein, putative	0.00952031
PF3D7_0501800	chromosome assembly factor 1	0.00986856
PF3D7_1108700	heat shock protein DnaJ homologue Pfj2	0.0101448
PF3D7_0507400	conserved Plasmodium protein, unknown function	0.0101549
PF3D7_1207800	conserved Plasmodium protein, unknown function	0.0102589
PF3D7_1472700	DNA-directed RNA polymerase, alpha subunit, putative	0.0106856
PF3D7_0912600	conserved Plasmodium protein, unknown function	0.0109724
PF3D7_1255000	rifin	0.0109863
PF3D7_1408000	plasmepsin II	0.0112567
PF3D7_0409200	protein SOF1, putative	0.0113104
PF3D7_0212600	secreted protein with altered thrombospondin repeat domain	0.0114888
PF3D7_1111800	peptidyl-prolyl cis-trans isomerase, putative	0.0116741
PF3D7_0401300	rifin	0.0118509
PF3D7_1457300	conserved Plasmodium protein, unknown function	0.0125259
PF3D7_1211700	DNA replication licensing factor MCM5, putative	0.0131158
PF3D7_1434500	dynein-related AAA-type ATPase, putative	0.0135554
PF3D7_0201000	rifin	0.013561
mal_mito_1:mRNA		0.0137132
PF3D7_1473700	nucleoporin NUP116/NSP116, putative	0.0139219
PF3D7_1014200	male gamete fusion factor HAP2, putative	0.0139344
PF3D7_0424400	surface-associated interspersed protein 4.2 (SURFIN 4.2)	0.0140058
PF3D7_0615100	enoyl-acyl carrier reductase	0.0145209
PF3D7_1349300	tyrosine kinase-like protein	0.0149397
PF3D7_1423800	vacuolar protein sorting-associated protein 3, putative	0.0149838
PF3D7_0413400	erythrocyte membrane protein 1 (PfEMP1), exon 1, pseudogene	0.0155375
PF3D7_0408800	conserved Plasmodium protein, unknown function	0.0156054
PF3D7_0806800	vacuolar proton translocating ATPase subunit A, putative	0.0160085
PF3D7_0403400	conserved Plasmodium protein, unknown function	0.0163667
PF3D7_0704600	E3 ubiquitin-protein ligase	0.016383
PF3D7_1336900	tryptophan--tRNA ligase	0.0165496
PF3D7_1149500	ring-infected erythrocyte surface antigen 2, pseudogene	0.0166608
PF3D7_0507800	conserved Plasmodium protein, unknown function	0.0168316
PF3D7_1301200	glycophorin binding protein	0.0169473
PF3D7_1028400	nucleolar preribosomal assembly protein, putative	0.017028
PF3D7_0103500	conserved Plasmodium protein, unknown function	0.0170891
PF3D7_0914700	major facilitator superfamily-related transporter, putative	0.0171814
PF3D7_0403800	alpha/beta hydrolase, putative	0.0174967
PF3D7_1411000	conserved Plasmodium protein, unknown function	0.017529
PF3D7_1411000.2	conserved Plasmodium protein, unknown function	0.017529
PF3D7_0424700	serine/threonine protein kinase, FIKK family	0.0180062
PF3D7_1475400	cysteine repeat modular protein 4	0.0184605
PF3D7_0422200	erythrocyte membrane-associated antigen	0.0184662
PF3D7_1031300	conserved Plasmodium protein, unknown function	0.0188865
PF3D7_1254200	rifin	0.018975
PF3D7_1336200	conserved Plasmodium protein, unknown function	0.0191482
PF3D7_0726900	mitochondrial import inner membrane translocase subunit TIM50, putative	0.0192645
PF3D7_1311100	meiosis-specific nuclear structural protein 1, putative	0.0193138
PF3D7_0908600	ribosomal RNA methyltransferase, putative	0.0193383
PF3D7_0923600	lipoate-protein ligase 2	0.0195298
PF3D7_0418600	regulator of chromosome condensation, putative	0.0196119
PF3D7_0308100	conserved Plasmodium protein, unknown function	0.020053
PF3D7_0932200	profilin, putative	0.0204314
PF3D7_0824800	conserved Plasmodium membrane protein, unknown function	0.0207362
PF3D7_0821100	protein kinase 1	0.0208241
PF3D7_1001200	acyl-CoA binding protein, isoform 2, ACBP2	0.0209616
PF3D7_0420700	erythrocyte membrane protein 1, PfEMP1	0.0211594
PF3D7_0509400	RNA polymerase I	0.0214241
PF3D7_1121500	conserved Plasmodium protein, unknown function	0.0215309
PF3D7_1458100	protein PET117, putative	0.0215559
PF3D7_0935900	ring-exported protein 1	0.0217546
PF3D7_0632800	erythrocyte membrane protein 1, PfEMP1	0.0220932
PF3D7_1444300	1-acyl-sn-glycerol-3-phosphate acyltransferase, putative	0.0221256
PF3D7_0214600	serine/threonine protein kinase, putative	0.0221762
PF3D7_0107000	centrin-1	0.0222645
PF3D7_1416600	conserved Plasmodium protein, unknown function	0.0224727
PF3D7_0309300	N2227-like protein, putative	0.0230375
PF3D7_0209000	6-cysteine protein	0.0245274
PF3D7_1411900	p1/s1 nuclease, putative	0.0246583
PF3D7_1428100	WW domain-binding protein 11, putative	0.0248968
PF3D7_0211700	tyrosine kinase-like protein, putative	0.0250091
PF3D7_0206200	pantothenate transporter	0.0253003
PF3D7_1338200	60S ribosomal protein L6-2, putative	0.0254748
PF3D7_1472100	protein transport protein YIP1, putative	0.0255209
PF3D7_0918500	telomerase RNA	0.0256101
PF3D7_1309000	conserved Plasmodium protein, unknown function	0.0257652
PF3D7_0833400	rifin	0.0258642
PF3D7_1428200	major facilitator superfamily domain-containing protein, putative	0.0270234
PF3D7_0100600	rifin	0.0274565
PF3D7_1301700	Plasmodium exported protein (hyp8), unknown function	0.0279624
PF3D7_1343300	conserved Plasmodium protein, unknown function	0.0280632
PF3D7_0617300	conserved Plasmodium protein, unknown function	0.0282013
PF3D7_1406300	glycerophosphodiester phosphodiesterase	0.0283113
PF3D7_1453800	glucose-6-phosphate dehydrogenase-6-phosphogluconolactonase	0.0284409
PF3D7_0424100	reticulocyte binding protein homologue 5	0.0292856
PF3D7_0106700	small ribosomal subunit assembling AARP2 protein	0.0294767
PF3D7_1427100	lipase, putative	0.0298231
PF3D7_1453700	co-chaperone p23	0.0306378
PF3D7_0418000	conserved Plasmodium protein, unknown function	0.030803
PF3D7_0310500	ATP-dependent RNA helicase DHX57, putative	0.0313333
PF3D7_0806600	kinesin-like protein, putative	0.031363
PF3D7_0411800	conserved Plasmodium protein, unknown function	0.031413
PF3D7_1368200	ABC transporter E family member 1, putative	0.0315355
PF3D7_1436500	GTP-binding protein, putative	0.0316296
PF3D7_1110200	pre-mRNA-processing factor 6, putative	0.032079
PF3D7_0713300	erythrocyte membrane protein 1 (PfEMP1), pseudogene	0.0321489
PF3D7_0515500	amino acid transporter, putative	0.0326945
PF3D7_0507000	conserved Plasmodium protein, unknown function	0.0327158
PF3D7_0903600	conserved Plasmodium protein, unknown function	0.0328454
PF3D7_0300100	erythrocyte membrane protein 1, PfEMP1	0.0330526
PF3D7_0819200	perforin-like protein 5	0.0330772
PF3D7_1367100	U1 small nuclear ribonucleoprotein, putative	0.0330873
PF3D7_0801300	von Willebrand factor A domain-related protein	0.0336358
PF3D7_0303500	spindle pole body protein, putative	0.0344024
PF3D7_0504800	conserved Plasmodium protein, unknown function	0.0345765
PF3D7_0731300	Plasmodium exported protein (PHISTb), unknown function	0.0347478
PF3D7_1410900	ribosome maturation protein SBDS, putative	0.0349861
PF3D7_1337800	calcium-dependent protein kinase 5	0.0351078
PF3D7_1235400	tetQ family GTPase, putative	0.0353822
PF3D7_1232500	CG2-related protein, putative	0.0355233
PF3D7_1326700	conserved Apicomplexan protein, unknown function	0.0359987
PF3D7_0802600	adenylyl cyclase beta	0.0365159
PF3D7_0512900	AKAP-like protein	0.0366696
PF3D7_1149600	DnaJ protein, putative	0.0367174
PF3D7_1212600	SND2 domain-containing protein, putative	0.0372158
PF3D7_0923200	nitric oxide synthase, putative	0.0381193
PF3D7_0524900	tRNA-YW synthesizing protein, putative	0.0384181
PF3D7_1127100	deoxyuridine 5'-triphosphate nucleotidohydrolase	0.0387303
PF3D7_0814500	conserved Plasmodium protein, unknown function	0.039014
PF3D7_0515200	conserved Plasmodium protein, unknown function	0.0391672
PF3D7_1230300	subpellicular microtubule protein 2, putative	0.0392786
PF3D7_0407200	peptidyl-tRNA hydrolase 2, putative	0.0393457
PF3D7_1014100	conserved Plasmodium protein, unknown function	0.0396375
PF3D7_1309100	60S ribosomal protein L24, putative	0.0398893
PF3D7_0830500	sporozoite and liver stage tryptophan-rich protein, putative	0.0401781
PF3D7_1001400	alpha/beta hydrolase, putative	0.0402534
PF3D7_0112200	multidrug resistance-associated protein 1	0.0404401
PF3D7_1431300	large subunit GTPase 1, putative	0.0408779
PF3D7_1234900	conserved Plasmodium protein, unknown function	0.0409432
PF3D7_1035700	duffy binding-like merozoite surface protein	0.0413814
PF3D7_1444800	fructose-bisphosphate aldolase	0.0415769
PF3D7_0936800	Plasmodium exported protein (PHISTc), unknown function	0.0417527
PF3D7_1428400	WD and tetratricopeptide repeats protein 1, putative	0.0420251
PF3D7_1012900	autophagy-related protein 18, putative	0.0421146
PF3D7_1413000	conserved Plasmodium protein, unknown function	0.0432051
PF3D7_1002100	EMP1-trafficking protein	0.0435315
PF3D7_1308500	conserved Plasmodium protein, unknown function	0.0438267
PF3D7_0318700	trophozoite stage antigen	0.0440629
PF3D7_0621900	signal recognition particle subunit SRP68, putative	0.0440945
PF3D7_1304100	DNA ligase I	0.0442874
PF3D7_0520600	bis(5'-nucleosyl)-tetraphosphatase [asymmetrical]	0.044677
PF3D7_1018500	PHF5-like protein, putative	0.0456453
PF3D7_0910600	SNARE protein	0.0461612
PF3D7_0218200	conserved Plasmodium protein, unknown function	0.0464333
PF3D7_1100200	erythrocyte membrane protein 1, PfEMP1	0.0469965
PF3D7_0901300	rifin	0.0471076
PF3D7_0904300	conserved protein, unknown function	0.0472007
PF3D7_0807300	ras-related protein Rab-18	0.0483258
PF3D7_0606600	conserved Plasmodium protein, unknown function	0.0488712
PF3D7_1323100	60S ribosomal protein L6, putative	0.0491616
PF3D7_0936300	ring-exported protein 3	0.0499117
