# Supplementary material for: Stochastic expression of invasion genes in Plasmodium falciparum schizonts
Source: Nat Commun. 2022 May 30;13:3004. doi: 10.1038/s41467-022-30605-z (PMC9151791; doi:10.1038/s41467-022-30605-z)
Supplement: Supplementary file 7 — Supplementary Data 5 [file 41467_2022_30605_MOESM7_ESM.xls]

## Sheet: Isogenic HVG_40HPI
HVG_40HPi
geneid	Description	Ftest_pval
PF3D7_0618500	malate dehydrogenase	8.21205e-07
PF3D7_0501600	rhoptry-associated protein 2	9.57878e-05
PF3D7_1008800	nucleolar protein 5, putative	0.000221742
PF3D7_0810400	aquaporin, putative	0.00039442
PF3D7_1328100	proteasome subunit beta type 7 precursor, putative	0.000574914
PF3D7_1410400	rhoptry-associated protein 1	0.000633448
PF3D7_0405700	lysine decarboxylase, putative	0.000639022
PF3D7_0821600	clp1-related protein, putative	0.00103432
PF3D7_0524000	karyopherin beta	0.00117157
PF3D7_0723800	conserved Plasmodium protein, unknown function	0.00145239
PF3D7_1421000	conserved Plasmodium protein, unknown function	0.00149526
PF3D7_0424600	Plasmodium exported protein (PHISTb), unknown function	0.00162076
PF3D7_0313600	conserved Plasmodium protein, unknown function	0.00192603
PF3D7_0504500	conserved Plasmodium protein, unknown function	0.00202549
PF3D7_1210500	conserved Plasmodium protein, unknown function	0.00204454
PF3D7_1406700	phosphatase, putative	0.00219766
PF3D7_0410000	erythrocyte vesicle protein 1	0.00245146
PF3D7_0517600	f-actin capping protein beta subunit, putative	0.00286331
PF3D7_0319000	P-type ATPase, putative	0.00376434
PF3D7_0815200	importin beta, putative	0.00381941
PF3D7_1003600	membrane skeletal protein IMC1-related	0.00461667
PF3D7_0210600	rhoptry apical surface protein RASP2	0.00471658
PF3D7_1004400	RNA-binding protein, putative	0.00489761
PF3D7_1128500	conserved protein, unknown function	0.00501081
PF3D7_1008400	26S proteasome regulatory subunit 4, putative	0.00608329
PF3D7_0321200	N-acetylglucosamine-1-phosphate transferase, putative	0.00611496
PF3D7_0501500	rhoptry-associated protein 3	0.00628871
PF3D7_0906200	conserved Plasmodium protein, unknown function	0.00673241
PF3D7_0617300	conserved Plasmodium protein, unknown function	0.00677783
PF3D7_1224300	polyadenylate-binding protein, putative	0.00690583
PF3D7_1409500	conserved Plasmodium protein, unknown function	0.00711098
PF3D7_1472300	conserved Plasmodium membrane protein, unknown function	0.00737582
PF3D7_0823900	dicarboxylate/tricarboxylate carrier	0.00746187
PF3D7_1038600	Plasmodium exported protein, unknown function	0.00750099
PF3D7_1361500	conserved Plasmodium protein, unknown function	0.00855711
PF3D7_1113500	GTP-binding protein, putative	0.00883076
PF3D7_1131100	serpentine receptor, putative	0.00905663
PF3D7_0802300	rRNA processing WD-repeat protein, putative	0.00942257
PF3D7_0929400	high molecular weight rhoptry protein 2	0.00967328
PF3D7_0515300	phosphatidylinositol 3-kinase	0.00988057
PF3D7_1125800	kelch protein, putative	0.0101666
PF3D7_1214900	conserved Plasmodium membrane protein, unknown function	0.0113719
PF3D7_1250800	DNA repair protein rhp16, putative	0.011646
PF3D7_1322100	variant-silencing SET protein	0.0122368
PF3D7_1450400	zinc finger protein, putative	0.0123365
PF3D7_1437200	ribonucleoside-diphosphate reductase, large subunit, putative	0.0125262
PF3D7_1371300	28S ribosomal RNA	0.0127313
PF3D7_1110800	conserved Plasmodium protein, unknown function	0.0139251
PF3D7_1115200	SET domain protein, putative	0.0140919
mal_rna_12:rRNA		0.0142606
PF3D7_1035200	S-antigen	0.0157108
PF3D7_0403600	conserved Plasmodium protein, unknown function	0.0161475
PF3D7_0103700	L-seryl-tRNA(Sec) kinase, putative	0.0162685
PF3D7_1436100	conserved Plasmodium membrane protein, unknown function	0.0164173
PF3D7_0808450	protein MPODD, putative	0.0165213
PF3D7_0211600	UDP-N-acetylglucosamine transferase subunit ALG14, putative	0.0171476
PF3D7_1328300	conserved Plasmodium protein, unknown function	0.0172214
PF3D7_1345800	conserved Plasmodium protein, unknown function	0.0178738
PF3D7_1236800	protein-S-isoprenylcysteine O-methyltransferase, putative	0.0179264
PF3D7_0417700	conserved Plasmodium protein, unknown function	0.0204751
PF3D7_1032900	RNA polymerase II-associated protein 1, putative	0.0207204
PF3D7_0801100	28S ribosomal RNA	0.0209184
PF3D7_1430400	conserved Plasmodium protein, unknown function	0.0214582
malmito_rna_20:rRNA		0.0227849
PF3D7_0709100	Cg1 protein	0.0229961
PF3D7_0313100	ubiquitin-protein ligase, putative	0.0230649
PF3D7_0714200	conserved Plasmodium protein, unknown function	0.0231463
PF3D7_0728900	RNA-binding protein, putative	0.0235115
PF3D7_0905700	autophagy-related protein 3, putative	0.0235739
PF3D7_0905700.2	autophagy-related protein 3, putative	0.0235739
PF3D7_0820900	conserved Plasmodium protein, unknown function	0.0237891
PF3D7_0500900	serine/threonine protein kinase, FIKK family	0.0244983
malmito_rna_RNA4:rRNA		0.0249911
PF3D7_0405300	sequestrin | liver specific protein 2, putative	0.0255346
PF3D7_1108600	endoplasmic reticulum-resident calcium binding protein	0.0269092
PF3D7_1030200	conserved Plasmodium protein, unknown function	0.0275113
PF3D7_0924600	conserved Plasmodium protein, unknown function	0.027763
PF3D7_0303900	phosphatidylethanolamine-binding protein, putative	0.0278245
PF3D7_0523100	mitochondrial processing peptidase alpha subunit, putative	0.0280998
PF3D7_0907900	peptide deformylase	0.0290043
PF3D7_0505800	small ubiquitin-related modifier	0.0290663
PF3D7_1351700	alveolin, putative	0.0290759
PF3D7_0927500	dynein light chain, putative	0.0297803
PF3D7_0910700	actin-like protein, putative	0.0310054
PF3D7_1438900	thioredoxin peroxidase 1	0.0311938
PF3D7_0203300	ERCC1 nucleotide excision repair protein, putative	0.0330922
PF3D7_1357100	elongation factor 1-alpha	0.0344949
PF3D7_0623500	superoxide dismutase [Fe]	0.0345143
PF3D7_0214400	conserved protein, unknown function	0.0345419
PF3D7_0715000	4-nitrophenylphosphatase	0.0345936
PF3D7_1148600	18S ribosomal RNA	0.0350898
PF3D7_1471000	RNA 3'-terminal phosphate cyclase-like protein, putative	0.0361272
PF3D7_0511300	MORN repeat protein, putative	0.0367022
PF3D7_1310800	conserved Plasmodium protein, unknown function	0.0368543
PF3D7_0316100	ribosomal protein L27, mitochondrial, putative	0.0369904
PF3D7_1242400	GAS8-like protein, putative	0.0372958
PF3D7_1357000	elongation factor 1-alpha	0.037341
PF3D7_0415400	nonclathrin coat protein zeta2-cop-related protein, putative	0.0388618
PF3D7_0604500	GYF domain-containing protein, putative	0.0401024
PF3D7_1368800	DNA repair endonuclease XPF, putative	0.0412153
PF3D7_0310000	50S ribosomal protein L9, apicoplast, putative	0.0412779
PF3D7_1024000	conserved Plasmodium protein, unknown function	0.0435001
PF3D7_1244600	ADP-ribosylation factor GTPase-activating protein, putative	0.0446852
PF3D7_1441200	60S ribosomal protein L1, putative	0.0461139
PF3D7_0303000	N-ethylmaleimide-sensitive fusion protein	0.0462822
PF3D7_1103100	60S acidic ribosomal protein P1, putative	0.0472962
PF3D7_0805300	conserved Plasmodium protein, unknown function	0.0483918
PF3D7_1209100	conserved Plasmodium protein, unknown function	0.0485967
PF3D7_0807600	conserved Plasmodium protein, unknown function	0.049654

## Sheet: Isogenic HVG_44HPI
HVG_44HPI
geneid	Description	Ftest_pval
PF3D7_0424600	Plasmodium exported protein (PHISTb), unknown function	3.02207e-06
PF3D7_1008800	nucleolar protein 5, putative	4.31265e-06
PF3D7_0210600	rhoptry apical surface protein RASP2	9.24841e-06
PF3D7_0501600	rhoptry-associated protein 2	3.8494e-05
PF3D7_1410400	rhoptry-associated protein 1	8.61971e-05
PF3D7_0929400	high molecular weight rhoptry protein 2	0.000156131
PF3D7_0613900	myosin E, putative	0.000252639
PF3D7_0405700	lysine decarboxylase, putative	0.000654457
PF3D7_0102200	ring-infected erythrocyte surface antigen	0.00069042
PF3D7_1246200	actin I	0.00080447
PF3D7_0821600	clp1-related protein, putative	0.000838898
PF3D7_0515300	phosphatidylinositol 3-kinase	0.00182723
PF3D7_1038000	antigen UB05	0.00220717
PF3D7_1038000.2	antigen UB05	0.00220717
PF3D7_1328100	proteasome subunit beta type 7 precursor, putative	0.00241977
PF3D7_0501500	rhoptry-associated protein 3	0.00255791
PF3D7_1035400	merozoite surface protein 3	0.00279579
PF3D7_1149200	ring-infected erythrocyte surface antigen	0.00283731
PF3D7_0930300	merozoite surface protein 1	0.0031836
PF3D7_1105100	histone H2B	0.00392137
PF3D7_0617300	conserved Plasmodium protein, unknown function	0.00420559
PF3D7_1027300	peroxiredoxin	0.00422891
PF3D7_0830500	tryptophan/threonine-rich antigen	0.00429752
PF3D7_1119600	ATP-dependent zinc metalloprotease FTSH, putative	0.00434614
PF3D7_1014100	merozoite surface protein MSA180	0.00451639
PF3D7_1361500	conserved Plasmodium protein, unknown function	0.00555999
PF3D7_1005700	peptidase, putative	0.00580347
PF3D7_1035600	merozoite surface protein	0.00593609
PF3D7_1238800	acyl-CoA synthetase	0.00595862
PF3D7_1471000	RNA 3'-terminal phosphate cyclase-like protein, putative	0.00608459
PF3D7_1247300	GPI mannosyltransferase 2, putative	0.00658945
PF3D7_0217500	calcium-dependent protein kinase 1	0.00795445
PF3D7_0905400	high molecular weight rhoptry protein 3	0.00821749
PF3D7_0802000	glutamate dehydrogenase, putative	0.00839361
PF3D7_1335100	merozoite surface protein 7	0.00906108
PF3D7_1027200	ribosomal protein S22, mitochondrial, putative	0.00914218
PF3D7_1426700	phosphoenolpyruvate carboxylase	0.00948586
PF3D7_0629300	phosphatidylcholine-sterol acyltransferase, putative	0.0103923
PF3D7_1359600	conserved Plasmodium protein, unknown function	0.0104191
PF3D7_0808450	protein MPODD, putative	0.0111452
PF3D7_0112400		0.0113371
PF3D7_0500200	erythrocyte membrane protein 1 (PfEMP1), pseudogene	0.012191
PF3D7_0420300	transcription factor with AP2 domain(s)	0.0129352
PF3D7_0500900	serine/threonine protein kinase, FIKK family	0.0139582
PF3D7_0905700	autophagy-related protein 3, putative	0.0142934
PF3D7_0905700.2	autophagy-related protein 3, putative	0.0142934
PF3D7_0903600	conserved Plasmodium protein, unknown function	0.0148655
PF3D7_1125800	kelch protein, putative	0.0150594
PF3D7_0705100	conserved Plasmodium protein, unknown function	0.0155882
PF3D7_1222700	glideosome-associated protein 45	0.0159287
PF3D7_1209100	conserved Plasmodium protein, unknown function	0.0162846
PF3D7_1310800	conserved Plasmodium protein, unknown function	0.016795
PF3D7_1223100	cAMP-dependent protein kinase regulatory subunit	0.0176573
PF3D7_0926300	protein kinase, putative	0.0181641
PF3D7_1032900	RNA polymerase II-associated protein 1, putative	0.0181773
PF3D7_0207000	merozoite surface protein 4	0.0191377
PF3D7_1401400	early transcribed membrane protein 14.1	0.0194467
PF3D7_1004600	conserved Plasmodium membrane protein, unknown function	0.0194979
PF3D7_1471100	exported protein 2	0.019845
PF3D7_1435200	conserved protein, unknown function	0.020493
PF3D7_1143800	conserved Plasmodium protein, unknown function	0.0206932
PF3D7_1117400	conserved Plasmodium protein, unknown function	0.0226703
PF3D7_0517100	conserved Plasmodium protein, unknown function	0.0243911
malmito_rna_20:rRNA		0.0251174
mal_rna_12:rRNA		0.0251874
PF3D7_1113500	GTP-binding protein, putative	0.0254557
PF3D7_1328300	conserved Plasmodium protein, unknown function	0.0254871
PF3D7_1003600	membrane skeletal protein IMC1-related	0.0255614
PF3D7_0617800	histone H2A	0.0257585
PF3D7_0404700	dipeptidyl aminopeptidase 3	0.0263755
PF3D7_1455100	protein phosphatase, putative	0.0265479
PF3D7_0916300	conserved Plasmodium protein, unknown function	0.0274126
malmito_rna_RNA4:rRNA		0.0280375
PF3D7_1417200	NOT family protein, putative	0.0286216
PF3D7_1450000	serine/threonine protein kinase, putative	0.029312
PF3D7_1205500	zinc finger protein, putative	0.0296145
PF3D7_1026600	conserved Plasmodium protein, unknown function	0.0301693
PF3D7_1351800	conserved Plasmodium protein, unknown function	0.030288
PF3D7_1351800.2	conserved Plasmodium protein, unknown function	0.030288
PF3D7_0612700	6-cysteine protein P12	0.0306334
PF3D7_1236800	protein-S-isoprenylcysteine O-methyltransferase, putative	0.0316102
PF3D7_0220000	liver stage antigen 3	0.0316492
PF3D7_1416200	metacaspase-3	0.0331187
PF3D7_1358700	YOP1-like protein, putative	0.0335561
PF3D7_1322100	variant-silencing SET protein	0.0339094
PF3D7_0628200	eukaryotic translation initiation factor 2-alpha kinase	0.0348702
PF3D7_1330800	RNA-binding protein, putative	0.0359148
PF3D7_1458000	cysteine proteinase falcipain 1	0.0369203
PF3D7_1005100	U3 small nucleolar RNA-associated protein 25, putative	0.0369902
PF3D7_1472300	conserved Plasmodium membrane protein, unknown function	0.0373435
PF3D7_0932200	profilin	0.0386465
PF3D7_0212500	conserved Plasmodium protein, unknown function	0.0386881
PF3D7_0410000	erythrocyte vesicle protein 1	0.0390285
PF3D7_0503400	actin-depolymerizing factor 1	0.0390658
PF3D7_1327300	conserved Plasmodium protein, unknown function	0.041016
PF3D7_0822600	protein transport protein SEC23	0.0422205
PF3D7_1146200	conserved Plasmodium protein, unknown function	0.0427011
PF3D7_1244600	ADP-ribosylation factor GTPase-activating protein, putative	0.0435084
PF3D7_0415400	nonclathrin coat protein zeta2-cop-related protein, putative	0.0445522
PF3D7_0212600	secreted protein with altered thrombospondin repeat domain	0.0445526
PF3D7_0511300	MORN repeat protein, putative	0.0451841
PF3D7_1351700	alveolin, putative	0.0453634
PF3D7_1468000	conserved Plasmodium protein, unknown function	0.0463259
PF3D7_1146600	oocyst rupture protein 1, putative	0.0488178
PF3D7_0525900	NIMA related kinase 2	0.0489866
PF3D7_0709100	Cg1 protein	0.049486
