# Supplementary material for: Stochastic expression of invasion genes in Plasmodium falciparum schizonts
Source: Nat Commun. 2022 May 30;13:3004. doi: 10.1038/s41467-022-30605-z (PMC9151791; doi:10.1038/s41467-022-30605-z)
Supplement: Supplementary file 8 — Supplementary Data 6 [file 41467_2022_30605_MOESM8_ESM.xlsx]

## Sheet: Sheet1
Primer ID	Sequence	Desc
PF3D7_1035400_FP1	GCATGTACAGCTGCTTCAAAGG	merozoite surface protein 3
PF3D7_1035400_RP1	AACGCCTCCTCCAAATTCCC
PF3D7_1335100_FP1	TGAAAATGTTGATGATGACGCAGT	merozoite surface protein 7
PF3D7_1335100_RP1	TGTCGATTCTCCTCCTTGTGC
PF3D7_1222700_FP1	TCTACTGAAGCCACTGGTGC	glideosome-associated protein 45
PF3D7_1222700_RP1	ACGTTCACCAAGATCACATCCA
PF3D7_1471100 _FP_1	ACAAGTGCCTTAACCACCGTTA	EXP2
PF3D7_1471100 _RP1	ACCCACCACATACGTGACCAT
PF3D7_0929400_FP_1	TAAGGACTGCAACGTCAACCAA	RhopH2
PF3D7_0929400_RP_1	GGCAACTTGTGTTTCCAAAAATG
