# Supplementary material for: Stochastic expression of invasion genes in Plasmodium falciparum schizonts
Source: Nat Commun. 2022 May 30;13:3004. doi: 10.1038/s41467-022-30605-z (PMC9151791; doi:10.1038/s41467-022-30605-z)
Supplement: Supplementary file 9 — Supplementary Data 7 [file 41467_2022_30605_MOESM9_ESM.xlsx]

## Sheet: Sheet1
INDEX	CHR	POS	REF	ALT	QUAL	GATK ORIGINAL INFO	INTRAGENIC.GID.STRAND.INTRON.ORDER.	GENEID	NAME	DESC	DIST NEARTEST REPEAT_REGION	STR_ID
Pf3D7_13_v3_2743229	Pf3D7_13_v3	2743229	C	T,G	1063.56	AC=1,1;AF=0.012,0.012;AN=84;BaseQRankSum=0.00;DP=8050;FS=0.000;MLEAC=5,5;MLEAF=0.060,0.060;MQ=60.00;MQRankSum=0.00;QD=30.39;ReadPosRankSum=0.316;SOR=0.481	PF3D7_1369000|+|exon|nsy(T->K)|1|473	PF3D7_1369000	GPAA1	glycosylphosphatidylinositol anchor attachment 1 protein%2C putative	117 bp downstream	Pf3D7_13_v3_2743080_2743090_TAAAA
Pf3D7_13_v3_1870215	Pf3D7_13_v3	1870215	C	T,G	379.09	AC=1,1;AF=3.623e-03,3.623e-03;AN=276;DP=69257;FS=0.000;MLEAC=2,2;MLEAF=7.246e-03,7.246e-03;MQ=60.00;QD=27.08;SOR=0.976	PF3D7_1346400|+|exon|nsy(A->E)|1|17318	PF3D7_1346400		VPS13 domain-containing protein%2C putative	169 bp upstream	Pf3D7_13_v3_1870035_1870046_TTGGAA
Pf3D7_13_v3_31177	Pf3D7_13_v3	31177	C	T,G	44976.9	AC=1,1;AF=0.012,0.012;AN=82;BaseQRankSum=1.38;DP=31470;FS=0.000;MLEAC=5,5;MLEAF=0.061,0.061;MQ=60.00;MQRankSum=0.00;QD=34.02;ReadPosRankSum=0.074;SOR=1.470	PF3D7_1300200|-|exon|nsy(G->C)|0|475	PF3D7_1300200	RIF	rifin	203 bp upstream	Pf3D7_13_v3_30962_30974_AGCAGA
Pf3D7_02_v3_236975	Pf3D7_02_v3	236975	A	T,G	2888.34	AC=1,1;AF=8.065e-03,8.065e-03;AN=124;BaseQRankSum=-1.670e-01;DP=38162;FS=1.475;MLEAC=4,4;MLEAF=0.032,0.032;MQ=60.00;MQRankSum=0.00;QD=24.69;ReadPosRankSum=1.05;SOR=0.584	PF3D7_0205900|+|exon|syn|0|1462	PF3D7_0205900	RPN1	26S proteasome regulatory subunit RPN1%2C putative	23 bp downstream	Pf3D7_02_v3_236785_236794_ATT
Pf3D7_04_v3_822080	Pf3D7_04_v3	822080	A	T,G	402.21	AC=1,1;AF=5.128e-03,5.128e-03;AN=195;BaseQRankSum=-7.920e-01;DP=7059;FS=7.782;MLEAC=2,2;MLEAF=0.010,0.010;MQ=60.00;MQRankSum=0.00;QD=20.11;ReadPosRankSum=-3.880e-01;SOR=2.908	PF3D7_0418300|-|exon|syn|2|261	PF3D7_0418300		conserved Plasmodium protein%2C unknown function	48 bp downstream	Pf3D7_04_v3_822010_822020_TTTTC
Pf3D7_12_v3_1909244	Pf3D7_12_v3	1909244	C	T,G	672.33	AC=1,1;AF=6.849e-03,6.849e-03;AN=146;DP=42862;FS=0.000;MLEAC=3,3;MLEAF=0.021,0.021;MQ=60.00;QD=26.89;SOR=1.136	PF3D7_1245800|+|exon|nsy(NEW_STOP)|1|776	PF3D7_1245800	EpsL	epsin-like protein%2C putative	within STR	Pf3D7_12_v3_1909234_1909247_TCA
Pf3D7_12_v3_1868872	Pf3D7_12_v3	1868872	A	T,C	3144.8	AC=1,1;AF=2.688e-03,2.688e-03;AN=372;BaseQRankSum=-9.890e-01;DP=207927;FS=0.000;MLEAC=1,1;MLEAF=2.688e-03,2.688e-03;MQ=60.00;MQRankSum=0.00;QD=27.11;ReadPosRankSum=-1.392e+00;SOR=0.693	PF3D7_1244600|-|exon|syn|2|660	PF3D7_1244600	ARFGAP1	ADP-ribosylation factor GTPase-activating protein 1	117 bp downstream	Pf3D7_12_v3_1868641_1868694_ATT
Pf3D7_12_v3_627880	Pf3D7_12_v3	627880	A	T,C	339.19	AC=1,1;AF=0.011,0.011;AN=88;DP=14277;FS=0.000;MLEAC=5,5;MLEAF=0.057,0.057;MQ=60.00;QD=26.09;SOR=1.179	PF3D7_1215200|+|exon|syn|0|520	PF3D7_1215200	CYP32	peptidyl-prolyl cis-trans isomerase	26 bp downstream	Pf3D7_12_v3_627498_627520_AAGAAAAACAA
Pf3D7_13_v3_1137660	Pf3D7_13_v3	1137660	G	T,C	8214.4	AC=1,1;AF=0.012,0.012;AN=81;DP=22851;FS=0.000;MLEAC=5,5;MLEAF=0.062,0.062;MQ=60.00;QD=33.39;SOR=0.887	PF3D7_1327000|-|exon|syn|2|381	PF3D7_1327000		conserved Plasmodium protein%2C unknown function	51 bp downstream	Pf3D7_13_v3_1137575_1137586_CCTTTT
Pf3D7_11_v3_1184583	Pf3D7_11_v3	1184583	A	T,C	4925.08	AC=1,1;AF=4.739e-03,4.739e-03;AN=211;DP=107939;FS=0.000;MLEAC=2,2;MLEAF=9.479e-03,9.479e-03;MQ=60.00;QD=30.98;SOR=1.305	PF3D7_1130700|-|exon|syn|1|1034	PF3D7_1130700	SMC1	structural maintenance of chromosomes protein 1%2C putative	9 bp downstream	Pf3D7_11_v3_1184559_1184569_TAAAT
Pf3D7_04_v3_36717	Pf3D7_04_v3	36717	A	T,C	19379.8	AC=1,1;AF=4.219e-03,4.219e-03;AN=237;BaseQRankSum=2.51;DP=70898;FS=0.000;MLEAC=2,2;MLEAF=8.439e-03,8.439e-03;MQ=60.00;MQRankSum=0.00;QD=30.52;ReadPosRankSum=2.11;SOR=0.422	PF3D7_0400100|+|exon|syn|2|6981	PF3D7_0400100	VAR	erythrocyte membrane protein 1%2C PfEMP1	within STR	Pf3D7_04_v3_36708_36735_TGATACACAAAA
Pf3D7_02_v3_229646	Pf3D7_02_v3	229646	G	T,A	988.13	AC=1,2;AF=0.012,0.025;AN=81;BaseQRankSum=2.54;DP=24951;FS=8.245;MLEAC=5,11;MLEAF=0.062,0.136;MQ=60.00;MQRankSum=0.00;QD=22.98;ReadPosRankSum=0.330;SOR=3.716	PF3D7_0205600|+|exon|nsy(R->K)|1|1622	PF3D7_0205600		conserved Plasmodium protein%2C unknown function	108 bp downstream	Pf3D7_02_v3_229334_229346_CCATAA
Pf3D7_11_v3_603884	Pf3D7_11_v3	603884	C	T,A	698.32	AC=1,1;AF=0.014,0.014;AN=70;DP=17378;FS=0.000;MLEAC=6,6;MLEAF=0.086,0.086;MQ=60.00;QD=29.53;SOR=5.784	PF3D7_1116000|-|exon|nsy(W->L)|1|2834	PF3D7_1116000	RON4	rhoptry neck protein 4	143 bp downstream	Pf3D7_11_v3_603344_603353_T
Pf3D7_02_v3_128055	Pf3D7_02_v3	128055	C	T,A	1868.07	AC=1,1;AF=9.901e-03,9.901e-03;AN=101;BaseQRankSum=0.953;DP=3766;FS=10.395;MLEAC=5,5;MLEAF=0.050,0.050;MQ=60.00;MQRankSum=0.00;QD=23.06;ReadPosRankSum=0.275;SOR=1.484	PF3D7_0202500|+|exon|nsy(P->Q)|1|62	PF3D7_0202500	ETRAMP2	early transcribed membrane protein 2	178 bp upstream	Pf3D7_02_v3_127868_127877_AAAT
Pf3D7_06_v3_817601	Pf3D7_06_v3	817601	C	T,A	521.69	AC=1,2;AF=6.579e-03,0.013;AN=152;BaseQRankSum=0.272;DP=8954;FS=0.000;MLEAC=3,6;MLEAF=0.020,0.039;MQ=60.00;MQRankSum=0.00;QD=19.32;ReadPosRankSum=-9.920e-01;SOR=0.473	PF3D7_0619400|-|exon|nsy(V->F)|0|508	PF3D7_0619400		cell division cycle protein 48 homologue%2C putative	218 bp downstream	Pf3D7_06_v3_817009_817032_TCAAATCTTC
Pf3D7_09_v3_1204054	Pf3D7_09_v3	1204054	C	T,A	451.71	AC=2,2;AF=6.410e-03,6.410e-03;AN=312;DP=31220;FS=0.000;MLEAC=3,3;MLEAF=9.615e-03,9.615e-03;MQ=60.00;QD=23.77;SOR=1.721	PF3D7_0930300|+|exon|nsy(T->K)|1|2243	PF3D7_0930300	MSP1	merozoite surface protein 1	within STR	Pf3D7_09_v3_1204031_1204074_AGAAACAGA
Pf3D7_14_v3_3233526	Pf3D7_14_v3	3233526	A	T,*	101616	AC=5,3;AF=0.045,0.027;AN=111;BaseQRankSum=-1.645e+00;DP=47065;FS=0.000;MLEAC=22,10;MLEAF=0.198,0.090;MQ=60.00;MQRankSum=0.00;QD=20.47;ReadPosRankSum=0.00;SOR=0.796	PF3D7_1478600|+|exon|syn|2|783	PF3D7_1478600	PTP3	EMP1-trafficking protein	160 bp downstream	Pf3D7_14_v3_3233175_3233194_AAATAAT
Pf3D7_09_v3_972820	Pf3D7_09_v3	972820	A	T,*	121017	AC=3,1;AF=7.075e-03,2.358e-03;AN=424;BaseQRankSum=-9.670e-01;DP=612939;FS=1.673;MLEAC=2,1;MLEAF=4.717e-03,2.358e-03;MQ=60.00;MQRankSum=0.00;QD=29.40;ReadPosRankSum=1.73;SOR=1.224	PF3D7_0924000|+|exon|syn|2|273	PF3D7_0924000		patatin-like phospholipase%2C putative	within STR	Pf3D7_09_v3_972813_972837_CAT
Pf3D7_03_v3_376634	Pf3D7_03_v3	376634	G	T	461.16	AC=1;AF=6.579e-03;AN=152;DP=27651;FS=0.000;MLEAC=3;MLEAF=0.020;MQ=60.00;QD=23.06;SOR=2.093	PF3D7_0308700|+|exon|nsy(E->K)|0|829	PF3D7_0308700		conserved protein%2C unknown function	1 bp downstream	Pf3D7_03_v3_376490_376501_AATAAA
Pf3D7_10_v3_360641	Pf3D7_10_v3	360641	C	T	352.4	AC=1;AF=3.846e-03;AN=260;DP=60433;FS=0.000;MLEAC=2;MLEAF=7.692e-03;MQ=60.00;QD=25.17;SOR=2.303	PF3D7_1008700|-|exon|nsy(G->V)|1|1322	PF3D7_1008700		tubulin beta chain	1 bp downstream	Pf3D7_10_v3_360609_360621_ATAAAT
Pf3D7_11_v3_631030	Pf3D7_11_v3	631030	C	T	1114.05	AC=1;AF=7.634e-03;AN=131;DP=30778;FS=0.000;MLEAC=4;MLEAF=0.031;MQ=60.00;QD=27.85;SOR=1.609	PF3D7_1116700|-|exon|nsy(G->C)|0|1852	PF3D7_1116700	DPAP1	dipeptidyl aminopeptidase 1	1 bp downstream	Pf3D7_11_v3_630977_630986_TTC
Pf3D7_11_v3_1404693	Pf3D7_11_v3	1404693	A	T	10442.9	AC=2;AF=0.016;AN=128;DP=21700;FS=0.000;MLEAC=7;MLEAF=0.055;MQ=60.00;QD=31.74;SOR=1.204	PF3D7_1136000|+|exon|syn|2|588	PF3D7_1136000		conserved Plasmodium protein%2C unknown function	1 bp downstream	Pf3D7_11_v3_1404551_1404575_ATATAA
Pf3D7_12_v3_1840381	Pf3D7_12_v3	1840381	C	T	1252.86	AC=1;AF=7.576e-03;AN=132;BaseQRankSum=-1.656e+00;DP=7845;FS=4.323;MLEAC=4;MLEAF=0.030;MQ=60.00;MQRankSum=0.00;QD=27.24;ReadPosRankSum=0.455;SOR=1.213	PF3D7_1243900|-|exon|nsy(G->V)|1|356	PF3D7_1243900	DOC2	double C2-like domain-containing protein	1 bp downstream	Pf3D7_12_v3_1840243_1840264_AT
Pf3D7_14_v3_1102241	Pf3D7_14_v3	1102241	A	T	3699.08	AC=1;AF=3.460e-03;AN=289;DP=76329;FS=0.000;MLEAC=2;MLEAF=6.920e-03;MQ=60.00;QD=31.62;SOR=2.448	PF3D7_1428200|+|exon|syn|1|284	PF3D7_1428200	MFS5	major facilitator superfamily domain-containing protein%2C putative	1 bp downstream	Pf3D7_14_v3_1102195_1102205_TTATA
Pf3D7_01_v3_150401	Pf3D7_01_v3	150401	C	T	274.35	AC=1;AF=8.130e-03;AN=123;DP=33010;FS=0.000;MLEAC=4;MLEAF=0.033;MQ=60.00;QD=22.86;SOR=1.981	PF3D7_0103400|-|exon|nsy(NEW_STOP)|0|2377	PF3D7_0103400		zinc-carboxypeptidase%2C putative	1 bp upstream	Pf3D7_01_v3_150386_150400_TGTTT
Pf3D7_03_v3_205522	Pf3D7_03_v3	205522	A	T	796.91	AC=1;AF=0.020;AN=49;DP=3642;FS=0.000;MLEAC=9;MLEAF=0.184;MQ=60.00;QD=29.52;SOR=3.690	PF3D7_0304100|+|exon|syn|2|981	PF3D7_0304100	IMC1e	inner membrane complex protein 1e%2C putative	1 bp upstream	Pf3D7_03_v3_205510_205521_TGTTCA
Pf3D7_04_v3_679087	Pf3D7_04_v3	679087	C	T	4188.95	AC=2;AF=0.019;AN=107;DP=8657;FS=0.000;MLEAC=8;MLEAF=0.075;MQ=60.00;QD=34.34;SOR=3.113	PF3D7_0415200|-|exon|nsy(NEW_STOP)|0|52	PF3D7_0415200		conserved Plasmodium protein%2C unknown function	1 bp upstream	Pf3D7_04_v3_679076_679086_T
Pf3D7_05_v3_1161472	Pf3D7_05_v3	1161472	C	T	25155.3	AC=2;AF=0.018;AN=109;BaseQRankSum=0.491;DP=4764;FS=0.000;MLEAC=8;MLEAF=0.073;MQ=60.00;MQRankSum=0.00;QD=27.80;ReadPosRankSum=0.524;SOR=0.948	PF3D7_0528100|-|exon|nsy(NEW_STOP)|0|82	PF3D7_0528100		AP-1/2 complex subunit beta%2C putative	1 bp upstream	Pf3D7_05_v3_1161462_1161471_T
Pf3D7_06_v3_125458	Pf3D7_06_v3	125458	C	T	567.83	AC=1;AF=0.015;AN=68;DP=3011;FS=0.000;MLEAC=7;MLEAF=0.103;MQ=60.00;QD=27.04;SOR=1.230	PF3D7_0603100|-|exon|nsy(LOS_STOP)|2|1359	PF3D7_0603100		RNA-binding protein%2C putative	1 bp upstream	Pf3D7_06_v3_125439_125457_T
Pf3D7_06_v3_764829	Pf3D7_06_v3	764829	C	T	935.34	AC=2;AF=0.016;AN=127;BaseQRankSum=-1.383e+00;DP=5987;FS=0.000;MLEAC=7;MLEAF=0.055;MQ=60.00;MQRankSum=0.00;QD=28.34;ReadPosRankSum=1.38;SOR=0.664	PF3D7_0618200|-|exon|nsy(E->D)|2|438	PF3D7_0618200		conserved protein%2C unknown function	1 bp upstream	Pf3D7_06_v3_764819_764828_T
Pf3D7_07_v3_681673	Pf3D7_07_v3	681673	G	T	276.75	AC=1;AF=6.757e-03;AN=148;DP=3720;FS=0.000;MLEAC=3;MLEAF=0.020;MQ=60.00;QD=25.16;SOR=0.859	PF3D7_0715200|-|exon|nsy(H->Y)|0|1009	PF3D7_0715200		conserved Plasmodium protein%2C unknown function	1 bp upstream	Pf3D7_07_v3_681645_681672_ATT
Pf3D7_08_v3_399608	Pf3D7_08_v3	399608	C	T	6629.08	AC=17;AF=0.147;AN=116;BaseQRankSum=0.721;DP=6043;FS=3.573;MLEAC=65;MLEAF=0.560;MQ=60.00;MQRankSum=0.00;QD=26.95;ReadPosRankSum=-1.613e+00;SOR=1.289	PF3D7_0807800|-|exon|nsy(NEW_STOP)|0|1429	PF3D7_0807800	RPN10	26S proteasome regulatory subunit RPN10%2C putative	1 bp upstream	Pf3D7_08_v3_399570_399607_T
Pf3D7_08_v3_1135016	Pf3D7_08_v3	1135016	A	T	903.06	AC=1;AF=6.173e-03;AN=162;DP=18129;FS=0.000;MLEAC=3;MLEAF=0.019;MQ=60.00;QD=27.37;SOR=0.752	PF3D7_0826100|-|exon|syn|0|4129	PF3D7_0826100	HEUL	HECT-like E3 ubiquitin ligase%2C putative	1 bp upstream	Pf3D7_08_v3_1134986_1135015_ATTTAAATCTTTTAG
Pf3D7_10_v3_791827	Pf3D7_10_v3	791827	C	T	262.73	AC=2;AF=0.022;AN=93;BaseQRankSum=-1.660e-01;DP=2181;FS=2.602;MLEAC=9;MLEAF=0.097;MQ=60.00;MQRankSum=0.00;QD=23.88;ReadPosRankSum=-1.439e+00;SOR=2.179	PF3D7_1019500.2|-|exon|nsy(NEW_STOP)|0|1813;PF3D7_1019500.1|-|exon|nsy(NEW_STOP)|0|1813	PF3D7_1019500		TMEM94 domain-containing protein%2C putative	1 bp upstream	Pf3D7_10_v3_791817_791826_T
Pf3D7_11_v3_630987	Pf3D7_11_v3	630987	C	T	2402.92	AC=1;AF=8.000e-03;AN=125;BaseQRankSum=2.23;DP=28548;FS=2.158;MLEAC=4;MLEAF=0.032;MQ=60.00;MQRankSum=0.00;QD=27.94;ReadPosRankSum=0.246;SOR=1.525	PF3D7_1116700|-|exon|nsy(G->V)|1|1895	PF3D7_1116700	DPAP1	dipeptidyl aminopeptidase 1	1 bp upstream	Pf3D7_11_v3_630977_630986_TTC
Pf3D7_11_v3_632031	Pf3D7_11_v3	632031	C	T	2337.61	AC=9;AF=0.042;AN=213;BaseQRankSum=1.15;DP=40943;FS=2.848;MLEAC=19;MLEAF=0.089;MQ=60.00;MQRankSum=0.00;QD=22.70;ReadPosRankSum=0.967;SOR=0.354	PF3D7_1116700|-|exon|nsy(G->V)|1|851	PF3D7_1116700	DPAP1	dipeptidyl aminopeptidase 1	1 bp upstream	Pf3D7_11_v3_632021_632030_T
Pf3D7_12_v3_1130851	Pf3D7_12_v3	1130851	A	T	324.04	AC=2;AF=0.012;AN=171;BaseQRankSum=-6.890e-01;DP=15280;FS=0.000;MLEAC=5;MLEAF=0.029;MQ=60.00;MQRankSum=0.00;QD=23.15;ReadPosRankSum=-1.461e+00;SOR=0.283	PF3D7_1227700|-|exon|syn|2|561	PF3D7_1227700	KIC2	protein KIC2	1 bp upstream	Pf3D7_12_v3_1130828_1130850_TCATTTCT
Pf3D7_13_v3_648998	Pf3D7_13_v3	648998	C	T	6833.86	AC=3;AF=0.015;AN=202;BaseQRankSum=0.00;DP=7154;FS=5.315;MLEAC=7;MLEAF=0.035;MQ=60.00;MQRankSum=0.00;QD=32.54;ReadPosRankSum=-1.150e+00;SOR=0.495	PF3D7_1315400|-|exon|nsy(Q->H)|2|462	PF3D7_1315400		zinc finger (CCCH type) protein%2C putative	1 bp upstream	Pf3D7_13_v3_648987_648997_T
Pf3D7_13_v3_2744429	Pf3D7_13_v3	2744429	C	T	1379.5	AC=1;AF=0.014;AN=71;DP=3053;FS=0.000;MLEAC=6;MLEAF=0.085;MQ=60.00;QD=30.66;SOR=1.143	PF3D7_1369000|+|exon|nsy(S->Y)|1|1355	PF3D7_1369000	GPAA1	glycosylphosphatidylinositol anchor attachment 1 protein%2C putative	1 bp upstream	Pf3D7_13_v3_2744417_2744428_ATTT
Pf3D7_09_v3_272266	Pf3D7_09_v3	272266	C	T	1196.61	AC=1;AF=3.333e-03;AN=300;DP=228991;FS=0.000;MLEAC=2;MLEAF=6.667e-03;MQ=60.00;QD=28.49;SOR=0.836	PF3D7_0905400|-|exon|nsy(G->C)|0|1315	PF3D7_0905400	RhopH3	high molecular weight rhoptry protein 3	10 bp downstream	Pf3D7_09_v3_271920_271929_AT
Pf3D7_02_v3_282927	Pf3D7_02_v3	282927	C	T	352.32	AC=1;AF=5.155e-03;AN=194;DP=46974;FS=0.000;MLEAC=2;MLEAF=0.010;MQ=60.00;QD=29.36;SOR=1.022	PF3D7_0207100|+|exon|nsy(P->T)|0|1021	PF3D7_0207100		conserved Plasmodium protein%2C unknown function	10 bp upstream	Pf3D7_02_v3_282901_282917_AATAATAT
Pf3D7_12_v3_734290	Pf3D7_12_v3	734290	C	T	31784	AC=7;AF=0.046;AN=151;BaseQRankSum=-1.332e+00;DP=21138;FS=0.000;MLEAC=21;MLEAF=0.139;MQ=60.00;MQRankSum=0.00;QD=34.55;ReadPosRankSum=-2.198e+00;SOR=0.959	PF3D7_1218600|-|exon|nsy(NEW_STOP)|0|328	PF3D7_1218600	RRS	arginine--tRNA ligase	10 bp upstream	Pf3D7_12_v3_734261_734280_ATTTAT
Pf3D7_12_v3_1487267	Pf3D7_12_v3	1487267	A	T	45968.1	AC=1;AF=7.246e-03;AN=138;BaseQRankSum=-1.690e+00;DP=35427;FS=0.000;MLEAC=3;MLEAF=0.022;MQ=60.00;MQRankSum=0.00;QD=32.01;ReadPosRankSum=-9.410e-01;SOR=0.250	PF3D7_1235700|+|exon|syn|0|184	PF3D7_1235700		ATP synthase subunit beta%2C mitochondrial	10 bp upstream	Pf3D7_12_v3_1487246_1487257_AATAA
Pf3D7_12_v3_1487416	Pf3D7_12_v3	1487416	A	T	28309.1	AC=1;AF=6.098e-03;AN=164;BaseQRankSum=1.37;DP=65432;FS=0.000;MLEAC=3;MLEAF=0.018;MQ=60.00;MQRankSum=0.00;QD=31.07;ReadPosRankSum=0.431;SOR=0.901	PF3D7_1235700|+|exon|syn|2|333	PF3D7_1235700		ATP synthase subunit beta%2C mitochondrial	10 bp upstream	Pf3D7_12_v3_1487389_1487406_AGGTAATA
Pf3D7_13_v3_932375	Pf3D7_13_v3	932375	A	T	473.67	AC=1;AF=3.968e-03;AN=252;DP=66470;FS=0.000;MLEAC=2;MLEAF=7.937e-03;MQ=60.00;QD=26.31;SOR=0.914	PF3D7_1322200|+|exon|syn|2|1062	PF3D7_1322200		TOG domain-containing protein%2C putative	10 bp upstream	Pf3D7_13_v3_932355_932365_ATAA
Pf3D7_03_v3_192485	Pf3D7_03_v3	192485	C	T	1598.3	AC=1;AF=4.808e-03;AN=208;BaseQRankSum=-1.817e+00;DP=27678;FS=0.000;MLEAC=2;MLEAF=9.615e-03;MQ=60.00;MQRankSum=0.00;QD=25.78;ReadPosRankSum=-1.401e+00;SOR=0.563	PF3D7_0303700|-|exon|nsy(C->F)|1|107	PF3D7_0303700	BCKDH-E2	lipoamide acyltransferase component of branched-chain alpha-keto acid dehydrogenase complex	100 bp downstream	Pf3D7_03_v3_192305_192316_TCATTT
Pf3D7_04_v3_625882	Pf3D7_04_v3	625882	A	T	439.75	AC=1;AF=4.651e-03;AN=215;DP=83924;FS=0.000;MLEAC=2;MLEAF=9.302e-03;MQ=60.00;QD=31.97;SOR=1.981	PF3D7_0413900|-|exon|syn|0|178	PF3D7_0413900	USP13	ubiquitin carboxyl-terminal hydrolase 13%2C putative	100 bp downstream	Pf3D7_04_v3_625711_625723_ATTCAT
Pf3D7_07_v3_558986	Pf3D7_07_v3	558986	A	T	535.69	AC=1;AF=8.333e-03;AN=120;DP=34338;FS=0.000;MLEAC=4;MLEAF=0.033;MQ=60.00;QD=28.19;SOR=2.948	PF3D7_0712400|-|exon|syn|2|93	PF3D7_0712400	VAR	erythrocyte membrane protein 1%2C PfEMP1	100 bp downstream	Pf3D7_07_v3_558500_558510_T
Pf3D7_10_v3_1326450	Pf3D7_10_v3	1326450	C	T	1715.02	AC=5;AF=0.023;AN=216;BaseQRankSum=1.82;DP=80994;FS=4.135;MLEAC=10;MLEAF=0.046;MQ=60.00;MQRankSum=0.00;QD=28.58;ReadPosRankSum=-1.228e+00;SOR=2.531	PF3D7_1033100|-|exon|nsy(NEW_STOP)|0|1987	PF3D7_1033100	AdoMetDC/ODC	S-adenosylmethionine decarboxylase/ornithine decarboxylase	100 bp downstream	Pf3D7_10_v3_1326267_1326303_TATCATTATTAT
Pf3D7_12_v3_116972	Pf3D7_12_v3	116972	C	T	2031.17	AC=2;AF=9.217e-03;AN=217;DP=43828;FS=0.000;MLEAC=4;MLEAF=0.018;MQ=60.00;QD=33.85;SOR=1.355	PF3D7_1202200|-|exon|nsy(A->S)|0|478	PF3D7_1202200	PIC	mitochondrial phosphate carrier protein	100 bp downstream	Pf3D7_12_v3_116681_116691_AAATT
Pf3D7_06_v3_435816	Pf3D7_06_v3	435816	C	T	1367.26	AC=1;AF=7.299e-03;AN=137;BaseQRankSum=1.97;DP=10544;FS=2.424;MLEAC=3;MLEAF=0.022;MQ=60.00;MQRankSum=0.00;QD=23.99;ReadPosRankSum=-3.560e-01;SOR=1.923	PF3D7_0610100|-|exon|nsy(R->L)|1|326	PF3D7_0610100	SLU7	pre-mRNA-splicing factor SLU7%2C putative	101 bp downstream	Pf3D7_06_v3_435647_435663_T
Pf3D7_04_v3_324149	Pf3D7_04_v3	324149	C	T	37255.5	AC=1;AF=2.710e-03;AN=369;BaseQRankSum=-8.420e-01;DP=291445;FS=0.000;MLEAC=1;MLEAF=2.710e-03;MQ=60.00;MQRankSum=0.00;QD=33.32;ReadPosRankSum=0.00;SOR=0.844	PF3D7_0406100|-|exon|nsy(K->N)|2|603	PF3D7_0406100		V-type proton ATPase subunit B	101 bp upstream	Pf3D7_04_v3_324032_324048_TCTTTCCA
Pf3D7_13_v3_1627407	Pf3D7_13_v3	1627407	A	T	3297.72	AC=1;AF=3.623e-03;AN=276;BaseQRankSum=1.76;DP=15784;FS=2.679;MLEAC=2;MLEAF=7.246e-03;MQ=60.00;MQRankSum=0.00;QD=31.42;ReadPosRankSum=0.924;SOR=1.809	PF3D7_1340900|+|exon|syn|0|97	PF3D7_1340900	PiT	sodium-dependent phosphate transporter	101 bp upstream	Pf3D7_13_v3_1627287_1627306_A
Pf3D7_10_v3_316893	Pf3D7_10_v3	316893	C	T	411.99	AC=1;AF=9.709e-03;AN=103;DP=8596;FS=0.000;MLEAC=5;MLEAF=0.049;MQ=60.00;QD=25.75;SOR=1.244	PF3D7_1007900|+|exon|nsy(T->K)|1|245	PF3D7_1007900	EIF3D	eukaryotic translation initiation factor 3 subunit D%2C putative	102 bp downstream	Pf3D7_10_v3_316617_316633_ATATAA
Pf3D7_14_v3_1829635	Pf3D7_14_v3	1829635	C	T	17860.1	AC=1;AF=2.890e-03;AN=346;BaseQRankSum=-3.300e-02;DP=112801;FS=0.000;MLEAC=1;MLEAF=2.890e-03;MQ=60.00;MQRankSum=0.00;QD=34.75;ReadPosRankSum=0.349;SOR=2.026	PF3D7_1444300|+|exon|nsy(P->H)|1|737	PF3D7_1444300	LPAAT	1-acyl-sn-glycerol-3-phosphate acyltransferase%2C putative	102 bp downstream	Pf3D7_14_v3_1829100_1829110_T
Pf3D7_07_v3_278065	Pf3D7_07_v3	278065	A	T	308.22	AC=1;AF=2.915e-03;AN=343;DP=63336;FS=0.000;MLEAC=1;MLEAF=2.915e-03;MQ=60.00;QD=28.02;SOR=1.270	PF3D7_0705500|-|exon|syn|2|642	PF3D7_0705500		inositol-phosphate phosphatase%2C putative	103 bp downstream	Pf3D7_07_v3_277916_277937_TTA
Pf3D7_13_v3_289957	Pf3D7_13_v3	289957	C	T	1469.16	AC=1;AF=0.010;AN=98;DP=2728;FS=0.000;MLEAC=5;MLEAF=0.051;MQ=60.00;QD=29.98;SOR=0.733	PF3D7_1306200|-|exon|nsy(Q->H)|2|1044	PF3D7_1306200		conserved protein%2C unknown function	103 bp downstream	Pf3D7_13_v3_289803_289812_AT
Pf3D7_05_v3_963944	Pf3D7_05_v3	963944	A	T	16061.8	AC=3;AF=0.034;AN=87;BaseQRankSum=2.28;DP=7551;FS=3.772;MLEAC=15;MLEAF=0.172;MQ=60.00;MQRankSum=0.00;QD=30.25;ReadPosRankSum=3.40;SOR=1.500	PF3D7_0523100|-|exon|syn|2|888	PF3D7_0523100	QCR2	mitochondrial-processing peptidase subunit alpha%2C putative	104 bp downstream	Pf3D7_05_v3_963723_963733_CCA
Pf3D7_11_v3_987053	Pf3D7_11_v3	987053	C	T	1636.48	AC=1;AF=9.434e-03;AN=106;BaseQRankSum=0.361;DP=2126;FS=0.000;MLEAC=4;MLEAF=0.038;MQ=60.00;MQRankSum=0.00;QD=26.39;ReadPosRankSum=2.65;SOR=0.910	PF3D7_1125100|+|exon|nsy(P->T)|0|424	PF3D7_1125100	ICAP2	ATP synthase F0 subunit b-like protein%2C putative	104 bp downstream	Pf3D7_11_v3_986557_986612_ATATAATTATTTTATTTTTTATATTTTTT
Pf3D7_14_v3_974865	Pf3D7_14_v3	974865	A	T	1147.3	AC=1;AF=4.808e-03;AN=208;BaseQRankSum=-5.680e-01;DP=63422;FS=0.000;MLEAC=2;MLEAF=9.615e-03;MQ=60.00;MQRankSum=0.00;QD=26.07;ReadPosRankSum=-1.419e+00;SOR=0.330	PF3D7_1424100|-|exon|syn|2|282	PF3D7_1424100	RPL5	60S ribosomal protein L5%2C putative	105 bp upstream	Pf3D7_14_v3_974736_974760_ATCTTCTTT
Pf3D7_04_v3_36874	Pf3D7_04_v3	36874	C	T	20846.5	AC=1;AF=5.208e-03;AN=192;BaseQRankSum=1.15;DP=40105;FS=1.101;MLEAC=2;MLEAF=0.010;MQ=60.00;MQRankSum=0.00;QD=26.45;ReadPosRankSum=0.840;SOR=0.872	PF3D7_0400100|+|exon|nsy(H->N)|0|7138	PF3D7_0400100	VAR	erythrocyte membrane protein 1%2C PfEMP1	106 bp downstream	Pf3D7_04_v3_36708_36735_TGATACACAAAA
Pf3D7_10_v3_1326444	Pf3D7_10_v3	1326444	C	T	417.5	AC=4;AF=0.022;AN=184;BaseQRankSum=0.967;DP=81607;FS=11.442;MLEAC=8;MLEAF=0.043;MQ=60.00;MQRankSum=0.00;QD=17.40;ReadPosRankSum=-9.670e-01;SOR=1.044	PF3D7_1033100|-|exon|nsy(D->Y)|0|1993	PF3D7_1033100	AdoMetDC/ODC	S-adenosylmethionine decarboxylase/ornithine decarboxylase	106 bp downstream	Pf3D7_10_v3_1326267_1326303_TATCATTATTAT
Pf3D7_12_v3_1078687	Pf3D7_12_v3	1078687	A	T	1577.58	AC=1;AF=9.901e-03;AN=101;DP=2344;FS=0.000;MLEAC=5;MLEAF=0.050;MQ=60.00;QD=29.21;SOR=2.670	PF3D7_1226600|-|exon|syn|2|90	PF3D7_1226600	PCNA2	proliferating cell nuclear antigen 2	108 bp downstream	Pf3D7_12_v3_1078538_1078573_ATATATACAC
Pf3D7_02_v3_506416	Pf3D7_02_v3	506416	G	T	508.72	AC=1;AF=7.937e-03;AN=126;DP=11858;FS=0.000;MLEAC=4;MLEAF=0.032;MQ=60.00;QD=26.77;SOR=1.609	PF3D7_0212400|-|exon|syn|1|1439	PF3D7_0212400		conserved Plasmodium membrane protein%2C unknown function	108 bp upstream	Pf3D7_02_v3_506290_506308_ATATTT
Pf3D7_11_v3_185669	Pf3D7_11_v3	185669	C	T	8276.38	AC=1;AF=7.874e-03;AN=127;DP=40227;FS=0.000;MLEAC=4;MLEAF=0.031;MQ=60.00;QD=29.06;SOR=0.792	PF3D7_1104200|-|exon|nsy(D->Y)|0|1555	PF3D7_1104200	SNF2L	chromatin remodeling protein	108 bp upstream	Pf3D7_11_v3_185552_185561_AT
Pf3D7_09_v3_271235	Pf3D7_09_v3	271235	A	T	2090.66	AC=1;AF=3.021e-03;AN=331;BaseQRankSum=0.156;DP=160794;FS=0.000;MLEAC=1;MLEAF=3.021e-03;MQ=60.00;MQRankSum=0.00;QD=28.64;ReadPosRankSum=-1.010e-01;SOR=1.545	PF3D7_0905400|-|exon|syn|2|2199	PF3D7_0905400	RhopH3	high molecular weight rhoptry protein 3	109 bp downstream	Pf3D7_09_v3_270813_270850_TTTTTTCTTTTTAG
Pf3D7_12_v3_928002	Pf3D7_12_v3	928002	A	T	7775.61	AC=58;AF=0.223;AN=260;BaseQRankSum=0.792;DP=106731;FS=22.713;MLEAC=100;MLEAF=0.385;MQ=60.00;MQRankSum=0.00;QD=14.59;ReadPosRankSum=-1.465e+00;SOR=2.286	PF3D7_1223100|-|exon|syn|2|1149	PF3D7_1223100	PKAr	cAMP-dependent protein kinase regulatory subunit	109 bp downstream	Pf3D7_12_v3_927782_927802_A
Pf3D7_13_v3_2250347	Pf3D7_13_v3	2250347	C	T	1065.9	AC=1;AF=4.032e-03;AN=248;DP=108585;FS=0.000;MLEAC=2;MLEAF=8.065e-03;MQ=60.00;QD=26.00;SOR=1.206	PF3D7_1356800|+|exon|nsy(T->N)|1|761	PF3D7_1356800	ARK3	serine/threonine protein kinase ARK3%2C putative	109 bp downstream	Pf3D7_13_v3_2250211_2250220_ATAA
Pf3D7_13_v3_2476297	Pf3D7_13_v3	2476297	C	T	423.68	AC=1;AF=8.333e-03;AN=120;DP=20854;FS=0.000;MLEAC=4;MLEAF=0.033;MQ=60.00;QD=26.48;SOR=0.941	PF3D7_1361800|+|exon|nsy(P->Q)|1|2489	PF3D7_1361800	GAC	glideosome-associated connector	109 bp downstream	Pf3D7_13_v3_2476058_2476067_ATTA
Pf3D7_04_v3_437147	Pf3D7_04_v3	437147	C	T	22535.2	AC=1;AF=0.013;AN=80;BaseQRankSum=2.17;DP=5840;FS=0.000;MLEAC=6;MLEAF=0.075;MQ=60.00;MQRankSum=0.00;QD=32.06;ReadPosRankSum=1.49;SOR=0.864	PF3D7_0409100|-|exon|nsy(M->T)|2|675	PF3D7_0409100	PRPF31	U4/U6 small nuclear ribonucleoprotein PRP31%2C putative	109 bp upstream	Pf3D7_04_v3_437029_437038_ATATT
Pf3D7_11_v3_521689	Pf3D7_11_v3	521689	A	T	443.79	AC=1;AF=5.650e-03;AN=177;DP=28917;FS=0.000;MLEAC=3;MLEAF=0.017;MQ=60.00;QD=31.70;SOR=0.693	PF3D7_1113400|-|exon|syn|2|600	PF3D7_1113400	DSK2	ubiquitin domain-containing protein DSK2%2C putative	109 bp upstream	Pf3D7_11_v3_521567_521580_TTG
Pf3D7_06_v3_176813	Pf3D7_06_v3	176813	C	T	13933.4	AC=1;AF=4.525e-03;AN=221;BaseQRankSum=2.18;DP=79205;FS=0.000;MLEAC=2;MLEAF=9.050e-03;MQ=60.00;MQRankSum=0.00;QD=31.88;ReadPosRankSum=1.46;SOR=0.353	PF3D7_0604100|-|exon|nsy(G->V)|1|428	PF3D7_0604100	SIP2	AP2 domain transcription factor	11 bp downstream	Pf3D7_06_v3_176158_176177_ATG
Pf3D7_09_v3_1029177	Pf3D7_09_v3	1029177	A	T	7030.57	AC=1;AF=5.587e-03;AN=179;BaseQRankSum=-4.870e-01;DP=52553;FS=0.000;MLEAC=3;MLEAF=0.017;MQ=60.00;MQRankSum=0.00;QD=32.00;ReadPosRankSum=1.35;SOR=0.705	PF3D7_0925700|-|exon|syn|2|834	PF3D7_0925700	HDAC1	histone deacetylase 1	11 bp downstream	Pf3D7_09_v3_1029111_1029122_ACC
Pf3D7_10_v3_1001908	Pf3D7_10_v3	1001908	A	T	412.04	AC=1;AF=3.745e-03;AN=267;DP=8435;FS=0.000;MLEAC=2;MLEAF=7.491e-03;MQ=60.00;QD=25.75;SOR=0.941	PF3D7_1023900|-|exon|syn|0|5554	PF3D7_1023900	CHD1	chromodomain-helicase-DNA-binding protein 1 homolog%2C putative	11 bp downstream	Pf3D7_10_v3_1001753_1001763_TGTTA
Pf3D7_11_v3_932133	Pf3D7_11_v3	932133	A	T	956.69	AC=1;AF=9.174e-03;AN=109;DP=7372;FS=0.000;MLEAC=4;MLEAF=0.037;MQ=60.00;QD=28.14;SOR=0.811	PF3D7_1123500|-|exon|syn|1|1232	PF3D7_1123500	GP2	golgi protein 2	11 bp downstream	Pf3D7_11_v3_931645_931662_TTTTCT
Pf3D7_14_v3_1924942	Pf3D7_14_v3	1924942	A	T	719.41	AC=1;AF=9.804e-03;AN=102;BaseQRankSum=-1.660e+00;DP=10711;FS=0.000;MLEAC=5;MLEAF=0.049;MQ=60.00;MQRankSum=0.00;QD=23.21;ReadPosRankSum=-6.160e-01;SOR=0.648	PF3D7_1446900|-|exon|syn|1|788	PF3D7_1446900		glutaminyl-peptide cyclotransferase%2C putative	11 bp downstream	Pf3D7_14_v3_1924711_1924741_TATT
Pf3D7_06_v3_1116494	Pf3D7_06_v3	1116494	A	T	647.89	AC=5;AF=0.054;AN=93;BaseQRankSum=-9.670e-01;DP=2560;FS=0.000;MLEAC=23;MLEAF=0.247;MQ=60.00;MQRankSum=0.00;QD=30.85;ReadPosRankSum=0.00;SOR=1.255	PF3D7_0627800|-|exon|syn|2|1044	PF3D7_0627800	ACS	acetyl-CoA synthetase%2C putative	11 bp upstream	Pf3D7_06_v3_1116444_1116483_TTATTATTTAAATAATTG
Pf3D7_09_v3_564628	Pf3D7_09_v3	564628	A	T	447.07	AC=1;AF=0.012;AN=81;DP=3672;FS=0.000;MLEAC=6;MLEAF=0.074;MQ=60.00;QD=27.94;SOR=1.244	PF3D7_0912800|-|exon|syn|2|552	PF3D7_0912800	GCD10	tRNA (adenine(58)-N(1))-methyltransferase non-catalytic subunit TRM6%2C putative	11 bp upstream	Pf3D7_09_v3_564530_564617_TTCATACTTTCCATATTT
Pf3D7_09_v3_1186075	Pf3D7_09_v3	1186075	C	T	5108.34	AC=1;AF=0.012;AN=86;DP=7642;FS=0.000;MLEAC=5;MLEAF=0.058;MQ=60.00;QD=32.13;SOR=0.768	PF3D7_0929700|-|exon|nsy(NEW_STOP)|0|85	PF3D7_0929700		conserved Plasmodium protein%2C unknown function	11 bp upstream	Pf3D7_09_v3_1186053_1186064_TCA
Pf3D7_12_v3_942532	Pf3D7_12_v3	942532	A	T	370.69	AC=1;AF=5.988e-03;AN=167;BaseQRankSum=-5.240e-01;DP=19410;FS=0.000;MLEAC=3;MLEAF=0.018;MQ=60.00;MQRankSum=0.00;QD=26.48;ReadPosRankSum=0.00;SOR=0.368	PF3D7_1223400|+|exon|syn|0|1408	PF3D7_1223400		phospholipid-transporting ATPase%2C putative	11 bp upstream	Pf3D7_12_v3_942499_942521_GATGAAGAA
Pf3D7_13_v3_2060339	Pf3D7_13_v3	2060339	C	T	1093.45	AC=2;AF=0.011;AN=187;BaseQRankSum=1.15;DP=3387;FS=1.282;MLEAC=5;MLEAF=0.027;MQ=60.00;MQRankSum=0.00;QD=24.85;ReadPosRankSum=0.319;SOR=1.085	PF3D7_1351700|+|exon|nsy(H->Q)|2|372	PF3D7_1351700	IMC1f	inner membrane complex protein 1f%2C putative	11 bp upstream/downstream	Pf3D7_13_v3_2060318_2060328_ACAAA
Pf3D7_11_v3_1015377	Pf3D7_11_v3	1015377	A	T	483.85	AC=1;AF=8.403e-03;AN=119;BaseQRankSum=-1.539e+00;DP=8815;FS=6.628;MLEAC=4;MLEAF=0.034;MQ=60.00;MQRankSum=0.00;QD=21.04;ReadPosRankSum=1.80;SOR=0.588	PF3D7_1126000|-|exon|syn|0|1999	PF3D7_1126000	ThrRS	threonine--tRNA ligase	110 bp downstream	Pf3D7_11_v3_1015010_1015025_TATTTT
Pf3D7_12_v3_788759	Pf3D7_12_v3	788759	A	T	861.53	AC=1;AF=0.014;AN=71;DP=13452;FS=0.000;MLEAC=6;MLEAF=0.085;MQ=60.00;QD=29.71;SOR=2.226	PF3D7_1219600|-|exon|syn|2|1764	PF3D7_1219600	ATP2	phospholipid-transporting ATPase 2	110 bp downstream	Pf3D7_12_v3_788154_788163_CCTTC
Pf3D7_03_v3_481878	Pf3D7_03_v3	481878	G	T	11212	AC=1;AF=6.098e-03;AN=164;BaseQRankSum=0.482;DP=6113;FS=0.000;MLEAC=3;MLEAF=0.018;MQ=60.00;MQRankSum=0.00;QD=32.69;ReadPosRankSum=-9.880e-01;SOR=0.458	PF3D7_0311300|-|exon|syn|2|1317	PF3D7_0311300		phosphatidylinositol 3- and 4-kinase%2C putative	110 bp upstream	Pf3D7_03_v3_481758_481768_TATC
Pf3D7_14_v3_376819	Pf3D7_14_v3	376819	G	T	498.28	AC=1;AF=0.014;AN=74;DP=17380;FS=0.000;MLEAC=6;MLEAF=0.081;MQ=60.00;QD=25.74;SOR=1.270	PF3D7_1409600|+|exon|nsy(A->T)|0|2020	PF3D7_1409600		histidine phosphatase%2C putative	110 bp upstream	Pf3D7_14_v3_376587_376709_ACAACAAGAACATTATAATAC
Pf3D7_14_v3_586538	Pf3D7_14_v3	586538	A	T	8305.51	AC=2;AF=5.602e-03;AN=357;BaseQRankSum=-8.420e-01;DP=204868;FS=0.000;MLEAC=3;MLEAF=8.403e-03;MQ=60.00;MQRankSum=0.00;QD=33.09;ReadPosRankSum=0.00;SOR=0.909	PF3D7_1414500|-|exon|syn|2|468	PF3D7_1414500	ABCk2	atypical protein kinase%2C ABC-1 family%2C putative	110 bp upstream	Pf3D7_14_v3_586409_586428_ATCTATAAA
Pf3D7_07_v3_1191719	Pf3D7_07_v3	1191719	A	T	306.28	AC=1;AF=9.804e-03;AN=102;DP=1466;FS=0.000;MLEAC=5;MLEAF=0.049;MQ=60.00;QD=25.52;SOR=1.022	PF3D7_0728000|-|exon|syn|2|450	PF3D7_0728000	eIF2alpha	eukaryotic translation initiation factor 2 subunit alpha	111 bp downstream	Pf3D7_07_v3_1191387_1191402_TTATAAC
Pf3D7_10_v3_1326685	Pf3D7_10_v3	1326685	A	T	99239.7	AC=3;AF=7.576e-03;AN=396;BaseQRankSum=-2.350e-01;DP=468787;FS=0.000;MLEAC=3;MLEAF=7.576e-03;MQ=60.00;MQRankSum=0.00;QD=30.96;ReadPosRankSum=0.449;SOR=0.839	PF3D7_1033100|-|exon|syn|2|1752	PF3D7_1033100	AdoMetDC/ODC	S-adenosylmethionine decarboxylase/ornithine decarboxylase	111 bp downstream	Pf3D7_10_v3_1326550_1326560_TATTT
Pf3D7_12_v3_432832	Pf3D7_12_v3	432832	C	T	332.62	AC=1;AF=3.300e-03;AN=303;DP=18474;FS=0.000;MLEAC=2;MLEAF=6.601e-03;MQ=60.00;QD=25.59;SOR=2.833	PF3D7_1209300|-|exon|nsy(NEW_STOP)|0|49	PF3D7_1209300	TRZ	telomere repeat-binding zinc finger protein	111 bp downstream	Pf3D7_12_v3_432636_432648_TTTTTA
Pf3D7_14_v3_1559989	Pf3D7_14_v3	1559989	C	T	828.81	AC=1;AF=0.010;AN=96;DP=39822;FS=0.000;MLEAC=5;MLEAF=0.052;MQ=60.00;QD=27.63;SOR=1.536	PF3D7_1438500|-|exon|nsy(D->Y)|0|169	PF3D7_1438500	CPSF3	cleavage and polyadenylation specificity factor subunit 3%2C putative	111 bp upstream	Pf3D7_14_v3_1559863_1559878_ATAACAA
Pf3D7_14_v3_1623044	Pf3D7_14_v3	1623044	C	T	3098.67	AC=1;AF=7.519e-03;AN=133;BaseQRankSum=0.757;DP=7712;FS=0.000;MLEAC=4;MLEAF=0.030;MQ=60.00;MQRankSum=0.00;QD=26.26;ReadPosRankSum=-5.410e-01;SOR=0.931	PF3D7_1439900|+|exon|nsy(S->Y)|1|179	PF3D7_1439900	TIM	triosephosphate isomerase	111 bp upstream	Pf3D7_14_v3_1622908_1622933_AT
Pf3D7_02_v3_297257	Pf3D7_02_v3	297257	A	T	1855.93	AC=1;AF=0.011;AN=88;BaseQRankSum=-1.238e+00;DP=14253;FS=0.000;MLEAC=5;MLEAF=0.057;MQ=60.00;MQRankSum=0.00;QD=28.55;ReadPosRankSum=1.52;SOR=0.465	PF3D7_0207400|-|exon|syn|2|129	PF3D7_0207400	SERA7	serine repeat antigen 7	112 bp downstream	Pf3D7_02_v3_297117_297128_GGATTT
Pf3D7_10_v3_360804	Pf3D7_10_v3	360804	C	T	15383.7	AC=1;AF=2.770e-03;AN=361;BaseQRankSum=-4.378e+00;DP=239640;FS=7.430;MLEAC=1;MLEAF=2.770e-03;MQ=60.00;MQRankSum=0.00;QD=31.32;ReadPosRankSum=-1.224e+00;SOR=1.865	PF3D7_1008700|-|exon|nsy(A->S)|0|1159	PF3D7_1008700		tubulin beta chain	112 bp downstream	Pf3D7_10_v3_360642_360654_CTT
Pf3D7_04_v3_386060	Pf3D7_04_v3	386060	G	T	2340.38	AC=2;AF=9.662e-03;AN=207;BaseQRankSum=6.83;DP=81448;FS=0.523;MLEAC=5;MLEAF=0.024;MQ=60.00;MQRankSum=0.00;QD=10.69;ReadPosRankSum=1.88;SOR=0.652	PF3D7_0407800|+|exon|syn|2|1137	PF3D7_0407800	CINCH	protein CINCH	112 bp upstream	Pf3D7_04_v3_385938_385948_AGTAT
Pf3D7_10_v3_1368099	Pf3D7_10_v3	1368099	G	T	65382.4	AC=3;AF=0.017;AN=181;BaseQRankSum=-1.630e-01;DP=99080;FS=0.000;MLEAC=8;MLEAF=0.044;MQ=60.00;MQRankSum=0.00;QD=34.47;ReadPosRankSum=0.954;SOR=0.805	PF3D7_1034400|-|exon|nsy(A->V)|1|1091	PF3D7_1034400	SDHA	flavoprotein subunit of succinate dehydrogenase	112 bp upstream	Pf3D7_10_v3_1367964_1367987_TTTGATTTATTAG
Pf3D7_14_v3_2625543	Pf3D7_14_v3	2625543	A	T	2079.76	AC=3;AF=0.017;AN=180;BaseQRankSum=-1.054e+00;DP=28478;FS=0.524;MLEAC=8;MLEAF=0.044;MQ=60.00;MQRankSum=0.00;QD=7.88;ReadPosRankSum=1.38;SOR=0.760	PF3D7_1464700|-|exon|syn|1|1058	PF3D7_1464700		ATP synthase (C/AC39) subunit%2C putative	113 bp upstream	Pf3D7_14_v3_2625384_2625430_AT
Pf3D7_08_v3_809338	Pf3D7_08_v3	809338	C	T	2932.07	AC=1;AF=4.405e-03;AN=227;BaseQRankSum=-4.370e-01;DP=108190;FS=4.968;MLEAC=2;MLEAF=8.811e-03;MQ=60.00;MQRankSum=0.00;QD=25.95;ReadPosRankSum=-7.220e-01;SOR=1.598	PF3D7_0817700|-|exon|nsy(NEW_STOP)|0|1792	PF3D7_0817700	RON5	rhoptry neck protein 5	114 bp downstream	Pf3D7_08_v3_808996_809036_T
Pf3D7_01_v3_250015	Pf3D7_01_v3	250015	A	T	353.9	AC=1;AF=4.630e-03;AN=216;DP=24473;FS=0.000;MLEAC=2;MLEAF=9.259e-03;MQ=60.00;QD=25.28;SOR=0.976	PF3D7_0105800|-|exon|syn|1|1715	PF3D7_0105800		cyclin-dependent kinases regulatory subunit%2C putative	114 bp upstream	Pf3D7_01_v3_249889_249901_TTACCT
Pf3D7_02_v3_229014	Pf3D7_02_v3	229014	A	T	690.12	AC=1;AF=0.011;AN=94;DP=15638;FS=0.000;MLEAC=5;MLEAF=0.053;MQ=60.00;QD=30.01;SOR=1.708	PF3D7_0205600|+|exon|syn|2|990	PF3D7_0205600		conserved Plasmodium protein%2C unknown function	114 bp upstream	Pf3D7_02_v3_228888_228900_TA
Pf3D7_07_v3_381875	Pf3D7_07_v3	381875	C	T	319.23	AC=1;AF=6.897e-03;AN=145;BaseQRankSum=0.00;DP=13471;FS=0.000;MLEAC=3;MLEAF=0.021;MQ=60.00;MQRankSum=0.00;QD=26.60;ReadPosRankSum=1.65;SOR=0.804	PF3D7_0708400|+|exon|nsy(T->N)|1|284	PF3D7_0708400	HSP90	heat shock protein 90	115 bp downstream	Pf3D7_07_v3_381696_381713_TAGTAATGC
Pf3D7_09_v3_273899	Pf3D7_09_v3	273899	A	T	24440.7	AC=1;AF=2.242e-03;AN=446;BaseQRankSum=-1.383e+00;DP=815118;FS=13.955;MLEAC=1;MLEAF=2.242e-03;MQ=60.00;MQRankSum=0.00;QD=30.17;ReadPosRankSum=2.22;SOR=1.705	PF3D7_0905400|-|exon|syn|2|282	PF3D7_0905400	RhopH3	high molecular weight rhoptry protein 3	115 bp downstream	Pf3D7_09_v3_273677_273696_TTTTATATTAG
Pf3D7_09_v3_818739	Pf3D7_09_v3	818739	C	T	2206.12	AC=2;AF=0.013;AN=159;BaseQRankSum=-5.240e-01;DP=19531;FS=0.000;MLEAC=6;MLEAF=0.038;MQ=60.00;MQRankSum=0.00;QD=29.41;ReadPosRankSum=-1.218e+00;SOR=0.719	PF3D7_0919900|-|exon|nsy(G->C)|0|1066	PF3D7_0919900	RCC-PIP	regulator of chromosome condensation-PP1-interacting protein	115 bp downstream	Pf3D7_09_v3_818607_818618_AT
Pf3D7_04_v3_918987	Pf3D7_04_v3	918987	G	T	325.75	AC=1;AF=4.651e-03;AN=215;DP=36270;FS=0.000;MLEAC=2;MLEAF=9.302e-03;MQ=60.00;QD=27.15;SOR=0.693	PF3D7_0420300|+|exon|nsy(R->K)|1|998	PF3D7_0420300	ApiAP2	AP2 domain transcription factor%2C putative	116 bp upstream	Pf3D7_04_v3_918841_918871_TAA
Pf3D7_08_v3_622895	Pf3D7_08_v3	622895	A	T	3563.09	AC=1;AF=6.098e-03;AN=164;BaseQRankSum=-6.340e-01;DP=42650;FS=8.254;MLEAC=3;MLEAF=0.018;MQ=60.00;MQRankSum=0.00;QD=31.53;ReadPosRankSum=-8.060e-01;SOR=1.016	PF3D7_0812400|-|exon|syn|1|548	PF3D7_0812400	KARalpha	karyopherin alpha	118 bp upstream	Pf3D7_08_v3_622768_622777_TAA
Pf3D7_13_v3_1437686	Pf3D7_13_v3	1437686	A	T	255.63	AC=1;AF=2.740e-03;AN=365;BaseQRankSum=-1.635e+00;DP=262744;FS=0.000;MLEAC=1;MLEAF=2.740e-03;MQ=60.00;MQRankSum=0.00;QD=17.04;ReadPosRankSum=0.587;SOR=0.527	PF3D7_1335300|-|exon|syn|1|953	PF3D7_1335300	RH2b	reticulocyte binding protein 2 homologue b	119 bp downstream	Pf3D7_13_v3_1437305_1437339_TTGAATATATTA
Pf3D7_06_v3_253070	Pf3D7_06_v3	253070	C	T	347.15	AC=1;AF=6.579e-03;AN=152;DP=5601;FS=0.000;MLEAC=3;MLEAF=0.020;MQ=60.00;QD=21.70;SOR=0.693	PF3D7_0606000|-|exon|nsy(R->T)|1|734	PF3D7_0606000	KIC1	protein KIC1	12 bp downstream	Pf3D7_06_v3_252983_252992_TTG
Pf3D7_10_v3_1231194	Pf3D7_10_v3	1231194	A	T	325.05	AC=1;AF=7.634e-03;AN=131;DP=15909;FS=0.000;MLEAC=4;MLEAF=0.031;MQ=60.00;QD=27.09;SOR=1.445	PF3D7_1030200|-|exon|syn|2|720	PF3D7_1030200	CLAMP	claudin-like apicomplexan microneme protein%2C putative	12 bp downstream	Pf3D7_10_v3_1230963_1230986_GTTCATATTCAT
Pf3D7_11_v3_1374963	Pf3D7_11_v3	1374963	C	T	80112.7	AC=2;AF=0.013;AN=149;BaseQRankSum=5.82;DP=29671;FS=0.000;MLEAC=6;MLEAF=0.040;MQ=60.00;MQRankSum=0.00;QD=31.96;ReadPosRankSum=-1.124e+00;SOR=0.757	PF3D7_1135100|-|exon|nsy(D->Y)|0|1699	PF3D7_1135100	PPM8	protein phosphatase PPM8%2C putative	12 bp downstream	Pf3D7_11_v3_1374861_1374872_GTTCTG
Pf3D7_11_v3_1697725	Pf3D7_11_v3	1697725	C	T	5212.57	AC=1;AF=5.587e-03;AN=179;DP=23086;FS=0.000;MLEAC=3;MLEAF=0.017;MQ=60.00;QD=32.38;SOR=2.734	PF3D7_1142300|+|exon|nsy(P->T)|0|2077	PF3D7_1142300		conserved Plasmodium membrane protein%2C unknown function	12 bp downstream	Pf3D7_11_v3_1697495_1697506_TATATG
Pf3D7_12_v3_1095351	Pf3D7_12_v3	1095351	C	T	7664.18	AC=1;AF=0.013;AN=77;BaseQRankSum=-2.054e+00;DP=9306;FS=0.845;MLEAC=6;MLEAF=0.078;MQ=60.00;MQRankSum=0.00;QD=26.43;ReadPosRankSum=-6.320e-01;SOR=0.569	PF3D7_1227100|-|exon|nsy(V->L)|0|421	PF3D7_1227100	DH60	DNA helicase 60	12 bp downstream	Pf3D7_12_v3_1095065_1095074_TTG
Pf3D7_13_v3_2475296	Pf3D7_13_v3	2475296	A	T	3210.11	AC=1;AF=2.353e-03;AN=425;BaseQRankSum=-2.853e+00;DP=715959;FS=4.480;MLEAC=1;MLEAF=2.353e-03;MQ=60.00;MQRankSum=0.00;QD=23.60;ReadPosRankSum=-1.090e+00;SOR=0.491	PF3D7_1361800|+|exon|syn|2|1488	PF3D7_1361800	GAC	glideosome-associated connector	12 bp downstream	Pf3D7_13_v3_2475004_2475013_AAAT
Pf3D7_14_v3_2588889	Pf3D7_14_v3	2588889	A	T	3909.97	AC=1;AF=8.850e-03;AN=113;DP=2624;FS=0.000;MLEAC=4;MLEAF=0.035;MQ=60.00;QD=33.70;SOR=0.862	PF3D7_1463900|-|exon|syn|2|801	PF3D7_1463900	RON11	rhoptry neck protein 11%2C putative	12 bp downstream	Pf3D7_14_v3_2588775_2588797_ATTATATTGATG
Pf3D7_06_v3_252355	Pf3D7_06_v3	252355	A	T	1292.12	AC=1;AF=0.011;AN=94;DP=5292;FS=0.000;MLEAC=5;MLEAF=0.053;MQ=60.00;QD=27.49;SOR=0.990	PF3D7_0606000|-|exon|syn|2|1449	PF3D7_0606000	KIC1	protein KIC1	12 bp upstream	Pf3D7_06_v3_252334_252343_ATTA
Pf3D7_09_v3_582557	Pf3D7_09_v3	582557	A	T	919.74	AC=1;AF=0.012;AN=85;DP=10391;FS=0.000;MLEAC=5;MLEAF=0.059;MQ=60.00;QD=27.05;SOR=1.085	PF3D7_0913500|-|exon|syn|1|1082	PF3D7_0913500	AMR4	protein AMR4	12 bp upstream	Pf3D7_09_v3_582536_582545_ATAA
Pf3D7_11_v3_1696311	Pf3D7_11_v3	1696311	A	T	1028.03	AC=1;AF=6.536e-03;AN=153;BaseQRankSum=-3.810e-01;DP=27483;FS=2.143;MLEAC=3;MLEAF=0.020;MQ=60.00;MQRankSum=0.00;QD=23.91;ReadPosRankSum=-1.260e-01;SOR=0.243	PF3D7_1142300|+|exon|syn|2|663	PF3D7_1142300		conserved Plasmodium membrane protein%2C unknown function	12 bp upstream	Pf3D7_11_v3_1696288_1696299_AAAAAG
Pf3D7_12_v3_187208	Pf3D7_12_v3	187208	A	T	1726.17	AC=2;AF=6.472e-03;AN=309;BaseQRankSum=-9.670e-01;DP=102256;FS=0.000;MLEAC=2;MLEAF=6.472e-03;MQ=60.00;MQRankSum=0.00;QD=28.30;ReadPosRankSum=0.00;SOR=0.487	PF3D7_1203700|-|exon|syn|0|982	PF3D7_1203700	NAPL	nucleosome assembly protein	12 bp upstream	Pf3D7_12_v3_187181_187196_CTT
Pf3D7_02_v3_404455	Pf3D7_02_v3	404455	G	T	4939.97	AC=1;AF=3.135e-03;AN=319;DP=245806;FS=0.000;MLEAC=1;MLEAF=3.135e-03;MQ=60.00;QD=32.08;SOR=0.719	PF3D7_0209800|-|exon|syn|2|1200	PF3D7_0209800	UAP56	ATP-dependent RNA helicase UAP56	120 bp downstream	Pf3D7_02_v3_404283_404292_ATTG
Pf3D7_05_v3_858356	Pf3D7_05_v3	858356	A	T	34566.2	AC=1;AF=2.907e-03;AN=344;BaseQRankSum=1.87;DP=318025;FS=0.000;MLEAC=1;MLEAF=2.907e-03;MQ=60.00;MQRankSum=0.00;QD=30.86;ReadPosRankSum=3.71;SOR=0.782	PF3D7_0520900|+|exon|syn|1|1319	PF3D7_0520900	SAHH	adenosylhomocysteinase	120 bp downstream	Pf3D7_05_v3_857299_857308_GCA
Pf3D7_11_v3_1899750	Pf3D7_11_v3	1899750	G	T	16361.2	AC=1;AF=0.012;AN=83;BaseQRankSum=1.92;DP=18915;FS=0.000;MLEAC=5;MLEAF=0.060;MQ=60.00;MQRankSum=0.00;QD=28.75;ReadPosRankSum=-6.740e-01;SOR=0.808	PF3D7_1147800.2|+|exon|nsy(G->D)|1|347;PF3D7_1147800.1|+|exon|nsy(G->D)|1|347	PF3D7_1147800	MAEBL	membrane associated erythrocyte binding-like protein	120 bp downstream	Pf3D7_11_v3_1899547_1899574_T
Pf3D7_04_v3_410277	Pf3D7_04_v3	410277	C	T	3820.7	AC=2;AF=6.645e-03;AN=301;BaseQRankSum=3.13;DP=248889;FS=5.363;MLEAC=2;MLEAF=6.645e-03;MQ=60.00;MQRankSum=0.00;QD=25.47;ReadPosRankSum=0.00;SOR=1.679	PF3D7_0408500|-|exon|nsy(NEW_STOP)|0|421	PF3D7_0408500	FEN1	flap endonuclease 1	120 bp upstream	Pf3D7_04_v3_410146_410157_AGCATC
Pf3D7_04_v3_436718	Pf3D7_04_v3	436718	A	T	2935.48	AC=1;AF=9.434e-03;AN=106;BaseQRankSum=-4.380e-01;DP=14213;FS=0.000;MLEAC=4;MLEAF=0.038;MQ=60.00;MQRankSum=0.00;QD=29.95;ReadPosRankSum=-1.590e-01;SOR=0.649	PF3D7_0409100|-|exon|syn|2|1104	PF3D7_0409100	PRPF31	U4/U6 small nuclear ribonucleoprotein PRP31%2C putative	120 bp upstream	Pf3D7_04_v3_436580_436598_TCTTTT
Pf3D7_03_v3_207988	Pf3D7_03_v3	207988	C	T	1718.87	AC=3;AF=6.865e-03;AN=437;BaseQRankSum=2.97;DP=548185;FS=20.022;MLEAC=3;MLEAF=6.865e-03;MQ=60.00;MQRankSum=0.00;QD=17.54;ReadPosRankSum=-2.760e+00;SOR=1.535	PF3D7_0304200|-|exon|nsy(R->T)|1|932	PF3D7_0304200	EHD	EH domain-containing protein	121 bp downstream	Pf3D7_03_v3_207301_207339_T
Pf3D7_12_v3_1840537	Pf3D7_12_v3	1840537	A	T	575.57	AC=1;AF=7.092e-03;AN=141;DP=17299;FS=0.000;MLEAC=3;MLEAF=0.021;MQ=60.00;QD=28.78;SOR=1.721	PF3D7_1243900|-|exon|syn|1|200	PF3D7_1243900	DOC2	double C2-like domain-containing protein	121 bp upstream	Pf3D7_12_v3_1840398_1840416_AAAAGCATT
Pf3D7_11_v3_703277	Pf3D7_11_v3	703277	A	T	90220.8	AC=1;AF=0.011;AN=91;BaseQRankSum=-3.170e-01;DP=9474;FS=0.000;MLEAC=5;MLEAF=0.055;MQ=60.00;MQRankSum=0.00;QD=32.71;ReadPosRankSum=0.082;SOR=0.952	PF3D7_1118500|+|exon|syn|0|103	PF3D7_1118500	NOP56	nucleolar protein 56%2C putative	122 bp upstream	Pf3D7_11_v3_703072_703155_TATTTTATT
Pf3D7_12_v3_1161207	Pf3D7_12_v3	1161207	A	T	1847.16	AC=1;AF=6.579e-03;AN=152;DP=17702;FS=0.000;MLEAC=3;MLEAF=0.020;MQ=60.00;QD=27.53;SOR=1.609	PF3D7_1228600|-|exon|syn|1|1754	PF3D7_1228600	MSP9	merozoite surface protein 9	122 bp upstream	Pf3D7_12_v3_1161049_1161085_GAATATTTTTGTT
Pf3D7_13_v3_931563	Pf3D7_13_v3	931563	A	T	8688	AC=1;AF=2.857e-03;AN=350;BaseQRankSum=0.861;DP=202338;FS=0.000;MLEAC=1;MLEAF=2.857e-03;MQ=60.00;MQRankSum=0.00;QD=29.35;ReadPosRankSum=0.419;SOR=0.559	PF3D7_1322200|+|exon|syn|0|250	PF3D7_1322200		TOG domain-containing protein%2C putative	122 bp upstream	Pf3D7_13_v3_931397_931441_AGAAAAAAAGGAGGAG
Pf3D7_05_v3_309024	Pf3D7_05_v3	309024	A	T	822.74	AC=1;AF=0.012;AN=85;DP=17533;FS=0.000;MLEAC=5;MLEAF=0.059;MQ=60.00;QD=25.71;SOR=2.165	PF3D7_0507500|-|exon|syn|1|533	PF3D7_0507500	SUB1	subtilisin-like protease 1	123 bp downstream	Pf3D7_05_v3_308654_308664_ATC
Pf3D7_09_v3_1283257	Pf3D7_09_v3	1283257	A	T	6473.21	AC=1;AF=3.802e-03;AN=263;BaseQRankSum=2.36;DP=73869;FS=0.000;MLEAC=2;MLEAF=7.605e-03;MQ=60.00;MQRankSum=0.00;QD=28.14;ReadPosRankSum=-9.980e-01;SOR=0.741	PF3D7_0932100|-|exon|syn|0|346	PF3D7_0932100		protein MAM3%2C putative	123 bp upstream	Pf3D7_09_v3_1283115_1283134_TATT
Pf3D7_08_v3_1087362	Pf3D7_08_v3	1087362	A	T	711.27	AC=1;AF=8.621e-03;AN=116;DP=14888;FS=0.000;MLEAC=4;MLEAF=0.034;MQ=60.00;QD=29.64;SOR=0.859	PF3D7_0825000|+|exon|syn|0|1315	PF3D7_0825000		conserved Plasmodium protein%2C unknown function	124 bp downstream	Pf3D7_08_v3_1086921_1086934_AAAAG
Pf3D7_11_v3_1977760	Pf3D7_11_v3	1977760	C	T	6999.21	AC=1;AF=3.195e-03;AN=313;BaseQRankSum=-3.683e+00;DP=404352;FS=20.557;MLEAC=2;MLEAF=6.390e-03;MQ=60.00;MQRankSum=0.00;QD=25.18;ReadPosRankSum=-1.310e-01;SOR=0.643	PF3D7_1149200|+|exon|nsy(T->K)|1|1229	PF3D7_1149200	RESA3	ring-infected erythrocyte surface antigen	124 bp downstream	Pf3D7_11_v3_1977526_1977535_AGA
Pf3D7_06_v3_510260	Pf3D7_06_v3	510260	A	T	401.8	AC=1;AF=0.011;AN=95;DP=2291;FS=0.000;MLEAC=5;MLEAF=0.053;MQ=60.00;QD=28.70;SOR=0.693	PF3D7_0612100|-|exon|syn|0|871	PF3D7_0612100	EIF3L	eukaryotic translation initiation factor 3 subunit L%2C putative	124 bp upstream	Pf3D7_06_v3_510123_510136_AAT
Pf3D7_01_v3_114763	Pf3D7_01_v3	114763	C	T	2038.99	AC=3;AF=9.967e-03;AN=301;BaseQRankSum=3.80;DP=205040;FS=9.596;MLEAC=5;MLEAF=0.017;MQ=60.00;MQRankSum=0.00;QD=5.59;ReadPosRankSum=1.73;SOR=1.138	PF3D7_0102500|-|exon|nsy(G->V)|1|1037	PF3D7_0102500	EBA181	erythrocyte binding antigen-181	125 bp upstream	Pf3D7_01_v3_114626_114638_ATTCAA
Pf3D7_10_v3_727381	Pf3D7_10_v3	727381	C	T	1051.5	AC=3;AF=8.671e-03;AN=346;DP=305800;FS=0.000;MLEAC=4;MLEAF=0.012;MQ=60.00;QD=25.65;SOR=2.247	PF3D7_1018200|-|exon|nsy(K->N)|2|951	PF3D7_1018200	PPP8	serine/threonine protein phosphatase 8%2C putative	126 bp downstream	Pf3D7_10_v3_727055_727254_TTATCATCATCATCACTTACCTTTTTATCATCATCATAATTACCTTTTTATTATCATCATTACTTACCTTT
Pf3D7_01_v3_223823	Pf3D7_01_v3	223823	A	T	424.68	AC=1;AF=8.333e-03;AN=120;BaseQRankSum=1.91;DP=12290;FS=0.000;MLEAC=4;MLEAF=0.033;MQ=60.00;MQRankSum=0.00;QD=21.23;ReadPosRankSum=2.34;SOR=0.914	PF3D7_0105200|-|exon|syn|2|138	PF3D7_0105200		heptatricopeptide repeat and RAP domain-containing protein%2C putative	126 bp upstream	Pf3D7_01_v3_223686_223697_ATATTC
Pf3D7_13_v3_1769964	Pf3D7_13_v3	1769964	C	T	2726.38	AC=1;AF=3.846e-03;AN=260;BaseQRankSum=1.43;DP=108168;FS=3.251;MLEAC=2;MLEAF=7.692e-03;MQ=60.00;MQRankSum=0.00;QD=25.24;ReadPosRankSum=2.11;SOR=0.586	PF3D7_1344200|+|exon|nsy(NEW_STOP)|1|836	PF3D7_1344200	GRP170	endoplasmic reticulum chaperone GRP170	126 bp upstream	Pf3D7_13_v3_1769829_1769838_CAG
Pf3D7_13_v3_1368286	Pf3D7_13_v3	1368286	A	T	545.59	AC=1;AF=6.711e-03;AN=149;BaseQRankSum=1.23;DP=1804;FS=0.000;MLEAC=3;MLEAF=0.020;MQ=60.00;MQRankSum=0.00;QD=22.73;ReadPosRankSum=-5.200e-02;SOR=0.874	PF3D7_1333300|-|exon|syn|1|431	PF3D7_1333300		transmembrane emp24 domain-containing protein%2C putative	127 bp upstream	Pf3D7_13_v3_1368142_1368159_ATA
Pf3D7_14_v3_2023206	Pf3D7_14_v3	2023206	A	T	1545.13	AC=1;AF=7.634e-03;AN=131;DP=36233;FS=0.000;MLEAC=4;MLEAF=0.031;MQ=60.00;QD=28.09;SOR=2.024	PF3D7_1449400|-|exon|syn|1|932	PF3D7_1449400	MUS81	crossover junction endonuclease MUS81%2C putative	128 bp downstream	Pf3D7_14_v3_2023015_2023024_T
Pf3D7_05_v3_1160947	Pf3D7_05_v3	1160947	C	T	326.85	AC=1;AF=0.010;AN=99;DP=10053;FS=0.000;MLEAC=5;MLEAF=0.051;MQ=60.00;QD=29.71;SOR=1.802	PF3D7_0528100|-|exon|nsy(D->Y)|0|607	PF3D7_0528100		AP-1/2 complex subunit beta%2C putative	129 bp downstream	Pf3D7_05_v3_1160182_1160205_CATATTATC
Pf3D7_13_v3_1341339	Pf3D7_13_v3	1341339	A	T	9564.57	AC=2;AF=0.023;AN=87;BaseQRankSum=-5.100e-01;DP=15650;FS=0.000;MLEAC=10;MLEAF=0.115;MQ=60.00;MQRankSum=0.00;QD=26.35;ReadPosRankSum=0.036;SOR=1.171	PF3D7_1332500|+|exon|syn|1|554	PF3D7_1332500		SAM-dependent RNA methyltransferase%2C putative	129 bp downstream	Pf3D7_13_v3_1341042_1341053_ATAAAA
Pf3D7_14_v3_2123995	Pf3D7_14_v3	2123995	A	T	2629.28	AC=1;AF=4.464e-03;AN=224;DP=70106;FS=0.000;MLEAC=2;MLEAF=8.929e-03;MQ=60.00;QD=30.22;SOR=0.716	PF3D7_1451800|+|exon|syn|0|535	PF3D7_1451800	SORTLR	sortilin	129 bp upstream	Pf3D7_14_v3_2123857_2123866_AATGA
Pf3D7_08_v3_365892	Pf3D7_08_v3	365892	A	T	5820.13	AC=1;AF=2.358e-03;AN=424;DP=123509;FS=0.000;MLEAC=1;MLEAF=2.358e-03;MQ=60.00;QD=30.96;SOR=1.383	PF3D7_0806800|-|exon|syn|1|530	PF3D7_0806800		V-type proton ATPase subunit a%2C putative	13 bp downstream	Pf3D7_08_v3_365729_365740_ATATGT
Pf3D7_08_v3_675121	Pf3D7_08_v3	675121	C	T	844.17	AC=1;AF=0.013;AN=77;DP=2136;FS=0.000;MLEAC=6;MLEAF=0.078;MQ=60.00;QD=28.27;SOR=1.292	PF3D7_0813700|-|exon|nsy(G->V)|1|296	PF3D7_0813700	ABCF1	ABC transporter F family member 1	13 bp downstream	Pf3D7_08_v3_675074_675091_CTTCATCAT
Pf3D7_13_v3_219114	Pf3D7_13_v3	219114	C	T	502.59	AC=1;AF=6.329e-03;AN=158;DP=9434;FS=0.000;MLEAC=3;MLEAF=0.019;MQ=60.00;QD=32.79;SOR=1.179	PF3D7_1304000|-|exon|nsy(V->F)|0|916	PF3D7_1304000	CAPH	condensin complex subunit 2%2C putative	13 bp downstream	Pf3D7_13_v3_218809_218820_ACCATC
Pf3D7_14_v3_974663	Pf3D7_14_v3	974663	A	T	991.9	AC=1;AF=4.630e-03;AN=216;BaseQRankSum=-1.550e+00;DP=69481;FS=0.000;MLEAC=2;MLEAF=9.259e-03;MQ=60.00;MQRankSum=0.00;QD=23.07;ReadPosRankSum=-1.291e+00;SOR=0.360	PF3D7_1424100|-|exon|syn|0|484	PF3D7_1424100	RPL5	60S ribosomal protein L5%2C putative	13 bp downstream	Pf3D7_14_v3_974506_974515_TCT
Pf3D7_04_v3_685381	Pf3D7_04_v3	685381	A	T	1506.87	AC=1;AF=0.016;AN=62;BaseQRankSum=0.348;DP=13778;FS=3.019;MLEAC=7;MLEAF=0.113;MQ=60.00;MQRankSum=0.00;QD=27.40;ReadPosRankSum=0.00;SOR=0.148	PF3D7_0415300|+|exon|syn|0|3433	PF3D7_0415300	CRK3	cdc2-related protein kinase 3	13 bp upstream	Pf3D7_04_v3_685350_685368_AAAAAGG
Pf3D7_14_v3_2589210	Pf3D7_14_v3	2589210	A	T	824.81	AC=2;AF=0.014;AN=143;DP=6529;FS=0.000;MLEAC=6;MLEAF=0.042;MQ=60.00;QD=30.55;SOR=1.101	PF3D7_1463900|-|exon|syn|2|480	PF3D7_1463900	RON11	rhoptry neck protein 11%2C putative	13 bp upstream	Pf3D7_14_v3_2589180_2589197_TTTTA
Pf3D7_01_v3_114291	Pf3D7_01_v3	114291	C	T	256816	AC=13;AF=0.046;AN=280;BaseQRankSum=1.28;DP=150127;FS=7.864;MLEAC=21;MLEAF=0.075;MQ=60.00;MQRankSum=0.00;QD=18.80;ReadPosRankSum=1.74;SOR=0.629	PF3D7_0102500|-|exon|nsy(W->C)|2|1509	PF3D7_0102500	EBA181	erythrocyte binding antigen-181	130 bp upstream	Pf3D7_01_v3_114149_114161_TTAAAT
Pf3D7_10_v3_1153668	Pf3D7_10_v3	1153668	G	T	948.74	AC=1;AF=7.143e-03;AN=140;DP=40175;FS=0.000;MLEAC=3;MLEAF=0.021;MQ=60.00;QD=26.35;SOR=2.179	PF3D7_1027800|-|exon|nsy(A->V)|1|764	PF3D7_1027800	RPL3	60S ribosomal protein L3	130 bp upstream	Pf3D7_10_v3_1153528_1153538_TTTTC
Pf3D7_14_v3_2073157	Pf3D7_14_v3	2073157	C	T	380.88	AC=1;AF=5.747e-03;AN=174;DP=18935;FS=0.000;MLEAC=3;MLEAF=0.017;MQ=60.00;QD=27.21;SOR=0.976	PF3D7_1450500|-|exon|nsy(D->Y)|0|295	PF3D7_1450500		conserved Plasmodium protein%2C unknown function	130 bp upstream	Pf3D7_14_v3_2072972_2073027_T
Pf3D7_13_v3_1843735	Pf3D7_13_v3	1843735	G	T	76167.1	AC=3;AF=0.012;AN=258;BaseQRankSum=1.21;DP=90551;FS=0.000;MLEAC=5;MLEAF=0.019;MQ=60.00;MQRankSum=0.00;QD=29.69;ReadPosRankSum=2.44;SOR=1.730	PF3D7_1346100|+|exon|nsy(S->N)|1|257	PF3D7_1346100	SEC61A	protein transport protein SEC61 subunit alpha	131 bp upstream	Pf3D7_13_v3_1843583_1843604_TGTT
Pf3D7_14_v3_1168574	Pf3D7_14_v3	1168574	C	T	284.67	AC=1;AF=9.174e-03;AN=109;BaseQRankSum=-8.580e-01;DP=10729;FS=4.150;MLEAC=4;MLEAF=0.037;MQ=60.00;MQRankSum=0.00;QD=21.90;ReadPosRankSum=-6.770e-01;SOR=1.250	PF3D7_1429700|-|exon|nsy(A->S)|0|763	PF3D7_1429700		ribosomal protein L15%2C mitochondrial%2C putative	131 bp upstream	Pf3D7_14_v3_1168434_1168443_TTC
Pf3D7_02_v3_149985	Pf3D7_02_v3	149985	A	T	552.83	AC=1;AF=0.011;AN=91;DP=21619;FS=0.000;MLEAC=5;MLEAF=0.055;MQ=60.00;QD=27.64;SOR=1.402	PF3D7_0203100|-|exon|syn|0|6997	PF3D7_0203100		protein kinase%2C putative	132 bp upstream	Pf3D7_02_v3_149842_149853_TTTACC
Pf3D7_12_v3_1805508	Pf3D7_12_v3	1805508	C	T	23246.5	AC=2;AF=4.785e-03;AN=418;BaseQRankSum=-1.940e-01;DP=497074;FS=0.000;MLEAC=2;MLEAF=4.785e-03;MQ=60.00;MQRankSum=0.00;QD=34.70;ReadPosRankSum=0.717;SOR=1.138	PF3D7_1242800|-|exon|nsy(D->Y)|0|1252	PF3D7_1242800	rabGDI	rab specific GDP dissociation inhibitor	132 bp upstream	Pf3D7_12_v3_1805360_1805376_T
Pf3D7_13_v3_509603	Pf3D7_13_v3	509603	A	T	6103.01	AC=1;AF=2.591e-03;AN=386;BaseQRankSum=1.51;DP=421074;FS=0.000;MLEAC=1;MLEAF=2.591e-03;MQ=60.00;MQRankSum=0.00;QD=26.53;ReadPosRankSum=1.17;SOR=0.893	PF3D7_1311900|+|exon|syn|2|1704	PF3D7_1311900	vapA	V-type proton ATPase catalytic subunit A	132 bp upstream	Pf3D7_13_v3_509460_509471_GATTAT
Pf3D7_02_v3_442775	Pf3D7_02_v3	442775	A	T	276.13	AC=1;AF=8.065e-03;AN=124;DP=5691;FS=0.000;MLEAC=4;MLEAF=0.032;MQ=60.00;QD=25.10;SOR=1.270	PF3D7_0210900|-|exon|syn|0|160	PF3D7_0210900		conserved Plasmodium protein%2C unknown function	133 bp downstream	Pf3D7_02_v3_442204_442213_TATT
Pf3D7_05_v3_975208	Pf3D7_05_v3	975208	A	T	15148.5	AC=1;AF=3.610e-03;AN=277;BaseQRankSum=3.02;DP=125142;FS=0.000;MLEAC=2;MLEAF=7.220e-03;MQ=60.00;MQRankSum=0.00;QD=28.21;ReadPosRankSum=3.83;SOR=0.683	PF3D7_0523400|+|exon|syn|2|1143	PF3D7_0523400		DnaJ protein%2C putative	133 bp downstream	Pf3D7_05_v3_974976_974987_AAGATG
Pf3D7_07_v3_757034	Pf3D7_07_v3	757034	C	T	25144.4	AC=3;AF=7.075e-03;AN=424;BaseQRankSum=0.00;DP=529360;FS=2.286;MLEAC=2;MLEAF=4.717e-03;MQ=60.00;MQRankSum=0.00;QD=33.17;ReadPosRankSum=0.842;SOR=1.604	PF3D7_0717500|+|exon|nsy(L->T)|0|925	PF3D7_0717500	CDPK4	calcium-dependent protein kinase 4	135 bp upstream	Pf3D7_07_v3_756853_756899_TTTTTTTTTTTATTTTT
Pf3D7_03_v3_680290	Pf3D7_03_v3	680290	A	T	546.19	AC=2;AF=0.019;AN=105;DP=1072;FS=0.000;MLEAC=9;MLEAF=0.086;MQ=60.00;QD=26.01;SOR=0.784	PF3D7_0316900|-|exon|syn|2|747	PF3D7_0316900		E3 ubiquitin-protein ligase%2C putative	137 bp downstream	Pf3D7_03_v3_680139_680152_TTTCTA
Pf3D7_07_v3_301098	Pf3D7_07_v3	301098	A	T	309.86	AC=1;AF=7.576e-03;AN=132;DP=11709;FS=0.000;MLEAC=4;MLEAF=0.030;MQ=60.00;QD=23.84;SOR=1.609	PF3D7_0706100|-|exon|syn|1|1673	PF3D7_0706100		conserved Plasmodium protein%2C unknown function	137 bp downstream	Pf3D7_07_v3_300902_300911_ATT
Pf3D7_14_v3_2260149	Pf3D7_14_v3	2260149	A	T	418428	AC=58;AF=0.236;AN=246;BaseQRankSum=-1.720e+00;DP=29761;FS=0.000;MLEAC=108;MLEAF=0.439;MQ=60.00;MQRankSum=0.00;QD=32.46;ReadPosRankSum=0.518;SOR=0.395	PF3D7_1455300|+|exon|syn|0|685	PF3D7_1455300		conserved protein%2C unknown function	137 bp downstream	Pf3D7_14_v3_2259958_2259970_AAACAA
Pf3D7_05_v3_941476	Pf3D7_05_v3	941476	A	T	58061.6	AC=1;AF=2.481e-03;AN=403;BaseQRankSum=0.430;DP=414087;FS=0.000;MLEAC=1;MLEAF=2.481e-03;MQ=60.00;MQRankSum=0.00;QD=32.30;ReadPosRankSum=1.47;SOR=1.174	PF3D7_0522600|+|exon|syn|0|1228	PF3D7_0522600		magnesium transporter NIPA%2C putative	138 bp downstream	Pf3D7_05_v3_941233_941248_AATTTC
Pf3D7_13_v3_1777429	Pf3D7_13_v3	1777429	A	T	405.2	AC=1;AF=3.195e-03;AN=313;DP=124097;FS=0.000;MLEAC=2;MLEAF=6.390e-03;MQ=60.00;QD=22.51;SOR=3.500	PF3D7_1344300|-|exon|syn|1|1127	PF3D7_1344300		zinc finger protein%2C putative	138 bp downstream	Pf3D7_13_v3_1777015_1777024_TCA
Pf3D7_10_v3_347345	Pf3D7_10_v3	347345	A	T	184022	AC=7;AF=0.035;AN=199;BaseQRankSum=2.29;DP=40707;FS=0.000;MLEAC=16;MLEAF=0.080;MQ=60.00;MQRankSum=0.00;QD=32.53;ReadPosRankSum=-5.790e-01;SOR=0.827	PF3D7_1008400|-|exon|syn|1|1208	PF3D7_1008400	RPT2	26S protease regulatory subunit 4%2C putative	138 bp upstream	Pf3D7_10_v3_347187_347207_T
Pf3D7_08_v3_346339	Pf3D7_08_v3	346339	A	T	1898.29	AC=1;AF=8.130e-03;AN=123;DP=21330;FS=0.000;MLEAC=4;MLEAF=0.033;MQ=60.00;QD=33.90;SOR=2.872	PF3D7_0806500|-|exon|syn|2|1116	PF3D7_0806500		DnaJ protein%2C putative	139 bp downstream	Pf3D7_08_v3_345967_345979_TTTCT
Pf3D7_12_v3_1129591	Pf3D7_12_v3	1129591	A	T	4300.27	AC=1;AF=0.013;AN=80;BaseQRankSum=2.12;DP=5217;FS=3.243;MLEAC=6;MLEAF=0.075;MQ=60.00;MQRankSum=0.00;QD=27.74;ReadPosRankSum=2.28;SOR=2.086	PF3D7_1227700|-|exon|syn|1|1664	PF3D7_1227700	KIC2	protein KIC2	139 bp downstream	Pf3D7_12_v3_1129307_1129318_AATTAT
Pf3D7_13_v3_772664	Pf3D7_13_v3	772664	C	T	67352.9	AC=1;AF=3.125e-03;AN=320;BaseQRankSum=-5.500e-01;DP=195308;FS=0.000;MLEAC=1;MLEAF=3.125e-03;MQ=60.00;MQRankSum=0.00;QD=31.88;ReadPosRankSum=-1.427e+00;SOR=0.426	PF3D7_1318700|-|exon|nsy(G->C)|0|232	PF3D7_1318700	AAP4	protein AAP4	139 bp upstream	Pf3D7_13_v3_772516_772525_TTA
Pf3D7_02_v3_237155	Pf3D7_02_v3	237155	A	T	4890.53	AC=1;AF=0.010;AN=97;BaseQRankSum=-1.046e+00;DP=15684;FS=2.423;MLEAC=5;MLEAF=0.052;MQ=60.00;MQRankSum=0.00;QD=25.34;ReadPosRankSum=4.09;SOR=0.399	PF3D7_0205900|+|exon|syn|0|1642	PF3D7_0205900	RPN1	26S proteasome regulatory subunit RPN1%2C putative	14 bp downstream	Pf3D7_02_v3_236998_237009_TTATGC
Pf3D7_08_v3_1297649	Pf3D7_08_v3	1297649	C	T	919.2	AC=2;AF=0.012;AN=170;BaseQRankSum=-9.670e-01;DP=78835;FS=3.291;MLEAC=4;MLEAF=0.024;MQ=60.00;MQRankSum=0.00;QD=28.73;ReadPosRankSum=0.00;SOR=0.525	PF3D7_0830500|-|exon|nsy(W->C)|2|513	PF3D7_0830500	TryThrA	sporozoite and liver stage tryptophan-rich protein%2C putative	14 bp downstream	Pf3D7_08_v3_1297618_1297628_CATC
Pf3D7_13_v3_411343	Pf3D7_13_v3	411343	A	T	1052.23	AC=6;AF=0.069;AN=87;BaseQRankSum=0.967;DP=9382;FS=4.337;MLEAC=30;MLEAF=0.345;MQ=60.00;MQRankSum=0.00;QD=28.44;ReadPosRankSum=0.967;SOR=1.308	PF3D7_1308900|-|exon|syn|2|759	PF3D7_1308900	DCP2	mRNA-decapping enzyme 2%2C putative	14 bp downstream	Pf3D7_13_v3_411076_411097_ATCATA
Pf3D7_05_v3_660809	Pf3D7_05_v3	660809	A	T	384.83	AC=1;AF=0.011;AN=95;DP=1170;FS=0.000;MLEAC=5;MLEAF=0.053;MQ=60.00;QD=25.66;SOR=1.112	PF3D7_0515900|-|exon|syn|0|328	PF3D7_0515900	NIF2	NLI interacting factor-like phosphatase%2C putative	14 bp upstream	Pf3D7_05_v3_660786_660795_TAT
Pf3D7_14_v3_974705	Pf3D7_14_v3	974705	A	T	539.75	AC=1;AF=4.587e-03;AN=218;DP=65179;FS=0.000;MLEAC=2;MLEAF=9.174e-03;MQ=60.00;QD=25.70;SOR=0.990	PF3D7_1424100|-|exon|syn|0|442	PF3D7_1424100	RPL5	60S ribosomal protein L5%2C putative	14 bp upstream	Pf3D7_14_v3_974676_974691_TGT
Pf3D7_03_v3_507506	Pf3D7_03_v3	507506	C	T	625.19	AC=1;AF=0.016;AN=63;BaseQRankSum=1.61;DP=3318;FS=4.357;MLEAC=7;MLEAF=0.111;MQ=60.00;MQRankSum=0.00;QD=25.01;ReadPosRankSum=0.456;SOR=2.833	PF3D7_0311800|+|exon|nsy(Q->K)|0|490	PF3D7_0311800		ATP synthase F0 subunit d-like protein%2C putative	140 bp downstream	Pf3D7_03_v3_507229_507249_TATT
Pf3D7_08_v3_861870	Pf3D7_08_v3	861870	A	T	2319.23	AC=1;AF=8.929e-03;AN=112;BaseQRankSum=-3.920e-01;DP=24318;FS=4.988;MLEAC=4;MLEAF=0.036;MQ=60.00;MQRankSum=0.00;QD=28.28;ReadPosRankSum=0.211;SOR=1.621	PF3D7_0818900|+|exon|syn|1|1487	PF3D7_0818900	HSP70	heat shock protein 70	141 bp downstream	Pf3D7_08_v3_861593_861604_TTA
Pf3D7_10_v3_366111	Pf3D7_10_v3	366111	G	T	11924.6	AC=2;AF=0.015;AN=136;BaseQRankSum=1.82;DP=73876;FS=0.000;MLEAC=7;MLEAF=0.051;MQ=60.00;MQRankSum=0.00;QD=33.88;ReadPosRankSum=-1.267e+00;SOR=0.502	PF3D7_1008800|-|exon|nsy(H->Y)|0|1036	PF3D7_1008800	NOP5	nucleolar protein 5%2C putative	141 bp downstream	Pf3D7_10_v3_365884_365893_TTG
Pf3D7_11_v3_1006405	Pf3D7_11_v3	1006405	A	T	1356.08	AC=1;AF=6.098e-03;AN=164;DP=35456;FS=0.000;MLEAC=3;MLEAF=0.018;MQ=60.00;QD=27.68;SOR=3.398	PF3D7_1125700|-|exon|syn|0|745	PF3D7_1125700		kelch domain-containing protein%2C putative	141 bp downstream	Pf3D7_11_v3_1006189_1006224_T
Pf3D7_07_v3_425555	Pf3D7_07_v3	425555	A	T	7843.23	AC=3;AF=0.034;AN=89;BaseQRankSum=2.19;DP=24549;FS=3.348;MLEAC=15;MLEAF=0.169;MQ=60.00;MQRankSum=0.00;QD=26.95;ReadPosRankSum=0.870;SOR=0.479	PF3D7_0709400|-|exon|syn|2|1680	PF3D7_0709400		Cg7 protein	142 bp downstream	Pf3D7_07_v3_425335_425355_TTTCT
Pf3D7_10_v3_1328343	Pf3D7_10_v3	1328343	C	T	1187.73	AC=1;AF=4.255e-03;AN=235;DP=30762;FS=0.000;MLEAC=2;MLEAF=8.511e-03;MQ=60.00;QD=24.74;SOR=1.721	PF3D7_1033100|-|exon|nsy(D->Y)|0|94	PF3D7_1033100	AdoMetDC/ODC	S-adenosylmethionine decarboxylase/ornithine decarboxylase	142 bp downstream	Pf3D7_10_v3_1328185_1328194_AATA
Pf3D7_12_v3_1785551	Pf3D7_12_v3	1785551	A	T	333.04	AC=1;AF=0.014;AN=70;DP=4976;FS=0.000;MLEAC=6;MLEAF=0.086;MQ=60.00;QD=27.75;SOR=0.693	PF3D7_1241900|+|exon|syn|1|1172	PF3D7_1241900		tetratricopeptide repeat protein%2C putative	142 bp downstream	Pf3D7_12_v3_1785015_1785386_TGATATAAAAAGAGAAGATGTTAAATATAAAGACGATCTTGATAATAAAGATAATATGATGAATGATATAAAAAGAGAAGATGTTAAATATAAAGACGATCTTGATAATAAAGATAATGTGGTGAATGATATAAAGGGAGAAGATGTTAAATATAAAGACGATCTTGATAATAAAGAGAATGTGATGAA
Pf3D7_14_v3_2411830	Pf3D7_14_v3	2411830	C	T	1153.46	AC=1;AF=5.556e-03;AN=180;BaseQRankSum=1.36;DP=7430;FS=0.000;MLEAC=3;MLEAF=0.017;MQ=60.00;MQRankSum=0.00;QD=26.82;ReadPosRankSum=-4.840e-01;SOR=1.022	PF3D7_1458700|-|exon|nsy(E->D)|2|186	PF3D7_1458700		exonuclease V%2C mitochondrial%2C putative	142 bp downstream	Pf3D7_14_v3_2411392_2411407_TTTCT
Pf3D7_02_v3_304612	Pf3D7_02_v3	304612	A	T	1514.85	AC=1;AF=5.025e-03;AN=199;BaseQRankSum=0.967;DP=99072;FS=0.000;MLEAC=2;MLEAF=0.010;MQ=60.00;MQRankSum=0.00;QD=25.68;ReadPosRankSum=1.48;SOR=0.353	PF3D7_0207600|-|exon|syn|0|1975	PF3D7_0207600	SERA5	serine repeat antigen 5	143 bp upstream	Pf3D7_02_v3_304458_304469_CTTTCA
Pf3D7_14_v3_2023167	Pf3D7_14_v3	2023167	A	T	805.25	AC=1;AF=7.692e-03;AN=130;BaseQRankSum=-8.570e-01;DP=36673;FS=0.000;MLEAC=4;MLEAF=0.031;MQ=60.00;MQRankSum=0.00;QD=26.84;ReadPosRankSum=-6.940e-01;SOR=0.392	PF3D7_1449400|-|exon|syn|1|971	PF3D7_1449400	MUS81	crossover junction endonuclease MUS81%2C putative	143 bp upstream	Pf3D7_14_v3_2023015_2023024_T
Pf3D7_14_v3_2280879	Pf3D7_14_v3	2280879	A	T	5379.33	AC=1;AF=6.250e-03;AN=160;BaseQRankSum=2.71;DP=42843;FS=3.013;MLEAC=3;MLEAF=0.019;MQ=60.00;MQRankSum=0.00;QD=29.08;ReadPosRankSum=1.70;SOR=0.306	PF3D7_1455700|-|exon|syn|2|1056	PF3D7_1455700		conserved Plasmodium protein%2C unknown function	144 bp downstream	Pf3D7_14_v3_2280579_2280590_TTCTTT
Pf3D7_08_v3_1022681	Pf3D7_08_v3	1022681	C	T	2633.36	AC=5;AF=0.033;AN=150;BaseQRankSum=2.21;DP=6525;FS=0.000;MLEAC=15;MLEAF=0.100;MQ=60.00;MQRankSum=0.00;QD=26.33;ReadPosRankSum=1.50;SOR=0.633	PF3D7_0823200|-|exon|nsy(G->V)|1|809	PF3D7_0823200		RNA-binding protein%2C putative	144 bp upstream	Pf3D7_08_v3_1022522_1022537_T
Pf3D7_09_v3_743427	Pf3D7_09_v3	743427	A	T	2092.94	AC=1;AF=2.571e-03;AN=389;BaseQRankSum=1.26;DP=298208;FS=0.000;MLEAC=1;MLEAF=2.571e-03;MQ=60.00;MQRankSum=0.00;QD=23.52;ReadPosRankSum=-6.880e-01;SOR=0.766	PF3D7_0918000|-|exon|syn|2|258	PF3D7_0918000	GAP50	glideosome-associated protein 50	144 bp upstream	Pf3D7_09_v3_743272_743283_GCATCT
Pf3D7_04_v3_213618	Pf3D7_04_v3	213618	A	T	2201.46	AC=1;AF=5.952e-03;AN=168;BaseQRankSum=-2.227e+00;DP=4875;FS=13.420;MLEAC=3;MLEAF=0.018;MQ=60.00;MQRankSum=0.00;QD=25.90;ReadPosRankSum=-1.622e+00;SOR=0.451	PF3D7_0403800|-|exon|syn|2|237	PF3D7_0403800		alpha/beta hydrolase%2C putative	145 bp downstream	Pf3D7_04_v3_213273_213283_ATGAT
Pf3D7_13_v3_1187790	Pf3D7_13_v3	1187790	G	T	1736.74	AC=1;AF=3.937e-03;AN=254;BaseQRankSum=0.081;DP=113029;FS=3.991;MLEAC=2;MLEAF=7.874e-03;MQ=60.00;MQRankSum=0.00;QD=26.31;ReadPosRankSum=0.145;SOR=0.713	PF3D7_1328200|+|exon|nsy(G->E)|1|1172	PF3D7_1328200		conserved Plasmodium protein%2C unknown function	145 bp downstream	Pf3D7_13_v3_1187586_1187596_ATA
Pf3D7_06_v3_1000512	Pf3D7_06_v3	1000512	G	T	322.08	AC=2;AF=8.511e-03;AN=235;BaseQRankSum=-1.488e+00;DP=90653;FS=0.000;MLEAC=4;MLEAF=0.017;MQ=60.00;MQRankSum=0.00;QD=21.47;ReadPosRankSum=1.30;SOR=0.346	PF3D7_0624600|+|exon|nsy(R->K)|1|989	PF3D7_0624600	ISWI	ISWI chromatin-remodeling complex ATPase	147 bp upstream	Pf3D7_06_v3_1000341_1000365_ATAAAT
Pf3D7_13_v3_1870700	Pf3D7_13_v3	1870700	C	T	695.98	AC=2;AF=0.011;AN=177;BaseQRankSum=0.046;DP=12687;FS=2.844;MLEAC=5;MLEAF=0.028;MQ=60.00;MQRankSum=0.00;QD=21.75;ReadPosRankSum=2.38;SOR=0.213	PF3D7_1346400|+|exon|nsy(L->T)|0|17803	PF3D7_1346400		VPS13 domain-containing protein%2C putative	147 bp upstream	Pf3D7_13_v3_1870543_1870553_ATT
Pf3D7_03_v3_871981	Pf3D7_03_v3	871981	C	T	848.24	AC=1;AF=7.692e-03;AN=130;DP=14976;FS=0.000;MLEAC=4;MLEAF=0.031;MQ=60.00;QD=30.29;SOR=0.836	PF3D7_0320800|+|exon|nsy(A->D)|1|941	PF3D7_0320800	DOZI	ATP-dependent RNA helicase DDX6	149 bp downstream	Pf3D7_03_v3_871796_871806_TATT
Pf3D7_05_v3_706933	Pf3D7_05_v3	706933	C	T	1747.72	AC=1;AF=6.369e-03;AN=157;DP=31387;FS=0.000;MLEAC=3;MLEAF=0.019;MQ=60.00;QD=30.66;SOR=0.836	PF3D7_0516800|-|exon|nsy(K->N)|2|324	PF3D7_0516800	ApiAP2	AP2 domain transcription factor AP2-O2%2C putative	15 bp downstream	Pf3D7_05_v3_706787_706861_TTTAAATCACCT
Pf3D7_01_v3_419206	Pf3D7_01_v3	419206	C	T	3569.79	AC=1;AF=5.650e-03;AN=177;DP=61157;FS=0.000;MLEAC=3;MLEAF=0.017;MQ=60.00;QD=32.45;SOR=0.806	PF3D7_0110800|+|exon|nsy(P->T)|0|703	PF3D7_0110800		transcription initiation factor TFIIB%2C putative	15 bp upstream	Pf3D7_01_v3_419181_419191_AATA
Pf3D7_04_v3_410172	Pf3D7_04_v3	410172	C	T	106758	AC=4;AF=0.015;AN=269;BaseQRankSum=-5.660e-01;DP=184046;FS=0.000;MLEAC=7;MLEAF=0.026;MQ=60.00;MQRankSum=0.00;QD=34.87;ReadPosRankSum=1.72;SOR=0.349	PF3D7_0408500|-|exon|nsy(A->S)|0|526	PF3D7_0408500	FEN1	flap endonuclease 1	15 bp upstream	Pf3D7_04_v3_410146_410157_AGCATC
Pf3D7_05_v3_595345	Pf3D7_05_v3	595345	C	T	3609.44	AC=1;AF=6.667e-03;AN=150;DP=11817;FS=0.000;MLEAC=3;MLEAF=0.020;MQ=60.00;QD=33.73;SOR=1.380	PF3D7_0514100|-|exon|nsy(D->Y)|0|319	PF3D7_0514100	UvrD	ATP-dependent DNA helicase UvrD	15 bp upstream	Pf3D7_05_v3_595320_595330_TTTAT
Pf3D7_04_v3_267820	Pf3D7_04_v3	267820	A	T	487.86	AC=1;AF=3.401e-03;AN=294;BaseQRankSum=1.36;DP=85294;FS=0.000;MLEAC=2;MLEAF=6.803e-03;MQ=60.00;MQRankSum=0.00;QD=27.10;ReadPosRankSum=-1.253e+00;SOR=0.395	PF3D7_0404900|-|exon|syn|2|561	PF3D7_0404900	P41	6-cysteine protein P41	150 bp upstream	Pf3D7_04_v3_267661_267670_ATT
Pf3D7_06_v3_139705	Pf3D7_06_v3	139705	G	T	1858.85	AC=1;AF=0.010;AN=99;DP=15388;FS=0.000;MLEAC=5;MLEAF=0.051;MQ=60.00;QD=29.04;SOR=1.044	PF3D7_0603500|+|exon|syn|2|513	PF3D7_0603500	CAX	cation/H+ antiporter	152 bp upstream	Pf3D7_06_v3_139542_139553_AT
Pf3D7_11_v3_1083735	Pf3D7_11_v3	1083735	A	T	412.64	AC=1;AF=0.013;AN=79;DP=6438;FS=0.000;MLEAC=6;MLEAF=0.076;MQ=60.00;QD=27.51;SOR=0.818	PF3D7_1127900|-|exon|syn|2|816	PF3D7_1127900		conserved Plasmodium protein%2C unknown function	153 bp downstream	Pf3D7_11_v3_1083453_1083472_TTTTTTAA
Pf3D7_14_v3_2124019	Pf3D7_14_v3	2124019	A	T	1842.73	AC=1;AF=4.310e-03;AN=232;BaseQRankSum=-1.800e+00;DP=80012;FS=0.000;MLEAC=2;MLEAF=8.621e-03;MQ=60.00;MQRankSum=0.00;QD=28.35;ReadPosRankSum=1.71;SOR=0.379	PF3D7_1451800|+|exon|syn|0|559	PF3D7_1451800	SORTLR	sortilin	153 bp upstream	Pf3D7_14_v3_2123857_2123866_AATGA
Pf3D7_14_v3_2324149	Pf3D7_14_v3	2324149	A	T	113269	AC=4;AF=0.021;AN=193;BaseQRankSum=1.03;DP=87156;FS=0.000;MLEAC=10;MLEAF=0.052;MQ=60.00;MQRankSum=0.00;QD=31.44;ReadPosRankSum=1.85;SOR=0.644	PF3D7_1456700|-|exon|syn|0|1678	PF3D7_1456700		conserved Plasmodium protein%2C unknown function	154 bp downstream	Pf3D7_14_v3_2323660_2323768_TTTATTTCTTTT
Pf3D7_10_v3_1427719	Pf3D7_10_v3	1427719	C	T	908.74	AC=1;AF=2.793e-03;AN=358;DP=331595;FS=0.000;MLEAC=1;MLEAF=2.793e-03;MQ=60.00;QD=26.73;SOR=0.941	PF3D7_1036000|+|exon|nsy(A->E)|1|593	PF3D7_1036000	MSP11	merozoite surface protein 11	156 bp downstream	Pf3D7_10_v3_1427373_1427384_AAT
Pf3D7_13_v3_2481477	Pf3D7_13_v3	2481477	G	T	1130.19	AC=1;AF=2.907e-03;AN=344;BaseQRankSum=-3.140e-01;DP=8348;FS=0.000;MLEAC=1;MLEAF=2.907e-03;MQ=60.00;MQRankSum=0.00;QD=26.28;ReadPosRankSum=0.645;SOR=0.360	PF3D7_1361800|+|exon|nsy(A->T)|0|7669	PF3D7_1361800	GAC	glideosome-associated connector	156 bp downstream	Pf3D7_13_v3_2481171_2481190_TTAATT
Pf3D7_03_v3_276539	Pf3D7_03_v3	276539	C	T	8532.21	AC=1;AF=9.346e-03;AN=107;DP=7727;FS=0.000;MLEAC=4;MLEAF=0.037;MQ=60.00;QD=34.54;SOR=1.022	PF3D7_0305600|-|exon|nsy(K->N)|2|1179	PF3D7_0305600	APE1	DNA-(apurinic or apyrimidinic site) endonuclease	156 bp upstream	Pf3D7_03_v3_276374_276383_TCT
Pf3D7_05_v3_857464	Pf3D7_05_v3	857464	C	T	49553.1	AC=1;AF=2.747e-03;AN=364;BaseQRankSum=0.791;DP=387651;FS=0.000;MLEAC=1;MLEAF=2.747e-03;MQ=60.00;MQRankSum=0.00;QD=33.26;ReadPosRankSum=1.74;SOR=1.768	PF3D7_0520900|+|exon|nsy(H->N)|0|427	PF3D7_0520900	SAHH	adenosylhomocysteinase	156 bp upstream	Pf3D7_05_v3_857299_857308_GCA
Pf3D7_05_v3_1264850	Pf3D7_05_v3	1264850	C	T	455.84	AC=1;AF=5.348e-03;AN=187;DP=77600;FS=0.000;MLEAC=2;MLEAF=0.011;MQ=60.00;QD=25.32;SOR=0.892	PF3D7_0530900|-|exon|nsy(NEW_STOP)|0|901	PF3D7_0530900	FRM1	formin 1	156 bp upstream	Pf3D7_05_v3_1264681_1264694_ATTCTC
Pf3D7_04_v3_382588	Pf3D7_04_v3	382588	A	T	444.95	AC=1;AF=3.731e-03;AN=268;BaseQRankSum=1.41;DP=15305;FS=0.000;MLEAC=2;MLEAF=7.463e-03;MQ=60.00;MQRankSum=0.00;QD=27.81;ReadPosRankSum=2.26;SOR=0.473	PF3D7_0407700|-|exon|syn|2|306	PF3D7_0407700		conserved Plasmodium protein%2C unknown function	157 bp upstream	Pf3D7_04_v3_382416_382431_T
Pf3D7_13_v3_2251044	Pf3D7_13_v3	2251044	A	T	718.55	AC=1;AF=0.011;AN=89;DP=3312;FS=0.000;MLEAC=5;MLEAF=0.056;MQ=60.00;QD=30.92;SOR=0.693	PF3D7_1356800|+|exon|syn|2|1458	PF3D7_1356800	ARK3	serine/threonine protein kinase ARK3%2C putative	157 bp upstream	Pf3D7_13_v3_2250864_2250887_TAA
Pf3D7_04_v3_324426	Pf3D7_04_v3	324426	C	T	11748.5	AC=1;AF=3.559e-03;AN=281;BaseQRankSum=-1.383e+00;DP=123564;FS=0.000;MLEAC=2;MLEAF=7.117e-03;MQ=60.00;MQRankSum=0.00;QD=30.82;ReadPosRankSum=1.38;SOR=0.481	PF3D7_0406100|-|exon|nsy(S->T)|1|326	PF3D7_0406100		V-type proton ATPase subunit B	158 bp downstream	Pf3D7_04_v3_324032_324048_TCTTTCCA
Pf3D7_09_v3_1028841	Pf3D7_09_v3	1028841	A	T	77881.2	AC=4;AF=0.022;AN=184;BaseQRankSum=0.860;DP=55735;FS=0.000;MLEAC=10;MLEAF=0.054;MQ=60.00;MQRankSum=0.00;QD=27.29;ReadPosRankSum=2.22;SOR=0.649	PF3D7_0925700|-|exon|syn|2|1170	PF3D7_0925700	HDAC1	histone deacetylase 1	158 bp downstream	Pf3D7_09_v3_1028621_1028631_TTTA
Pf3D7_10_v3_366667	Pf3D7_10_v3	366667	C	T	438.57	AC=2;AF=0.023;AN=87;DP=17103;FS=0.000;MLEAC=10;MLEAF=0.115;MQ=60.00;QD=27.41;SOR=0.941	PF3D7_1008800|-|exon|nsy(K->N)|2|480	PF3D7_1008800	NOP5	nucleolar protein 5%2C putative	158 bp downstream	Pf3D7_10_v3_366252_366275_CACCAACTAAAT
Pf3D7_10_v3_1427716	Pf3D7_10_v3	1427716	C	T	11890.8	AC=1;AF=2.793e-03;AN=358;BaseQRankSum=2.79;DP=333281;FS=12.996;MLEAC=1;MLEAF=2.793e-03;MQ=60.00;MQRankSum=0.00;QD=30.10;ReadPosRankSum=-5.990e-01;SOR=0.166	PF3D7_1036000|+|exon|nsy(P->H)|1|590	PF3D7_1036000	MSP11	merozoite surface protein 11	159 bp downstream	Pf3D7_10_v3_1427373_1427384_AAT
Pf3D7_13_v3_776343	Pf3D7_13_v3	776343	C	T	3316.83	AC=2;AF=8.439e-03;AN=237;BaseQRankSum=4.85;DP=37580;FS=5.691;MLEAC=4;MLEAF=0.017;MQ=60.00;MQRankSum=0.00;QD=14.68;ReadPosRankSum=3.46;SOR=1.120	PF3D7_1318800|-|exon|nsy(NEW_STOP)|0|403	PF3D7_1318800	SEC63	translocation protein SEC63%2C putative	159 bp upstream	Pf3D7_13_v3_776166_776184_CATAATTCT
Pf3D7_01_v3_136282	Pf3D7_01_v3	136282	C	T	515.27	AC=1;AF=0.015;AN=65;BaseQRankSum=0.00;DP=12460;FS=5.464;MLEAC=7;MLEAF=0.108;MQ=60.00;MQRankSum=0.00;QD=32.20;ReadPosRankSum=-1.383e+00;SOR=3.500	PF3D7_0103100|-|exon|nsy(K->N)|2|2976	PF3D7_0103100	VPS51	vacuolar protein sorting-associated protein 51%2C putative	16 bp downstream	Pf3D7_01_v3_136094_136111_TTTATCTTT
Pf3D7_01_v3_223670	Pf3D7_01_v3	223670	A	T	5794.09	AC=1;AF=8.475e-03;AN=118;BaseQRankSum=1.15;DP=9770;FS=4.441;MLEAC=4;MLEAF=0.034;MQ=60.00;MQRankSum=0.00;QD=24.97;ReadPosRankSum=-7.920e-01;SOR=1.283	PF3D7_0105200|-|exon|syn|2|291	PF3D7_0105200		heptatricopeptide repeat and RAP domain-containing protein%2C putative	16 bp downstream	Pf3D7_01_v3_223564_223575_TAATAC
Pf3D7_03_v3_252820	Pf3D7_03_v3	252820	A	T	1075.24	AC=1;AF=7.692e-03;AN=130;BaseQRankSum=2.29;DP=39177;FS=2.166;MLEAC=4;MLEAF=0.031;MQ=60.00;MQRankSum=0.00;QD=22.40;ReadPosRankSum=0.616;SOR=1.508	PF3D7_0305200|+|exon|syn|0|1579	PF3D7_0305200		GRIP domain-containing protein%2C putative	16 bp downstream	Pf3D7_03_v3_252532_252572_AATAAAAATAATGAT
Pf3D7_10_v3_727491	Pf3D7_10_v3	727491	C	T	17921.9	AC=3;AF=8.547e-03;AN=351;BaseQRankSum=-3.190e-01;DP=276058;FS=0.000;MLEAC=4;MLEAF=0.011;MQ=60.00;MQRankSum=0.00;QD=31.55;ReadPosRankSum=-3.190e-01;SOR=0.258	PF3D7_1018200|-|exon|nsy(NEW_STOP)|0|841	PF3D7_1018200	PPP8	serine/threonine protein phosphatase 8%2C putative	16 bp downstream	Pf3D7_10_v3_727055_727254_TTATCATCATCATCACTTACCTTTTTATCATCATCATAATTACCTTTTTATTATCATCATTACTTACCTTT
Pf3D7_12_v3_187921	Pf3D7_12_v3	187921	C	T	556.72	AC=1;AF=2.786e-03;AN=359;BaseQRankSum=-1.665e+00;DP=209724;FS=13.627;MLEAC=1;MLEAF=2.786e-03;MQ=60.00;MQRankSum=0.00;QD=23.20;ReadPosRankSum=1.74;SOR=0.710	PF3D7_1203700|-|exon|nsy(G->V)|1|269	PF3D7_1203700	NAPL	nucleosome assembly protein	16 bp downstream	Pf3D7_12_v3_187762_187772_TTCTT
Pf3D7_13_v3_979155	Pf3D7_13_v3	979155	C	T	660.58	AC=1;AF=9.901e-03;AN=101;DP=3716;FS=0.000;MLEAC=5;MLEAF=0.050;MQ=60.00;QD=30.03;SOR=1.085	PF3D7_1323600|+|exon|nsy(S->Y)|1|191	PF3D7_1323600		conserved protein%2C unknown function	16 bp downstream	Pf3D7_13_v3_979127_979136_A
Pf3D7_05_v3_1264710	Pf3D7_05_v3	1264710	A	T	1641.01	AC=1;AF=6.452e-03;AN=155;DP=55264;FS=0.000;MLEAC=3;MLEAF=0.019;MQ=60.00;QD=27.98;SOR=0.929	PF3D7_0530900|-|exon|syn|2|1041	PF3D7_0530900	FRM1	formin 1	16 bp upstream	Pf3D7_05_v3_1264681_1264694_ATTCTC
Pf3D7_13_v3_503539	Pf3D7_13_v3	503539	A	T	846.57	AC=1;AF=3.584e-03;AN=279;BaseQRankSum=2.10;DP=146518;FS=2.722;MLEAC=2;MLEAF=7.168e-03;MQ=60.00;MQRankSum=0.00;QD=26.46;ReadPosRankSum=0.201;SOR=0.269	PF3D7_1311800|+|exon|syn|0|1750	PF3D7_1311800	M1AAP	M1-family alanyl aminopeptidase	16 bp upstream	Pf3D7_13_v3_503514_503523_TAC
Pf3D7_08_v3_933410	Pf3D7_08_v3	933410	G	T	678.59	AC=1;AF=7.092e-03;AN=141;DP=35487;FS=0.000;MLEAC=3;MLEAF=0.021;MQ=60.00;QD=32.31;SOR=0.784	PF3D7_0820700|+|exon|nsy(D->N)|0|901	PF3D7_0820700	KDH	2-oxoglutarate dehydrogenase E1 component	161 bp upstream	Pf3D7_08_v3_933237_933249_AATATG
Pf3D7_14_v3_1178080	Pf3D7_14_v3	1178080	A	T	729.41	AC=1;AF=3.546e-03;AN=282;BaseQRankSum=1.67;DP=191747;FS=3.784;MLEAC=2;MLEAF=7.092e-03;MQ=60.00;MQRankSum=0.00;QD=24.31;ReadPosRankSum=0.474;SOR=2.468	PF3D7_1429900|+|exon|syn|2|1311	PF3D7_1429900	WRN	ADP-dependent DNA helicase RecQ	162 bp downstream	Pf3D7_14_v3_1177435_1177446_AAATTT
Pf3D7_08_v3_1023379	Pf3D7_08_v3	1023379	G	T	2051.32	AC=1;AF=4.149e-03;AN=241;BaseQRankSum=0.161;DP=28809;FS=0.000;MLEAC=2;MLEAF=8.299e-03;MQ=60.00;MQRankSum=0.00;QD=29.30;ReadPosRankSum=1.68;SOR=0.559	PF3D7_0823200|-|exon|nsy(P->L)|1|221	PF3D7_0823200		RNA-binding protein%2C putative	163 bp downstream	Pf3D7_08_v3_1023135_1023147_AAAAAC
Pf3D7_11_v3_550059	Pf3D7_11_v3	550059	C	T	1318.74	AC=1;AF=0.012;AN=85;BaseQRankSum=1.64;DP=9172;FS=1.616;MLEAC=5;MLEAF=0.059;MQ=60.00;MQRankSum=0.00;QD=21.98;ReadPosRankSum=2.12;SOR=0.441	PF3D7_1114500|+|exon|nsy(T->K)|1|194	PF3D7_1114500		conserved Plasmodium protein%2C unknown function	163 bp downstream	Pf3D7_11_v3_549818_549848_T
Pf3D7_02_v3_404961	Pf3D7_02_v3	404961	A	T	35112.4	AC=2;AF=6.431e-03;AN=311;BaseQRankSum=1.18;DP=258005;FS=0.000;MLEAC=3;MLEAF=9.646e-03;MQ=60.00;MQRankSum=0.00;QD=35.64;ReadPosRankSum=-9.520e-01;SOR=0.236	PF3D7_0209800|-|exon|syn|0|694	PF3D7_0209800	UAP56	ATP-dependent RNA helicase UAP56	164 bp upstream	Pf3D7_02_v3_404785_404797_TAATTT
Pf3D7_03_v3_136677	Pf3D7_03_v3	136677	C	T	1652.53	AC=7;AF=0.036;AN=192;BaseQRankSum=1.38;DP=41659;FS=0.000;MLEAC=15;MLEAF=0.078;MQ=60.00;MQRankSum=0.00;QD=27.54;ReadPosRankSum=1.14;SOR=0.574	PF3D7_0302500|+|exon|nsy(D->E)|2|1164	PF3D7_0302500	CLAG3.1	cytoadherence linked asexual protein 3.1	165 bp downstream	Pf3D7_03_v3_136321_136345_TA
Pf3D7_03_v3_299015	Pf3D7_03_v3	299015	A	T	355.33	AC=1;AF=3.831e-03;AN=261;DP=85055;FS=0.000;MLEAC=2;MLEAF=7.663e-03;MQ=60.00;QD=25.38;SOR=1.329	PF3D7_0306400|+|exon|syn|0|499	PF3D7_0306400		FAD-dependent glycerol-3-phosphate dehydrogenase%2C putative	165 bp downstream	Pf3D7_03_v3_298465_298490_AT
Pf3D7_08_v3_463992	Pf3D7_08_v3	463992	G	T	298.92	AC=1;AF=6.098e-03;AN=164;BaseQRankSum=0.00;DP=31418;FS=0.000;MLEAC=3;MLEAF=0.018;MQ=60.00;MQRankSum=0.00;QD=22.99;ReadPosRankSum=0.200;SOR=0.458	PF3D7_0809100|+|exon|nsy(E->K)|0|4681	PF3D7_0809100	VAR	erythrocyte membrane protein 1%2C PfEMP1	166 bp downstream	Pf3D7_08_v3_463645_463667_ATAAATGTAATG
Pf3D7_03_v3_404788	Pf3D7_03_v3	404788	G	T	599.14	AC=1;AF=7.353e-03;AN=136;BaseQRankSum=-2.460e+00;DP=48907;FS=3.150;MLEAC=3;MLEAF=0.022;MQ=60.00;MQRankSum=0.00;QD=21.40;ReadPosRankSum=-5.360e-01;SOR=0.105	PF3D7_0309500|+|exon|nsy(G->E)|1|1181	PF3D7_0309500	AS	asparagine synthetase [glutamine-hydrolyzing]%2C putative	166 bp upstream	Pf3D7_03_v3_404612_404622_ATTTT
Pf3D7_13_v3_2476581	Pf3D7_13_v3	2476581	C	T	10411.5	AC=2;AF=0.027;AN=75;BaseQRankSum=-1.594e+00;DP=3729;FS=2.733;MLEAC=12;MLEAF=0.160;MQ=60.00;MQRankSum=0.00;QD=31.74;ReadPosRankSum=-6.800e-01;SOR=0.274	PF3D7_1361800|+|exon|nsy(H->N)|0|2773	PF3D7_1361800	GAC	glideosome-associated connector	166 bp upstream	Pf3D7_13_v3_2476406_2476415_ATT
Pf3D7_14_v3_1458304	Pf3D7_14_v3	1458304	G	T	722.93	AC=1;AF=0.011;AN=88;BaseQRankSum=0.936;DP=16843;FS=0.000;MLEAC=5;MLEAF=0.057;MQ=60.00;MQRankSum=0.00;QD=23.32;ReadPosRankSum=-5.690e-01;SOR=0.368	PF3D7_1436000|+|exon|syn|2|174	PF3D7_1436000	GPI	glucose-6-phosphate isomerase	166 bp upstream	Pf3D7_14_v3_1458110_1458138_TTTTTCTATGAATA
Pf3D7_13_v3_280572	Pf3D7_13_v3	280572	A	T	355.04	AC=1;AF=0.014;AN=70;BaseQRankSum=0.428;DP=5840;FS=0.000;MLEAC=6;MLEAF=0.086;MQ=60.00;MQRankSum=0.00;QD=25.36;ReadPosRankSum=1.07;SOR=1.061	PF3D7_1305900|-|exon|syn|2|846	PF3D7_1305900		conserved Plasmodium protein%2C unknown function	168 bp upstream	Pf3D7_13_v3_280395_280404_AGA
Pf3D7_10_v3_316826	Pf3D7_10_v3	316826	A	T	293.99	AC=1;AF=9.709e-03;AN=103;DP=8319;FS=0.000;MLEAC=5;MLEAF=0.049;MQ=60.00;QD=24.50;SOR=1.445	PF3D7_1007900|+|exon|syn|0|178	PF3D7_1007900	EIF3D	eukaryotic translation initiation factor 3 subunit D%2C putative	169 bp downstream	Pf3D7_10_v3_316617_316633_ATATAA
Pf3D7_10_v3_690407	Pf3D7_10_v3	690407	A	T	356.15	AC=1;AF=6.494e-03;AN=154;DP=5943;FS=0.000;MLEAC=3;MLEAF=0.019;MQ=60.00;QD=27.40;SOR=1.179	PF3D7_1017100|-|exon|syn|2|414	PF3D7_1017100	RON12	rhoptry neck protein 12	169 bp downstream	Pf3D7_10_v3_690035_690053_ATCAAATTTC
Pf3D7_09_v3_538443	Pf3D7_09_v3	538443	G	T	820.36	AC=1;AF=6.289e-03;AN=159;BaseQRankSum=-1.645e+00;DP=11163;FS=6.520;MLEAC=3;MLEAF=0.019;MQ=60.00;MQRankSum=0.00;QD=29.31;ReadPosRankSum=0.00;SOR=0.225	PF3D7_0911900|-|exon|syn|2|1020	PF3D7_0911900	ICP	falstatin	17 bp downstream	Pf3D7_09_v3_538161_538205_TATATATATTTATT
Pf3D7_14_v3_240295	Pf3D7_14_v3	240295	A	T	597.34	AC=1;AF=0.012;AN=86;BaseQRankSum=1.51;DP=2995;FS=7.005;MLEAC=5;MLEAF=0.058;MQ=60.00;MQRankSum=0.00;QD=24.89;ReadPosRankSum=0.055;SOR=0.728	PF3D7_1406600|+|exon|syn|2|549	PF3D7_1406600	ClpC	ATP-dependent Clp protease regulatory subunit ClpC	17 bp downstream	Pf3D7_14_v3_240222_240231_A
Pf3D7_02_v3_154933	Pf3D7_02_v3	154933	C	T	13278	AC=2;AF=0.020;AN=98;DP=7987;FS=0.000;MLEAC=9;MLEAF=0.092;MQ=60.00;QD=34.22;SOR=0.971	PF3D7_0203100|-|exon|nsy(R->S)|2|2049	PF3D7_0203100		protein kinase%2C putative	17 bp upstream	Pf3D7_02_v3_154904_154916_TATAT
Pf3D7_04_v3_822160	Pf3D7_04_v3	822160	G	T	3504.91	AC=1;AF=7.194e-03;AN=139;DP=1915;FS=0.000;MLEAC=3;MLEAF=0.022;MQ=60.00;QD=30.48;SOR=1.074	PF3D7_0418300|-|exon|nsy(NEW_STOP)|0|181	PF3D7_0418300		conserved Plasmodium protein%2C unknown function	17 bp upstream	Pf3D7_04_v3_822128_822143_TCC
Pf3D7_11_v3_1376497	Pf3D7_11_v3	1376497	C	T	381.72	AC=1;AF=6.369e-03;AN=157;DP=10152;FS=0.000;MLEAC=3;MLEAF=0.019;MQ=60.00;QD=25.45;SOR=1.112	PF3D7_1135100|-|exon|nsy(M->T)|2|165	PF3D7_1135100	PPM8	protein phosphatase PPM8%2C putative	17 bp upstream	Pf3D7_11_v3_1376463_1376480_ATATATTAT
Pf3D7_11_v3_631615	Pf3D7_11_v3	631615	A	T	933.62	AC=1;AF=8.264e-03;AN=121;BaseQRankSum=-9.670e-01;DP=24211;FS=3.163;MLEAC=4;MLEAF=0.033;MQ=60.00;MQRankSum=0.00;QD=28.29;ReadPosRankSum=0.00;SOR=0.442	PF3D7_1116700|-|exon|syn|0|1267	PF3D7_1116700	DPAP1	dipeptidyl aminopeptidase 1	170 bp upstream	Pf3D7_11_v3_631435_631445_TTATA
Pf3D7_06_v3_816837	Pf3D7_06_v3	816837	A	T	92764.4	AC=1;AF=2.183e-03;AN=458;BaseQRankSum=2.27;DP=868084;FS=0.000;MLEAC=1;MLEAF=2.183e-03;MQ=60.00;MQRankSum=0.00;QD=34.65;ReadPosRankSum=0.827;SOR=0.758	PF3D7_0619400|-|exon|syn|2|1272	PF3D7_0619400		cell division cycle protein 48 homologue%2C putative	172 bp downstream	Pf3D7_06_v3_815912_815938_TTTCATTTTG
Pf3D7_10_v3_238983	Pf3D7_10_v3	238983	G	T	1457.53	AC=1;AF=7.874e-03;AN=127;DP=65929;FS=0.000;MLEAC=4;MLEAF=0.031;MQ=60.00;QD=29.75;SOR=0.818	PF3D7_1005500|-|exon|nsy(P->L)|1|3263	PF3D7_1005500	UPF1	regulator of nonsense transcripts 1%2C putative	173 bp upstream	Pf3D7_10_v3_238794_238810_TGAAATAA
Pf3D7_07_v3_765697	Pf3D7_07_v3	765697	C	T	2019.08	AC=2;AF=9.569e-03;AN=209;BaseQRankSum=4.99;DP=38332;FS=7.209;MLEAC=4;MLEAF=0.019;MQ=60.00;MQRankSum=0.00;QD=6.37;ReadPosRankSum=-1.897e+00;SOR=1.056	PF3D7_0717700|-|exon|nsy(M->T)|2|717	PF3D7_0717700		serine--tRNA ligase%2C putative	174 bp downstream	Pf3D7_07_v3_764958_764981_TGTTAAAAAA
Pf3D7_10_v3_638822	Pf3D7_10_v3	638822	C	T	38405	AC=3;AF=0.030;AN=100;BaseQRankSum=1.64;DP=16761;FS=0.000;MLEAC=13;MLEAF=0.130;MQ=60.00;MQRankSum=0.00;QD=32.80;ReadPosRankSum=1.51;SOR=0.595	PF3D7_1015900|+|exon|nsy(H->Q)|2|1152	PF3D7_1015900	ENO	enolase	174 bp downstream	Pf3D7_10_v3_638458_638468_AAAAC
Pf3D7_05_v3_336177	Pf3D7_05_v3	336177	G	T	238.7	AC=1;AF=8.333e-03;AN=120;BaseQRankSum=-6.470e-01;DP=3396;FS=0.000;MLEAC=4;MLEAF=0.033;MQ=60.00;MQRankSum=0.00;QD=19.89;ReadPosRankSum=0.291;SOR=0.495	PF3D7_0508100|+|exon|nsy(A->T)|0|4498	PF3D7_0508100	SET9	SET domain protein%2C putative	175 bp downstream	Pf3D7_05_v3_335470_335480_CATTA
Pf3D7_10_v3_1367789	Pf3D7_10_v3	1367789	A	T	1413.22	AC=1;AF=5.848e-03;AN=171;BaseQRankSum=0.170;DP=46652;FS=0.000;MLEAC=3;MLEAF=0.018;MQ=60.00;MQRankSum=0.00;QD=24.37;ReadPosRankSum=-3.220e-01;SOR=1.609	PF3D7_1034400|-|exon|syn|2|1401	PF3D7_1034400	SDHA	flavoprotein subunit of succinate dehydrogenase	175 bp downstream	Pf3D7_10_v3_1367483_1367493_TTCTT
Pf3D7_12_v3_1722058	Pf3D7_12_v3	1722058	A	T	18388.5	AC=1;AF=5.208e-03;AN=192;BaseQRankSum=-2.630e-01;DP=79977;FS=0.000;MLEAC=2;MLEAF=0.010;MQ=60.00;MQRankSum=0.00;QD=28.29;ReadPosRankSum=1.09;SOR=0.678	PF3D7_1240600|+|exon|syn|0|2485	PF3D7_1240600	VAR	erythrocyte membrane protein 1%2C PfEMP1	175 bp downstream	Pf3D7_12_v3_1721758_1721768_GAG
Pf3D7_13_v3_502760	Pf3D7_13_v3	502760	G	T	39647	AC=1;AF=3.135e-03;AN=319;BaseQRankSum=5.21;DP=183667;FS=0.000;MLEAC=1;MLEAF=3.135e-03;MQ=60.00;MQRankSum=0.00;QD=33.51;ReadPosRankSum=-5.840e-01;SOR=0.703	PF3D7_1311800|+|exon|nsy(R->H)|1|971	PF3D7_1311800	M1AAP	M1-family alanyl aminopeptidase	175 bp downstream	Pf3D7_13_v3_502353_502362_TGT
Pf3D7_10_v3_628482	Pf3D7_10_v3	628482	A	T	1207.29	AC=1;AF=0.014;AN=74;DP=6903;FS=0.000;MLEAC=6;MLEAF=0.081;MQ=60.00;QD=28.08;SOR=3.258	PF3D7_1015600|-|exon|syn|1|305	PF3D7_1015600	HSP60	heat shock protein 60	177 bp downstream	Pf3D7_10_v3_628180_628199_TTCCTACTT
Pf3D7_09_v3_1028821	Pf3D7_09_v3	1028821	C	T	2031.8	AC=1;AF=5.650e-03;AN=177;BaseQRankSum=2.04;DP=48293;FS=0.000;MLEAC=3;MLEAF=0.017;MQ=60.00;MQRankSum=0.00;QD=23.35;ReadPosRankSum=-5.720e-01;SOR=1.227	PF3D7_0925700|-|exon|nsy(S->T)|1|1190	PF3D7_0925700	HDAC1	histone deacetylase 1	178 bp downstream	Pf3D7_09_v3_1028621_1028631_TTTA
Pf3D7_04_v3_267643	Pf3D7_04_v3	267643	A	T	1272.7	AC=1;AF=3.030e-03;AN=330;BaseQRankSum=-5.390e-01;DP=156380;FS=2.772;MLEAC=1;MLEAF=3.030e-03;MQ=60.00;MQRankSum=0.00;QD=27.08;ReadPosRankSum=-9.490e-01;SOR=0.253	PF3D7_0404900|-|exon|syn|2|738	PF3D7_0404900	P41	6-cysteine protein P41	18 bp downstream	Pf3D7_04_v3_267585_267595_TTACC
Pf3D7_04_v3_926784	Pf3D7_04_v3	926784	A	T	1718.38	AC=2;AF=0.014;AN=141;BaseQRankSum=-2.110e+00;DP=2897;FS=0.000;MLEAC=7;MLEAF=0.050;MQ=60.00;MQRankSum=0.00;QD=23.22;ReadPosRankSum=-8.150e-01;SOR=0.721	PF3D7_0420300|+|exon|syn|1|8795	PF3D7_0420300	ApiAP2	AP2 domain transcription factor%2C putative	18 bp downstream	Pf3D7_04_v3_926641_926652_GGAAAA
Pf3D7_14_v3_288434	Pf3D7_14_v3	288434	C	T	295.5	AC=1;AF=0.014;AN=71;BaseQRankSum=0.888;DP=10826;FS=0.000;MLEAC=6;MLEAF=0.085;MQ=60.00;MQRankSum=0.00;QD=24.62;ReadPosRankSum=-1.480e+00;SOR=0.818	PF3D7_1407900|+|exon|nsy(F->L)|2|138	PF3D7_1407900	PMI	plasmepsin I	18 bp downstream	Pf3D7_14_v3_288371_288381_TAA
Pf3D7_02_v3_476235	Pf3D7_02_v3	476235	C	T	7703.37	AC=1;AF=6.667e-03;AN=150;DP=41911;FS=0.000;MLEAC=3;MLEAF=0.020;MQ=60.00;QD=33.06;SOR=0.763	PF3D7_0211800|+|exon|nsy(Q->K)|0|994	PF3D7_0211800	AsnRS	asparagine--tRNA ligase	18 bp upstream	Pf3D7_02_v3_476204_476217_TAG
Pf3D7_07_v3_358139	Pf3D7_07_v3	358139	A	T	971.67	AC=1;AF=3.922e-03;AN=255;DP=32759;FS=0.000;MLEAC=2;MLEAF=7.843e-03;MQ=60.00;QD=28.58;SOR=1.022	PF3D7_0707700|+|exon|syn|1|440	PF3D7_0707700		E3 ubiquitin-protein ligase%2C putative	18 bp upstream	Pf3D7_07_v3_358077_358121_TAA
Pf3D7_07_v3_761959	Pf3D7_07_v3	761959	C	T	15785.3	AC=1;AF=3.817e-03;AN=262;DP=117968;FS=0.000;MLEAC=2;MLEAF=7.634e-03;MQ=60.00;QD=26.67;SOR=0.726	PF3D7_0717600|-|exon|nsy(A->S)|0|919	PF3D7_0717600	IMC32	inner membrane complex protein%2C putative	18 bp upstream	Pf3D7_07_v3_761932_761941_T
Pf3D7_09_v3_989128	Pf3D7_09_v3	989128	A	T	1754.94	AC=1;AF=4.049e-03;AN=247;BaseQRankSum=-1.933e+00;DP=39290;FS=0.000;MLEAC=2;MLEAF=8.097e-03;MQ=60.00;MQRankSum=0.00;QD=24.04;ReadPosRankSum=1.06;SOR=0.643	PF3D7_0924400|+|exon|syn|1|152	PF3D7_0924400		conserved Plasmodium protein%2C unknown function	18 bp upstream	Pf3D7_09_v3_989080_989110_AAAAAATATAATGA
Pf3D7_12_v3_1331234	Pf3D7_12_v3	1331234	A	T	86283.3	AC=5;AF=0.022;AN=224;BaseQRankSum=3.27;DP=128252;FS=3.441;MLEAC=10;MLEAF=0.045;MQ=60.00;MQRankSum=0.00;QD=16.89;ReadPosRankSum=0.887;SOR=0.458	PF3D7_1232100|-|exon|syn|2|138	PF3D7_1232100	CPN60	60 kDa chaperonin	18 bp upstream	Pf3D7_12_v3_1331205_1331216_TTTTC
Pf3D7_13_v3_655634	Pf3D7_13_v3	655634	C	T	289.06	AC=1;AF=3.759e-03;AN=266;BaseQRankSum=-4.150e-01;DP=7152;FS=3.358;MLEAC=2;MLEAF=7.519e-03;MQ=60.00;MQRankSum=0.00;QD=22.24;ReadPosRankSum=-1.340e-01;SOR=0.707	PF3D7_1315600|-|exon|syn|2|489	PF3D7_1315600	PIS	CDP-diacylglycerol--inositol 3-phosphatidyltransferase	18 bp upstream	Pf3D7_13_v3_655589_655616_TTATATTTAC
Pf3D7_13_v3_1997903	Pf3D7_13_v3	1997903	A	T	413.95	AC=1;AF=6.061e-03;AN=165;BaseQRankSum=-1.153e+00;DP=5572;FS=0.000;MLEAC=3;MLEAF=0.018;MQ=60.00;MQRankSum=0.00;QD=25.87;ReadPosRankSum=-1.524e+00;SOR=0.610	PF3D7_1349600|+|exon|syn|1|545	PF3D7_1349600		conserved Plasmodium protein%2C unknown function	18 bp upstream	Pf3D7_13_v3_1997876_1997885_AAAT
Pf3D7_14_v3_1797516	Pf3D7_14_v3	1797516	C	T	450.13	AC=1;AF=4.425e-03;AN=226;BaseQRankSum=0.062;DP=50289;FS=0.000;MLEAC=2;MLEAF=8.850e-03;MQ=60.00;MQRankSum=0.00;QD=21.43;ReadPosRankSum=0.180;SOR=1.292	PF3D7_1443900|+|exon|nsy(P->T)|0|229	PF3D7_1443900	HSP90	heat shock protein 90%2C putative	18 bp upstream	Pf3D7_14_v3_1797481_1797498_AAAAGCAAA
Pf3D7_14_v3_2324839	Pf3D7_14_v3	2324839	A	T	2988.48	AC=1;AF=0.010;AN=97;DP=6966;FS=0.000;MLEAC=5;MLEAF=0.052;MQ=60.00;QD=30.19;SOR=2.054	PF3D7_1456700|-|exon|syn|0|988	PF3D7_1456700		conserved Plasmodium protein%2C unknown function	18 bp upstream	Pf3D7_14_v3_2324808_2324821_ATATCAT
Pf3D7_14_v3_1241030	Pf3D7_14_v3	1241030	G	T	2092.91	AC=1;AF=7.194e-03;AN=139;BaseQRankSum=-5.240e-01;DP=29510;FS=0.000;MLEAC=3;MLEAF=0.022;MQ=60.00;MQRankSum=0.00;QD=26.49;ReadPosRankSum=1.65;SOR=0.401	PF3D7_1431500|-|exon|syn|1|566	PF3D7_1431500	MAPK1	mitogen-activated protein kinase 1	182 bp downstream	Pf3D7_14_v3_1240778_1240789_T
Pf3D7_11_v3_589874	Pf3D7_11_v3	589874	A	T	838.88	AC=1;AF=5.747e-03;AN=174;DP=9561;FS=0.000;MLEAC=3;MLEAF=0.017;MQ=60.00;QD=26.21;SOR=0.957	PF3D7_1115600|-|exon|syn|0|421	PF3D7_1115600	CYP19B	peptidyl-prolyl cis-trans isomerase	182 bp upstream	Pf3D7_11_v3_589683_589692_ATTT
Pf3D7_07_v3_265973	Pf3D7_07_v3	265973	G	T	1073.63	AC=2;AF=0.012;AN=173;DP=43990;FS=0.000;MLEAC=5;MLEAF=0.029;MQ=60.00;QD=26.84;SOR=0.823	PF3D7_0705400|-|exon|syn|1|1466	PF3D7_0705400	MCM7	DNA replication licensing factor MCM7	183 bp downstream	Pf3D7_07_v3_265624_265642_AATACATTTT
Pf3D7_13_v3_353825	Pf3D7_13_v3	353825	C	T	2871.81	AC=1;AF=0.010;AN=96;DP=6937;FS=0.000;MLEAC=5;MLEAF=0.052;MQ=60.00;QD=33.39;SOR=0.892	PF3D7_1307900|-|exon|nsy(D->Y)|0|676	PF3D7_1307900		tripartite motif protein%2C putative	183 bp downstream	Pf3D7_13_v3_353592_353609_TTTTTAAA
Pf3D7_13_v3_223455	Pf3D7_13_v3	223455	A	T	428.05	AC=1;AF=5.435e-03;AN=184;DP=59048;FS=0.000;MLEAC=3;MLEAF=0.016;MQ=60.00;QD=28.54;SOR=1.473	PF3D7_1304100|-|exon|syn|1|1100	PF3D7_1304100	LigI	DNA ligase I	185 bp upstream	Pf3D7_13_v3_223261_223270_ATTT
Pf3D7_08_v3_1009543	Pf3D7_08_v3	1009543	C	T	2168.6	AC=3;AF=0.025;AN=120;BaseQRankSum=4.87;DP=16510;FS=4.447;MLEAC=11;MLEAF=0.092;MQ=60.00;MQRankSum=0.00;QD=5.42;ReadPosRankSum=1.66;SOR=0.522	PF3D7_0822900|-|exon|nsy(NEW_STOP)|0|1765	PF3D7_0822900	PIC2	PhIL1-interacting candidate PIC2	186 bp downstream	Pf3D7_08_v3_1008907_1008924_TTTTATAT
Pf3D7_14_v3_535116	Pf3D7_14_v3	535116	A	T	7594.24	AC=1;AF=8.929e-03;AN=112;BaseQRankSum=2.49;DP=20074;FS=3.097;MLEAC=4;MLEAF=0.036;MQ=60.00;MQRankSum=0.00;QD=31.00;ReadPosRankSum=2.10;SOR=1.117	PF3D7_1413400|-|exon|syn|2|873	PF3D7_1413400		30S ribosomal protein S9%2C putative	186 bp downstream	Pf3D7_14_v3_534507_534518_ATATTC
Pf3D7_14_v3_166677	Pf3D7_14_v3	166677	A	T	584.9	AC=1;AF=6.803e-03;AN=147;BaseQRankSum=0.502;DP=30953;FS=0.000;MLEAC=3;MLEAF=0.020;MQ=60.00;MQRankSum=0.00;QD=23.40;ReadPosRankSum=2.39;SOR=0.941	PF3D7_1404800|-|exon|syn|0|178	PF3D7_1404800		conserved Plasmodium protein%2C unknown function	187 bp downstream	Pf3D7_14_v3_166421_166432_TTACTA
Pf3D7_09_v3_567625	Pf3D7_09_v3	567625	C	T	542.76	AC=1;AF=6.757e-03;AN=148;BaseQRankSum=-8.400e-02;DP=2750;FS=2.231;MLEAC=3;MLEAF=0.020;MQ=60.00;MQRankSum=0.00;QD=27.14;ReadPosRankSum=-4.310e-01;SOR=0.223	PF3D7_0912900|+|exon|nsy(P->T)|0|343	PF3D7_0912900	RPN8	26S proteasome regulatory subunit RPN8%2C putative	188 bp downstream	Pf3D7_09_v3_567265_567279_TAA
Pf3D7_14_v3_2554114	Pf3D7_14_v3	2554114	G	T	356.79	AC=1;AF=6.061e-03;AN=165;BaseQRankSum=1.22;DP=49433;FS=2.671;MLEAC=3;MLEAF=0.018;MQ=60.00;MQRankSum=0.00;QD=27.45;ReadPosRankSum=-4.640e-01;SOR=0.129	PF3D7_1462700|-|exon|nsy(P->L)|1|785	PF3D7_1462700	CYT1	cytochrome c1%2C heme protein%2C mitochondrial%2C putative	189 bp downstream	Pf3D7_14_v3_2553610_2553642_AT
Pf3D7_02_v3_799999	Pf3D7_02_v3	799999	A	T	25261.8	AC=1;AF=4.274e-03;AN=234;BaseQRankSum=-1.939e+00;DP=130020;FS=0.000;MLEAC=2;MLEAF=8.547e-03;MQ=60.00;MQRankSum=0.00;QD=31.78;ReadPosRankSum=1.65;SOR=0.549	PF3D7_0220000|+|exon|syn|2|3090	PF3D7_0220000	LSA3	liver stage antigen 3	189 bp upstream	Pf3D7_02_v3_799792_799810_TAAAGA
Pf3D7_08_v3_1207422	Pf3D7_08_v3	1207422	C	T	5081.24	AC=21;AF=0.072;AN=291;BaseQRankSum=1.28;DP=180889;FS=2.366;MLEAC=33;MLEAF=0.113;MQ=60.00;MQRankSum=0.00;QD=15.83;ReadPosRankSum=-1.569e+00;SOR=0.548	PF3D7_0827900|-|exon|nsy(R->T)|1|818	PF3D7_0827900	PDI8	protein disulfide-isomerase	189 bp upstream	Pf3D7_08_v3_1207218_1207233_GATTTTTC
Pf3D7_09_v3_697307	Pf3D7_09_v3	697307	A	T	1944.67	AC=1;AF=4.115e-03;AN=243;DP=103993;FS=0.000;MLEAC=2;MLEAF=8.230e-03;MQ=60.00;QD=31.37;SOR=0.756	PF3D7_0916700|-|exon|syn|2|723	PF3D7_0916700	HoMu	RNA-binding protein musashi%2C putative	189 bp upstream	Pf3D7_09_v3_697097_697118_ATTTTGATT
Pf3D7_01_v3_183810	Pf3D7_01_v3	183810	G	T	11172.9	AC=1;AF=2.294e-03;AN=436;BaseQRankSum=1.46;DP=458012;FS=6.525;MLEAC=1;MLEAF=2.294e-03;MQ=60.00;MQRankSum=0.00;QD=30.53;ReadPosRankSum=-1.400e-02;SOR=0.370	PF3D7_0104200|-|exon|nsy(A->V)|1|413	PF3D7_0104200		StAR-related lipid transfer protein	19 bp downstream	Pf3D7_01_v3_183516_183527_TAATT
Pf3D7_05_v3_1229700	Pf3D7_05_v3	1229700	C	T	1255.26	AC=1;AF=0.015;AN=65;BaseQRankSum=-1.874e+00;DP=17236;FS=5.596;MLEAC=7;MLEAF=0.108;MQ=60.00;MQRankSum=0.00;QD=26.71;ReadPosRankSum=0.828;SOR=0.119	PF3D7_0530200|-|exon|nsy(V->F)|0|952	PF3D7_0530200	PPT	phosphoenolpyruvate/phosphate translocator	19 bp downstream	Pf3D7_05_v3_1229171_1229182_AAAAT
Pf3D7_09_v3_530723	Pf3D7_09_v3	530723	A	T	551.73	AC=1;AF=4.255e-03;AN=235;DP=109562;FS=0.000;MLEAC=2;MLEAF=8.511e-03;MQ=60.00;QD=33.00;SOR=5.283	PF3D7_0911600|+|exon|syn|1|812	PF3D7_0911600		conserved Plasmodium protein%2C unknown function	19 bp downstream	Pf3D7_09_v3_530404_530422_ATAAAATATG
Pf3D7_14_v3_1993751	Pf3D7_14_v3	1993751	A	T	891.45	AC=1;AF=6.289e-03;AN=159;BaseQRankSum=-8.420e-01;DP=4476;FS=0.000;MLEAC=3;MLEAF=0.019;MQ=60.00;MQRankSum=0.00;QD=27.01;ReadPosRankSum=-1.834e+00;SOR=1.002	PF3D7_1448500|-|exon|syn|2|1824	PF3D7_1448500		conserved Plasmodium protein%2C unknown function	19 bp downstream	Pf3D7_14_v3_1993555_1993570_TAT
Pf3D7_04_v3_270861	Pf3D7_04_v3	270861	A	T	385.15	AC=1;AF=0.012;AN=84;DP=5694;FS=0.000;MLEAC=6;MLEAF=0.071;MQ=60.00;QD=32.10;SOR=0.693	PF3D7_0405000|-|exon|syn|0|274	PF3D7_0405000	DDX51	ATP-dependent RNA helicase DDX51%2C putative	19 bp upstream	Pf3D7_04_v3_270833_270842_TCA
Pf3D7_10_v3_792941	Pf3D7_10_v3	792941	A	T	10380.5	AC=1;AF=5.952e-03;AN=168;DP=20166;FS=0.000;MLEAC=3;MLEAF=0.018;MQ=60.00;QD=36.91;SOR=0.795	PF3D7_1019500.2|-|exon|syn|1|1133;PF3D7_1019500.1|-|exon|syn|1|1133	PF3D7_1019500		TMEM94 domain-containing protein%2C putative	19 bp upstream	Pf3D7_10_v3_792912_792922_AGGAT
Pf3D7_14_v3_245229	Pf3D7_14_v3	245229	C	T	477.65	AC=1;AF=4.902e-03;AN=204;DP=28288;FS=0.000;MLEAC=2;MLEAF=9.804e-03;MQ=60.00;QD=23.88;SOR=1.061	PF3D7_1406700|+|exon|nsy(L->T)|0|322	PF3D7_1406700	VPS29	vacuolar protein sorting-associated protein 29	190 bp downstream	Pf3D7_14_v3_245020_245030_ATAAA
Pf3D7_08_v3_809226	Pf3D7_08_v3	809226	A	T	2920.48	AC=2;AF=8.696e-03;AN=230;BaseQRankSum=0.570;DP=91329;FS=4.553;MLEAC=4;MLEAF=0.017;MQ=60.00;MQRankSum=0.00;QD=29.50;ReadPosRankSum=-1.430e-01;SOR=1.308	PF3D7_0817700|-|exon|syn|1|1904	PF3D7_0817700	RON5	rhoptry neck protein 5	190 bp upstream	Pf3D7_08_v3_808996_809036_T
Pf3D7_03_v3_207917	Pf3D7_03_v3	207917	C	T	1987.94	AC=1;AF=2.304e-03;AN=434;BaseQRankSum=0.692;DP=608620;FS=9.149;MLEAC=1;MLEAF=2.304e-03;MQ=60.00;MQRankSum=0.00;QD=25.82;ReadPosRankSum=0.042;SOR=2.191	PF3D7_0304200|-|exon|nsy(NEW_STOP)|0|1003	PF3D7_0304200	EHD	EH domain-containing protein	192 bp downstream	Pf3D7_03_v3_207301_207339_T
Pf3D7_08_v3_463859	Pf3D7_08_v3	463859	G	T	513.08	AC=1;AF=6.098e-03;AN=164;DP=35686;FS=0.000;MLEAC=3;MLEAF=0.018;MQ=60.00;QD=27.00;SOR=0.793	PF3D7_0809100|+|exon|syn|2|4548	PF3D7_0809100	VAR	erythrocyte membrane protein 1%2C PfEMP1	192 bp upstream	Pf3D7_08_v3_463645_463667_ATAAATGTAATG
Pf3D7_11_v3_589884	Pf3D7_11_v3	589884	A	T	632.88	AC=1;AF=5.747e-03;AN=174;DP=9186;FS=0.000;MLEAC=3;MLEAF=0.017;MQ=60.00;QD=27.52;SOR=1.708	PF3D7_1115600|-|exon|syn|2|411	PF3D7_1115600	CYP19B	peptidyl-prolyl cis-trans isomerase	192 bp upstream	Pf3D7_11_v3_589683_589692_ATTT
Pf3D7_12_v3_733826	Pf3D7_12_v3	733826	A	T	4109.13	AC=1;AF=8.065e-03;AN=124;DP=19521;FS=0.000;MLEAC=4;MLEAF=0.032;MQ=60.00;QD=30.90;SOR=1.266	PF3D7_1218600|-|exon|syn|2|792	PF3D7_1218600	RRS	arginine--tRNA ligase	192 bp upstream	Pf3D7_12_v3_733624_733634_TATAA
Pf3D7_06_v3_176371	Pf3D7_06_v3	176371	A	T	18197.9	AC=2;AF=5.988e-03;AN=334;BaseQRankSum=1.39;DP=280162;FS=0.000;MLEAC=3;MLEAF=8.982e-03;MQ=60.00;MQRankSum=0.00;QD=28.04;ReadPosRankSum=-7.150e-01;SOR=1.044	PF3D7_0604100|-|exon|syn|2|870	PF3D7_0604100	SIP2	AP2 domain transcription factor	194 bp upstream	Pf3D7_06_v3_176158_176177_ATG
Pf3D7_13_v3_1909544	Pf3D7_13_v3	1909544	C	T	368.74	AC=1;AF=6.757e-03;AN=148;DP=6450;FS=0.000;MLEAC=3;MLEAF=0.020;MQ=60.00;QD=28.36;SOR=0.836	PF3D7_1347700|+|exon|syn|2|585	PF3D7_1347700	ECT	ethanolamine-phosphate cytidylyltransferase	194 bp upstream	Pf3D7_13_v3_1909328_1909350_AACAAAAGAAAA
Pf3D7_08_v3_585453	Pf3D7_08_v3	585453	G	T	5847.26	AC=1;AF=2.653e-03;AN=377;BaseQRankSum=1.83;DP=278266;FS=0.000;MLEAC=1;MLEAF=2.653e-03;MQ=60.00;MQRankSum=0.00;QD=33.04;ReadPosRankSum=1.63;SOR=0.433	PF3D7_0811600|-|exon|syn|1|1163	PF3D7_0811600		conserved protein%2C unknown function	195 bp downstream	Pf3D7_08_v3_585018_585029_GGTTTT
Pf3D7_09_v3_710830	Pf3D7_09_v3	710830	C	T	403.29	AC=4;AF=0.033;AN=121;BaseQRankSum=0.967;DP=2821;FS=3.090;MLEAC=15;MLEAF=0.124;MQ=60.00;MQRankSum=0.00;QD=23.72;ReadPosRankSum=-4.310e-01;SOR=0.269	PF3D7_0917000|-|exon|nsy(NEW_STOP)|0|1243	PF3D7_0917000	MOP	merozoite organizing protein	195 bp upstream	Pf3D7_09_v3_710626_710635_AAT
Pf3D7_03_v3_208315	Pf3D7_03_v3	208315	G	T	8536.35	AC=1;AF=2.160e-03;AN=463;BaseQRankSum=1.62;DP=992378;FS=1.693;MLEAC=1;MLEAF=2.160e-03;MQ=60.00;MQRankSum=0.00;QD=30.60;ReadPosRankSum=-7.400e-01;SOR=1.193	PF3D7_0304200|-|exon|nsy(A->V)|1|605	PF3D7_0304200	EHD	EH domain-containing protein	197 bp upstream	Pf3D7_03_v3_208109_208118_CTT
Pf3D7_09_v3_1350001	Pf3D7_09_v3	1350001	C	T	1494.92	AC=2;AF=7.519e-03;AN=266;BaseQRankSum=0.334;DP=97233;FS=0.000;MLEAC=4;MLEAF=0.015;MQ=60.00;MQRankSum=0.00;QD=23.36;ReadPosRankSum=2.25;SOR=0.921	PF3D7_0934400|+|exon|nsy(S->Y)|1|212	PF3D7_0934400	ApiAP2	AP2 domain transcription factor%2C putative	197 bp upstream	Pf3D7_09_v3_1349792_1349804_GAAATG
Pf3D7_11_v3_590015	Pf3D7_11_v3	590015	C	T	1004.95	AC=1;AF=5.405e-03;AN=185;BaseQRankSum=0.457;DP=8843;FS=7.586;MLEAC=3;MLEAF=0.016;MQ=60.00;MQRankSum=0.00;QD=25.12;ReadPosRankSum=1.43;SOR=0.859	PF3D7_1115600|-|exon|nsy(NEW_STOP)|0|280	PF3D7_1115600	CYP19B	peptidyl-prolyl cis-trans isomerase	199 bp downstream	Pf3D7_11_v3_589683_589692_ATTT
Pf3D7_09_v3_1185453	Pf3D7_09_v3	1185453	A	T	2336.84	AC=1;AF=0.015;AN=68;DP=1576;FS=0.000;MLEAC=7;MLEAF=0.103;MQ=60.00;QD=28.50;SOR=1.220	PF3D7_0929700|-|exon|syn|1|707	PF3D7_0929700		conserved Plasmodium protein%2C unknown function	2 bp downstream	Pf3D7_09_v3_1185406_1185416_ATATT
Pf3D7_11_v3_1835150	Pf3D7_11_v3	1835150	G	T	312.61	AC=1;AF=2.475e-03;AN=404;DP=180302;FS=0.000;MLEAC=1;MLEAF=2.475e-03;MQ=60.00;QD=28.42;SOR=1.802	PF3D7_1146600|+|exon|syn|2|750	PF3D7_1146600	ORP1	oocyst rupture protein 1%2C putative	2 bp downstream	Pf3D7_11_v3_1834969_1834985_ATA
Pf3D7_12_v3_1089886	Pf3D7_12_v3	1089886	A	T	3716.16	AC=3;AF=8.571e-03;AN=350;BaseQRankSum=-9.670e-01;DP=272222;FS=2.083;MLEAC=4;MLEAF=0.011;MQ=60.00;MQRankSum=0.00;QD=22.80;ReadPosRankSum=-6.180e-01;SOR=0.662	PF3D7_1226900|-|exon|syn|2|138	PF3D7_1226900	PV2	parasitophorous vacuolar protein 2	2 bp downstream	Pf3D7_12_v3_1089539_1089548_T
Pf3D7_13_v3_2475306	Pf3D7_13_v3	2475306	C	T	33640.1	AC=1;AF=2.358e-03;AN=424;BaseQRankSum=5.25;DP=701625;FS=1.492;MLEAC=1;MLEAF=2.358e-03;MQ=60.00;MQRankSum=0.00;QD=29.20;ReadPosRankSum=3.01;SOR=0.663	PF3D7_1361800|+|exon|nsy(L->T)|0|1498	PF3D7_1361800	GAC	glideosome-associated connector	2 bp downstream	Pf3D7_13_v3_2475004_2475013_AAAT
Pf3D7_04_v3_36737	Pf3D7_04_v3	36737	G	T	351.99	AC=1;AF=4.386e-03;AN=228;DP=69838;FS=0.000;MLEAC=2;MLEAF=8.772e-03;MQ=60.00;QD=25.14;SOR=1.473	PF3D7_0400100|+|exon|nsy(G->D)|1|7001	PF3D7_0400100	VAR	erythrocyte membrane protein 1%2C PfEMP1	2 bp upstream	Pf3D7_04_v3_36708_36735_TGATACACAAAA
Pf3D7_07_v3_746234	Pf3D7_07_v3	746234	G	T	2469.23	AC=1;AF=5.848e-03;AN=171;BaseQRankSum=1.33;DP=28769;FS=0.000;MLEAC=3;MLEAF=0.018;MQ=60.00;MQRankSum=0.00;QD=28.71;ReadPosRankSum=-1.471e+00;SOR=1.002	PF3D7_0717200|-|exon|syn|0|430	PF3D7_0717200		conserved Plasmodium protein%2C unknown function	2 bp upstream	Pf3D7_07_v3_745890_746232_ATTTTTTGAATGATCTACTGATTC
Pf3D7_08_v3_526059	Pf3D7_08_v3	526059	C	T	11858.3	AC=1;AF=2.410e-03;AN=415;BaseQRankSum=2.74;DP=177532;FS=3.713;MLEAC=1;MLEAF=2.410e-03;MQ=60.00;MQRankSum=0.00;QD=30.41;ReadPosRankSum=-2.540e-01;SOR=0.361	PF3D7_0810300|-|exon|nsy(K->N)|2|936	PF3D7_0810300	PPM5	protein phosphatase PPM5%2C putative	2 bp upstream	Pf3D7_08_v3_526033_526057_TTTTATTT
Pf3D7_11_v3_919015	Pf3D7_11_v3	919015	A	T	1599.24	AC=1;AF=5.495e-03;AN=182;BaseQRankSum=-2.172e+00;DP=7513;FS=0.000;MLEAC=3;MLEAF=0.016;MQ=60.00;MQRankSum=0.00;QD=29.08;ReadPosRankSum=-6.880e-01;SOR=0.730	PF3D7_1123200|+|exon|syn|1|788	PF3D7_1123200	LRR11	leucine-rich repeat protein	2 bp upstream	Pf3D7_11_v3_918987_919013_AAT
Pf3D7_11_v3_2001578	Pf3D7_11_v3	2001578	C	T	50423.2	AC=1;AF=9.346e-03;AN=107;BaseQRankSum=6.17;DP=12994;FS=1.205;MLEAC=4;MLEAF=0.037;MQ=60.00;MQRankSum=0.00;QD=28.63;ReadPosRankSum=5.09;SOR=0.434	PF3D7_1149600|+|exon|nsy(T->K)|1|410	PF3D7_1149600		DnaJ protein%2C putative	2 bp upstream	Pf3D7_11_v3_2001564_2001576_ATCTAA
Pf3D7_12_v3_1006847	Pf3D7_12_v3	1006847	C	T	407.92	AC=1;AF=7.194e-03;AN=139;BaseQRankSum=0.524;DP=36751;FS=0.000;MLEAC=3;MLEAF=0.022;MQ=60.00;MQRankSum=0.00;QD=24.00;ReadPosRankSum=0.126;SOR=0.914	PF3D7_1224700|-|exon|nsy(C->F)|1|740	PF3D7_1224700		conserved Plasmodium protein%2C unknown function	2 bp upstream	Pf3D7_12_v3_1006826_1006845_TTA
Pf3D7_13_v3_1543782	Pf3D7_13_v3	1543782	C	T	12786.7	AC=1;AF=3.021e-03;AN=331;DP=112200;FS=0.000;MLEAC=1;MLEAF=3.021e-03;MQ=60.00;QD=33.21;SOR=1.001	PF3D7_1338100|+|exon|nsy(T->K)|1|1313	PF3D7_1338100	RPN3	26S proteasome regulatory subunit RPN3%2C putative	2 bp upstream	Pf3D7_13_v3_1543770_1543780_AT
Pf3D7_08_v3_1133847	Pf3D7_08_v3	1133847	G	T	433.4	AC=1;AF=9.346e-03;AN=107;DP=20434;FS=0.000;MLEAC=4;MLEAF=0.037;MQ=60.00;QD=30.96;SOR=1.473	PF3D7_0826100|-|exon|syn|2|5298	PF3D7_0826100	HEUL	HECT-like E3 ubiquitin ligase%2C putative	20 bp downstream	Pf3D7_08_v3_1133662_1133678_TTGTTA
Pf3D7_11_v3_1835480	Pf3D7_11_v3	1835480	G	T	2726.81	AC=1;AF=3.953e-03;AN=253;BaseQRankSum=3.13;DP=37840;FS=0.000;MLEAC=2;MLEAF=7.905e-03;MQ=60.00;MQRankSum=0.00;QD=26.47;ReadPosRankSum=2.51;SOR=1.083	PF3D7_1146600|+|exon|syn|2|1080	PF3D7_1146600	ORP1	oocyst rupture protein 1%2C putative	20 bp downstream	Pf3D7_11_v3_1835348_1835360_AAATAA
Pf3D7_13_v3_1870408	Pf3D7_13_v3	1870408	A	T	4140.78	AC=1;AF=4.000e-03;AN=250;DP=48383;FS=0.000;MLEAC=2;MLEAF=8.000e-03;MQ=60.00;QD=31.85;SOR=1.353	PF3D7_1346400|+|exon|syn|2|17511	PF3D7_1346400		VPS13 domain-containing protein%2C putative	20 bp downstream	Pf3D7_13_v3_1870035_1870046_TTGGAA
Pf3D7_14_v3_142745	Pf3D7_14_v3	142745	C	T	534.89	AC=2;AF=0.018;AN=113;BaseQRankSum=2.61;DP=2532;FS=0.000;MLEAC=8;MLEAF=0.071;MQ=60.00;MQRankSum=0.00;QD=23.26;ReadPosRankSum=2.35;SOR=1.508	PF3D7_1403900|-|exon|nsy(V->F)|0|394	PF3D7_1403900	CPPED1	serine/threonine protein phosphatase CPPED1%2C putative	20 bp upstream	Pf3D7_14_v3_142716_142725_CAATA
Pf3D7_14_v3_2593770	Pf3D7_14_v3	2593770	A	T	1463.66	AC=2;AF=6.452e-03;AN=310;BaseQRankSum=-9.670e-01;DP=221359;FS=10.792;MLEAC=2;MLEAF=6.452e-03;MQ=60.00;MQRankSum=0.00;QD=32.30;ReadPosRankSum=-9.670e-01;SOR=4.857	PF3D7_1464000|-|exon|syn|1|350	PF3D7_1464000		YL1 nuclear protein%2C putative	20 bp upstream	Pf3D7_14_v3_2593739_2593750_TTC
Pf3D7_09_v3_241507	Pf3D7_09_v3	241507	C	T	6829.77	AC=1;AF=3.676e-03;AN=272;BaseQRankSum=-1.889e+00;DP=187582;FS=12.936;MLEAC=2;MLEAF=7.353e-03;MQ=60.00;MQRankSum=0.00;QD=30.35;ReadPosRankSum=-1.421e+00;SOR=1.119	PF3D7_0905100|-|exon|nsy(G->V)|1|1463	PF3D7_0905100	NUP221	nucleoporin NUP221%2C putative	201 bp downstream	Pf3D7_09_v3_240676_240687_CCTGTT
Pf3D7_10_v3_944913	Pf3D7_10_v3	944913	G	T	25286	AC=1;AF=9.259e-03;AN=108;BaseQRankSum=7.81;DP=5295;FS=3.669;MLEAC=4;MLEAF=0.037;MQ=60.00;MQRankSum=0.00;QD=27.19;ReadPosRankSum=3.74;SOR=0.319	PF3D7_1022500|-|exon|syn|0|1177	PF3D7_1022500	CS	citrate synthase%2C mitochondrial%2C putative	202 bp downstream	Pf3D7_10_v3_944352_944381_T
Pf3D7_14_v3_294661	Pf3D7_14_v3	294661	C	T	15516.3	AC=1;AF=6.250e-03;AN=160;BaseQRankSum=-2.209e+00;DP=49597;FS=0.000;MLEAC=3;MLEAF=0.019;MQ=60.00;MQRankSum=0.00;QD=24.87;ReadPosRankSum=-2.820e-01;SOR=0.657	PF3D7_1408000|+|exon|nsy(NEW_STOP)|2|1191	PF3D7_1408000	PMII	plasmepsin II	202 bp downstream	Pf3D7_14_v3_293925_293936_CATTTA
Pf3D7_08_v3_661654	Pf3D7_08_v3	661654	A	T	693.13	AC=1;AF=4.425e-03;AN=226;BaseQRankSum=-1.904e+00;DP=49223;FS=0.000;MLEAC=2;MLEAF=8.850e-03;MQ=60.00;MQRankSum=0.00;QD=22.36;ReadPosRankSum=0.280;SOR=0.428	PF3D7_0813400|-|exon|syn|2|201	PF3D7_0813400		conserved protein%2C unknown function	203 bp downstream	Pf3D7_08_v3_661414_661437_ATT
Pf3D7_12_v3_734057	Pf3D7_12_v3	734057	A	T	1739.75	AC=1;AF=6.757e-03;AN=148;BaseQRankSum=1.48;DP=26155;FS=0.000;MLEAC=3;MLEAF=0.020;MQ=60.00;MQRankSum=0.00;QD=25.58;ReadPosRankSum=-1.674e+00;SOR=0.744	PF3D7_1218600|-|exon|syn|2|561	PF3D7_1218600	RRS	arginine--tRNA ligase	204 bp downstream	Pf3D7_12_v3_733624_733634_TATAA
Pf3D7_11_v3_185765	Pf3D7_11_v3	185765	C	T	19181.3	AC=1;AF=8.547e-03;AN=117;BaseQRankSum=0.00;DP=38870;FS=0.000;MLEAC=4;MLEAF=0.034;MQ=60.00;MQRankSum=0.00;QD=33.77;ReadPosRankSum=1.38;SOR=1.662	PF3D7_1104200|-|exon|nsy(NEW_STOP)|0|1459	PF3D7_1104200	SNF2L	chromatin remodeling protein	204 bp upstream	Pf3D7_11_v3_185552_185561_AT
Pf3D7_14_v3_2559956	Pf3D7_14_v3	2559956	A	T	253.84	AC=1;AF=4.016e-03;AN=249;DP=86621;FS=0.000;MLEAC=2;MLEAF=8.032e-03;MQ=60.00;QD=23.08;SOR=1.270	PF3D7_1462800|+|exon|syn|1|623	PF3D7_1462800	GAPDH	glyceraldehyde-3-phosphate dehydrogenase	204 bp upstream	Pf3D7_14_v3_2559743_2559752_ACC
Pf3D7_04_v3_267938	Pf3D7_04_v3	267938	C	T	637.41	AC=1;AF=3.247e-03;AN=308;DP=102536;FS=0.000;MLEAC=2;MLEAF=6.494e-03;MQ=60.00;QD=26.56;SOR=0.859	PF3D7_0404900|-|exon|nsy(G->V)|1|443	PF3D7_0404900	P41	6-cysteine protein P41	205 bp downstream	Pf3D7_04_v3_267661_267670_ATT
Pf3D7_14_v3_2715637	Pf3D7_14_v3	2715637	C	T	32499.9	AC=74;AF=0.961;AN=77;BaseQRankSum=-4.400e-02;DP=3657;FS=0.000;MLEAC=406;MLEAF=1.00;MQ=60.00;MQRankSum=0.00;QD=30.66;ReadPosRankSum=-1.746e+00;SOR=0.493	PF3D7_1466400|-|exon|nsy(R->T)|1|1649	PF3D7_1466400	ApiAP2	AP2 domain transcription factor AP2-EXP	205 bp downstream	Pf3D7_14_v3_2715215_2715233_TTGGAATA
Pf3D7_09_v3_222915	Pf3D7_09_v3	222915	C	T	1923.59	AC=1;AF=4.219e-03;AN=237;BaseQRankSum=2.05;DP=58923;FS=1.595;MLEAC=2;MLEAF=8.439e-03;MQ=60.00;MQRankSum=0.00;QD=23.46;ReadPosRankSum=0.589;SOR=0.340	PF3D7_0904800|+|exon|nsy(L->T)|0|214	PF3D7_0904800	RPA1	replication protein A1%2C small fragment	206 bp upstream	Pf3D7_09_v3_222696_222709_T
Pf3D7_14_v3_1623407	Pf3D7_14_v3	1623407	C	T	909.86	AC=1;AF=7.576e-03;AN=132;DP=7207;FS=0.000;MLEAC=4;MLEAF=0.030;MQ=60.00;QD=26.76;SOR=1.244	PF3D7_1439900|+|exon|nsy(A->D)|1|542	PF3D7_1439900	TIM	triosephosphate isomerase	207 bp downstream	Pf3D7_14_v3_1622908_1622933_AT
Pf3D7_05_v3_706469	Pf3D7_05_v3	706469	A	T	1900.31	AC=1;AF=7.407e-03;AN=135;DP=23800;FS=0.000;MLEAC=3;MLEAF=0.022;MQ=60.00;QD=27.54;SOR=0.781	PF3D7_0516800|-|exon|syn|1|788	PF3D7_0516800	ApiAP2	AP2 domain transcription factor AP2-O2%2C putative	207 bp upstream	Pf3D7_05_v3_706213_706262_ATTATTATCATT
Pf3D7_12_v3_884569	Pf3D7_12_v3	884569	C	T	24544.5	AC=4;AF=0.016;AN=257;BaseQRankSum=2.05;DP=86229;FS=0.590;MLEAC=7;MLEAF=0.027;MQ=60.00;MQRankSum=0.00;QD=16.63;ReadPosRankSum=4.28;SOR=0.640	PF3D7_1222300|-|exon|nsy(E->D)|2|1464	PF3D7_1222300	GRP94	endoplasmin%2C putative	207 bp upstream	Pf3D7_12_v3_884352_884362_AATA
Pf3D7_14_v3_2411126	Pf3D7_14_v3	2411126	A	T	907.5	AC=1;AF=0.014;AN=71;DP=1819;FS=0.000;MLEAC=6;MLEAF=0.085;MQ=60.00;QD=28.36;SOR=1.911	PF3D7_1458700|-|exon|syn|1|890	PF3D7_1458700		exonuclease V%2C mitochondrial%2C putative	207 bp upstream	Pf3D7_14_v3_2410885_2410919_TA
Pf3D7_11_v3_1118436	Pf3D7_11_v3	1118436	C	T	543.3	AC=1;AF=5.155e-03;AN=194;DP=28579;FS=0.000;MLEAC=2;MLEAF=0.010;MQ=60.00;QD=28.59;SOR=0.793	PF3D7_1128900|+|exon|nsy(T->K)|1|188	PF3D7_1128900		conserved protein%2C unknown function	208 bp upstream	Pf3D7_11_v3_1118212_1118228_TAAAAATA
Pf3D7_09_v3_1131161	Pf3D7_09_v3	1131161	C	T	1116.98	AC=2;AF=0.014;AN=139;BaseQRankSum=0.600;DP=1188;FS=0.000;MLEAC=7;MLEAF=0.050;MQ=60.00;MQRankSum=0.00;QD=22.34;ReadPosRankSum=-5.200e-02;SOR=1.135	PF3D7_0927900|-|exon|syn|2|975	PF3D7_0927900	PSD	phosphatidylserine decarboxylase	21 bp downstream	Pf3D7_09_v3_1131046_1131066_TA
Pf3D7_04_v3_208634	Pf3D7_04_v3	208634	C	T	1561.23	AC=1;AF=0.012;AN=83;DP=16756;FS=0.000;MLEAC=6;MLEAF=0.072;MQ=60.00;QD=27.39;SOR=0.960	PF3D7_0403700|-|exon|nsy(S->T)|1|602	PF3D7_0403700	CLF1	pre-mRNA-splicing factor CLF1%2C putative	21 bp upstream	Pf3D7_04_v3_208594_208613_AAATTTAT
Pf3D7_07_v3_947816	Pf3D7_07_v3	947816	A	T	4760.8	AC=2;AF=6.536e-03;AN=306;BaseQRankSum=4.70;DP=201916;FS=9.704;MLEAC=3;MLEAF=9.804e-03;MQ=60.00;MQRankSum=0.00;QD=29.21;ReadPosRankSum=-4.249e+00;SOR=5.709	PF3D7_0722200|+|exon|syn|1|1454	PF3D7_0722200	RALP1	rhoptry-associated leucine zipper-like protein 1	21 bp upstream	Pf3D7_07_v3_947606_947795_ATGGAGATGACCACAAAA
Pf3D7_08_v3_750652	Pf3D7_08_v3	750652	C	T	6095.52	AC=1;AF=7.874e-03;AN=127;BaseQRankSum=1.70;DP=3301;FS=1.236;MLEAC=4;MLEAF=0.031;MQ=60.00;MQRankSum=0.00;QD=30.94;ReadPosRankSum=-1.710e+00;SOR=1.067	PF3D7_0816200|-|exon|nsy(L->F)|2|60	PF3D7_0816200	VPS2	vacuolar protein sorting-associated protein 2%2C putative	21 bp upstream	Pf3D7_08_v3_750621_750631_TC
Pf3D7_03_v3_207899	Pf3D7_03_v3	207899	A	T	14061.7	AC=1;AF=2.247e-03;AN=445;DP=650666;FS=0.000;MLEAC=1;MLEAF=2.247e-03;MQ=60.00;QD=32.78;SOR=1.989	PF3D7_0304200|-|exon|syn|0|1021	PF3D7_0304200	EHD	EH domain-containing protein	210 bp downstream	Pf3D7_03_v3_207301_207339_T
Pf3D7_14_v3_1844943	Pf3D7_14_v3	1844943	A	T	2402.9	AC=1;AF=2.294e-03;AN=436;BaseQRankSum=0.430;DP=582325;FS=0.000;MLEAC=1;MLEAF=2.294e-03;MQ=60.00;MQRankSum=0.00;QD=27.62;ReadPosRankSum=-1.155e+00;SOR=0.262	PF3D7_1444800|-|exon|syn|0|208	PF3D7_1444800	FBPA	fructose-bisphosphate aldolase	210 bp downstream	Pf3D7_14_v3_1844175_1844186_TTTC
Pf3D7_06_v3_1032648	Pf3D7_06_v3	1032648	A	T	2232.46	AC=2;AF=0.028;AN=71;BaseQRankSum=-2.750e-01;DP=2645;FS=0.000;MLEAC=12;MLEAF=0.169;MQ=60.00;MQRankSum=0.00;QD=26.26;ReadPosRankSum=-7.400e-01;SOR=0.897	PF3D7_0625400|-|exon|syn|1|1127	PF3D7_0625400		conserved Plasmodium protein%2C unknown function	210 bp upstream	Pf3D7_06_v3_1032422_1032438_AAAT
Pf3D7_12_v3_831448	Pf3D7_12_v3	831448	C	T	599.84	AC=3;AF=0.017;AN=179;BaseQRankSum=3.53;DP=18877;FS=17.749;MLEAC=8;MLEAF=0.045;MQ=60.00;MQRankSum=0.00;QD=13.95;ReadPosRankSum=-8.420e-01;SOR=2.326	PF3D7_1220900|-|exon|nsy(R->T)|1|605	PF3D7_1220900	HP1	heterochromatin protein 1	210 bp upstream	Pf3D7_12_v3_831221_831238_ATATGTAT
Pf3D7_04_v3_617574	Pf3D7_04_v3	617574	C	T	169762	AC=1;AF=3.300e-03;AN=303;BaseQRankSum=2.26;DP=209005;FS=0.000;MLEAC=2;MLEAF=6.601e-03;MQ=60.00;MQRankSum=0.341;QD=33.62;ReadPosRankSum=0.875;SOR=0.929	PF3D7_0413600|-|exon|nsy(M->T)|2|519	PF3D7_0413600	RPT3	26S protease regulatory subunit 6B%2C putative	213 bp downstream	Pf3D7_04_v3_616872_616888_TATTTAT
Pf3D7_14_v3_534732	Pf3D7_14_v3	534732	A	T	3809.55	AC=1;AF=8.621e-03;AN=116;BaseQRankSum=-2.325e+00;DP=25871;FS=3.745;MLEAC=4;MLEAF=0.034;MQ=60.00;MQRankSum=0.00;QD=26.64;ReadPosRankSum=0.098;SOR=0.235	PF3D7_1413400|-|exon|syn|2|1257	PF3D7_1413400		30S ribosomal protein S9%2C putative	214 bp upstream	Pf3D7_14_v3_534507_534518_ATATTC
Pf3D7_12_v3_151074	Pf3D7_12_v3	151074	C	T	2837.93	AC=6;AF=0.020;AN=305;BaseQRankSum=3.15;DP=83545;FS=12.167;MLEAC=9;MLEAF=0.030;MQ=60.00;MQRankSum=0.00;QD=18.43;ReadPosRankSum=-3.068e+00;SOR=1.821	PF3D7_1202600|-|exon|nsy(NEW_STOP)|0|4405	PF3D7_1202600	NEMF	nuclear export mediator factor NEMF%2C putative	215 bp downstream	Pf3D7_12_v3_150722_150733_CTTTT
Pf3D7_10_v3_638683	Pf3D7_10_v3	638683	C	T	8904.28	AC=1;AF=8.621e-03;AN=116;BaseQRankSum=1.47;DP=28338;FS=4.720;MLEAC=4;MLEAF=0.034;MQ=60.00;MQRankSum=0.00;QD=23.37;ReadPosRankSum=0.341;SOR=1.320	PF3D7_1015900|+|exon|nsy(P->Q)|1|1013	PF3D7_1015900	ENO	enolase	215 bp upstream	Pf3D7_10_v3_638458_638468_AAAAC
Pf3D7_10_v3_759367	Pf3D7_10_v3	759367	A	T	3166.11	AC=2;AF=8.032e-03;AN=249;DP=97985;FS=0.000;MLEAC=4;MLEAF=0.016;MQ=60.00;QD=31.86;SOR=0.766	PF3D7_1019000|+|exon|syn|0|1573	PF3D7_1019000		eukaryotic translation initiation factor subunit eIF2A%2C putative	215 bp upstream	Pf3D7_10_v3_759135_759152_AAATGTA
Pf3D7_06_v3_816793	Pf3D7_06_v3	816793	A	T	25062.5	AC=1;AF=2.193e-03;AN=456;BaseQRankSum=1.87;DP=879890;FS=1.201;MLEAC=1;MLEAF=2.193e-03;MQ=60.00;MQRankSum=0.00;QD=28.94;ReadPosRankSum=2.57;SOR=0.779	PF3D7_0619400|-|exon|syn|1|1316	PF3D7_0619400		cell division cycle protein 48 homologue%2C putative	216 bp downstream	Pf3D7_06_v3_815912_815938_TTTCATTTTG
Pf3D7_13_v3_508525	Pf3D7_13_v3	508525	G	T	1038	AC=1;AF=2.584e-03;AN=387;BaseQRankSum=0.00;DP=346873;FS=0.000;MLEAC=1;MLEAF=2.584e-03;MQ=60.00;MQRankSum=0.00;QD=30.53;ReadPosRankSum=-1.383e+00;SOR=1.209	PF3D7_1311900|+|exon|nsy(R->K)|1|626	PF3D7_1311900	vapA	V-type proton ATPase catalytic subunit A	216 bp upstream	Pf3D7_13_v3_508296_508309_AAATTA
Pf3D7_14_v3_615359	Pf3D7_14_v3	615359	C	T	2345.43	AC=1;AF=9.091e-03;AN=110;DP=30005;FS=0.000;MLEAC=4;MLEAF=0.036;MQ=60.00;QD=29.69;SOR=1.136	PF3D7_1415300|+|exon|nsy(Q->K)|0|193	PF3D7_1415300		RNA-binding protein Nova-1%2C putative	219 bp upstream	Pf3D7_14_v3_615120_615140_TTTATCAT
Pf3D7_10_v3_1283553	Pf3D7_10_v3	1283553	A	T	108439	AC=4;AF=0.023;AN=175;DP=35158;FS=0.000;MLEAC=11;MLEAF=0.063;MQ=60.00;QD=33.94;SOR=2.112	PF3D7_1031800|-|exon|syn|0|265	PF3D7_1031800		conserved protein%2C unknown function	22 bp downstream	Pf3D7_10_v3_1283491_1283502_TTTTA
Pf3D7_11_v3_1084412	Pf3D7_11_v3	1084412	C	T	2465.87	AC=1;AF=6.410e-03;AN=156;BaseQRankSum=1.76;DP=15057;FS=0.000;MLEAC=3;MLEAF=0.019;MQ=60.00;MQRankSum=0.00;QD=27.10;ReadPosRankSum=0.804;SOR=1.480	PF3D7_1127900|-|exon|nsy(V->F)|0|139	PF3D7_1127900		conserved Plasmodium protein%2C unknown function	22 bp downstream	Pf3D7_11_v3_1084333_1084352_T
Pf3D7_12_v3_2107225	Pf3D7_12_v3	2107225	A	T	1533.76	AC=1;AF=0.012;AN=85;BaseQRankSum=1.92;DP=18158;FS=3.345;MLEAC=5;MLEAF=0.059;MQ=60.00;MQRankSum=0.00;QD=26.44;ReadPosRankSum=-1.413e+00;SOR=0.525	PF3D7_1251700|-|exon|syn|0|832	PF3D7_1251700	aTrpRS	tryptophan--tRNA ligase	22 bp downstream	Pf3D7_12_v3_2106849_2106858_TTAT
Pf3D7_04_v3_465334	Pf3D7_04_v3	465334	C	T	920.94	AC=1;AF=5.051e-03;AN=198;BaseQRankSum=1.51;DP=98149;FS=0.000;MLEAC=2;MLEAF=0.010;MQ=60.00;MQRankSum=0.00;QD=21.42;ReadPosRankSum=1.66;SOR=0.741	PF3D7_0410000|-|exon|nsy(D->Y)|0|1900	PF3D7_0410000	EVP1	erythrocyte vesicle protein 1	22 bp upstream	Pf3D7_04_v3_465303_465312_TATGT
Pf3D7_14_v3_647935	Pf3D7_14_v3	647935	C	T	267.9	AC=1;AF=4.630e-03;AN=216;DP=64945;FS=0.000;MLEAC=2;MLEAF=9.259e-03;MQ=60.00;QD=24.35;SOR=0.859	PF3D7_1416100|-|exon|nsy(NEW_STOP)|0|520	PF3D7_1416100	SEY1	protein SEY1%2C putative	22 bp upstream	Pf3D7_14_v3_647904_647913_AAT
Pf3D7_02_v3_309923	Pf3D7_02_v3	309923	C	T	33926.5	AC=2;AF=7.067e-03;AN=283;BaseQRankSum=3.66;DP=231151;FS=0.000;MLEAC=3;MLEAF=0.011;MQ=60.00;MQRankSum=0.00;QD=30.90;ReadPosRankSum=1.51;SOR=0.684	PF3D7_0207700|-|exon|nsy(NEW_STOP)|0|1813	PF3D7_0207700	SERA4	serine repeat antigen 4	220 bp downstream	Pf3D7_02_v3_309661_309684_CCCCAACTATTTA
Pf3D7_09_v3_1204594	Pf3D7_09_v3	1204594	C	T	1089.82	AC=1;AF=4.608e-03;AN=217;BaseQRankSum=1.29;DP=23330;FS=0.000;MLEAC=2;MLEAF=9.217e-03;MQ=60.00;MQRankSum=0.00;QD=24.77;ReadPosRankSum=-1.026e+00;SOR=0.818	PF3D7_0930300|+|exon|nsy(T->N)|1|2783	PF3D7_0930300	MSP1	merozoite surface protein 1	221 bp upstream	Pf3D7_09_v3_1204357_1204373_ATTTAAT
Pf3D7_07_v3_1361168	Pf3D7_07_v3	1361168	A	T	1075.5	AC=1;AF=4.016e-03;AN=249;BaseQRankSum=0.842;DP=147692;FS=1.478;MLEAC=2;MLEAF=8.032e-03;MQ=60.00;MQRankSum=0.00;QD=25.01;ReadPosRankSum=-1.036e+00;SOR=0.420	PF3D7_0731500|+|exon|syn|2|3114	PF3D7_0731500	EBA175	erythrocyte binding antigen-175	222 bp upstream	Pf3D7_07_v3_1360935_1360946_TTAAAA
Pf3D7_08_v3_860588	Pf3D7_08_v3	860588	C	T	1663.81	AC=1;AF=0.010;AN=96;BaseQRankSum=0.749;DP=12997;FS=0.000;MLEAC=5;MLEAF=0.052;MQ=60.00;MQRankSum=0.00;QD=27.28;ReadPosRankSum=0.343;SOR=1.012	PF3D7_0818900|+|exon|nsy(Q->K)|0|205	PF3D7_0818900	HSP70	heat shock protein 70	223 bp upstream	Pf3D7_08_v3_860273_860365_AAATATATATATATAATATAT
Pf3D7_07_v3_761707	Pf3D7_07_v3	761707	A	T	2091.87	AC=1;AF=4.292e-03;AN=233;BaseQRankSum=-1.195e+00;DP=89403;FS=0.000;MLEAC=2;MLEAF=8.584e-03;MQ=60.00;MQRankSum=0.00;QD=28.66;ReadPosRankSum=-1.403e+00;SOR=1.230	PF3D7_0717600|-|exon|syn|0|1171	PF3D7_0717600	IMC32	inner membrane complex protein%2C putative	225 bp downstream	Pf3D7_07_v3_761403_761413_TTA
Pf3D7_09_v3_1282669	Pf3D7_09_v3	1282669	A	T	1012.84	AC=1;AF=4.329e-03;AN=231;BaseQRankSum=-8.660e-01;DP=49206;FS=0.000;MLEAC=2;MLEAF=8.658e-03;MQ=60.00;MQRankSum=0.00;QD=28.94;ReadPosRankSum=1.38;SOR=0.800	PF3D7_0932100|-|exon|syn|2|648	PF3D7_0932100		protein MAM3%2C putative	227 bp downstream	Pf3D7_09_v3_1282378_1282387_ATA
Pf3D7_11_v3_1419003	Pf3D7_11_v3	1419003	A	T	769.82	AC=1;AF=4.950e-03;AN=202;BaseQRankSum=0.00;DP=25042;FS=0.000;MLEAC=2;MLEAF=9.901e-03;MQ=60.00;MQRankSum=0.00;QD=27.49;ReadPosRankSum=-6.740e-01;SOR=0.250	PF3D7_1136200|-|exon|syn|0|1069	PF3D7_1136200		conserved Plasmodium protein%2C unknown function	23 bp downstream	Pf3D7_11_v3_1418916_1418925_TTTC
Pf3D7_13_v3_1777544	Pf3D7_13_v3	1777544	C	T	1126.99	AC=1;AF=2.584e-03;AN=387;BaseQRankSum=-9.300e-02;DP=349098;FS=0.000;MLEAC=1;MLEAF=2.584e-03;MQ=60.00;MQRankSum=0.00;QD=28.90;ReadPosRankSum=0.00;SOR=0.560	PF3D7_1344300|-|exon|nsy(D->Y)|0|1012	PF3D7_1344300		zinc finger protein%2C putative	23 bp downstream	Pf3D7_13_v3_1777015_1777024_TCA
Pf3D7_13_v3_91818	Pf3D7_13_v3	91818	G	T	109524	AC=2;AF=5.291e-03;AN=378;BaseQRankSum=-1.410e-01;DP=507157;FS=0.000;MLEAC=2;MLEAF=5.291e-03;MQ=60.00;MQRankSum=0.00;QD=29.97;ReadPosRankSum=0.045;SOR=0.721	PF3D7_1301600|-|exon|nsy(S->L)|1|1535	PF3D7_1301600	EBA140	erythrocyte binding antigen-140	23 bp upstream	Pf3D7_13_v3_91782_91795_TTATAT
Pf3D7_11_v3_1777801	Pf3D7_11_v3	1777801	A	T	654.55	AC=1;AF=0.010;AN=100;DP=2862;FS=0.000;MLEAC=5;MLEAF=0.050;MQ=60.00;QD=27.27;SOR=1.519	PF3D7_1144900|-|exon|syn|2|348	PF3D7_1144900	RAB6	ras-related protein Rab-6	231 bp downstream	Pf3D7_11_v3_1777474_1777538_ACATAAACATTAATATGATATTTATTA
Pf3D7_14_v3_1216869	Pf3D7_14_v3	1216869	A	T	307.39	AC=1;AF=5.181e-03;AN=193;DP=17339;FS=0.000;MLEAC=2;MLEAF=0.010;MQ=60.00;QD=27.94;SOR=0.859	PF3D7_1430900|-|exon|syn|2|303	PF3D7_1430900	COX2B	cytochrome c oxidase subunit 2B%2C putative	231 bp upstream	Pf3D7_14_v3_1216581_1216638_AT
Pf3D7_12_v3_2118385	Pf3D7_12_v3	2118385	C	T	3358.48	AC=23;AF=0.135;AN=170;BaseQRankSum=1.15;DP=40261;FS=2.406;MLEAC=61;MLEAF=0.359;MQ=60.00;MQRankSum=0.00;QD=21.67;ReadPosRankSum=-1.150e+00;SOR=1.037	PF3D7_1252100|-|exon|nsy(R->T)|1|2891	PF3D7_1252100	RON3	rhoptry neck protein 3	235 bp upstream	Pf3D7_12_v3_2118139_2118150_TTATAT
Pf3D7_12_v3_796768	Pf3D7_12_v3	796768	C	T	287.87	AC=1;AF=7.576e-03;AN=132;BaseQRankSum=0.00;DP=10064;FS=0.000;MLEAC=4;MLEAF=0.030;MQ=60.00;MQRankSum=0.00;QD=23.99;ReadPosRankSum=0.00;SOR=0.976	PF3D7_1219900|+|exon|nsy(T->N)|1|269	PF3D7_1219900		ribulose-phosphate 3-epimerase%2C putative	237 bp downstream	Pf3D7_12_v3_796461_796471_A
Pf3D7_02_v3_842874	Pf3D7_02_v3	842874	A	T	10721.7	AC=1;AF=6.024e-03;AN=166;DP=61975;FS=0.000;MLEAC=3;MLEAF=0.018;MQ=60.00;QD=31.91;SOR=1.276	PF3D7_0220800|+|exon|syn|2|3081	PF3D7_0220800	CLAG2	cytoadherence linked asexual protein 2	237 bp upstream	Pf3D7_02_v3_842626_842637_T
Pf3D7_13_v3_692090	Pf3D7_13_v3	692090	A	T	345.38	AC=1;AF=6.623e-03;AN=151;DP=33745;FS=0.000;MLEAC=3;MLEAF=0.020;MQ=60.00;QD=24.67;SOR=0.693	PF3D7_1316600|+|exon|syn|1|656	PF3D7_1316600	CCT	choline-phosphate cytidylyltransferase	237 bp upstream	Pf3D7_13_v3_691843_691853_A
Pf3D7_05_v3_706532	Pf3D7_05_v3	706532	A	T	671.9	AC=1;AF=6.803e-03;AN=147;DP=26617;FS=0.000;MLEAC=3;MLEAF=0.020;MQ=60.00;QD=29.21;SOR=0.963	PF3D7_0516800|-|exon|syn|1|725	PF3D7_0516800	ApiAP2	AP2 domain transcription factor AP2-O2%2C putative	239 bp downstream	Pf3D7_05_v3_706213_706262_ATTATTATCATT
Pf3D7_13_v3_298037	Pf3D7_13_v3	298037	C	T	2383.89	AC=1;AF=0.017;AN=60;DP=2046;FS=0.000;MLEAC=7;MLEAF=0.117;MQ=60.00;QD=32.21;SOR=0.971	PF3D7_1306400|-|exon|nsy(R->T)|1|323	PF3D7_1306400	RPT4	26S protease regulatory subunit 10B%2C putative	239 bp downstream	Pf3D7_13_v3_297128_297155_TATTTTCTTCATA
Pf3D7_05_v3_638883	Pf3D7_05_v3	638883	A	T	1731.53	AC=3;AF=7.557e-03;AN=397;BaseQRankSum=-1.730e-01;DP=353842;FS=3.847;MLEAC=4;MLEAF=0.010;MQ=60.00;MQRankSum=0.00;QD=22.78;ReadPosRankSum=0.281;SOR=0.228	PF3D7_0515400|+|exon|syn|1|788	PF3D7_0515400		conserved protein%2C unknown function	24 bp downstream	Pf3D7_05_v3_638731_638740_AGA
Pf3D7_10_v3_1047356	Pf3D7_10_v3	1047356	C	T	49445	AC=2;AF=8.850e-03;AN=226;BaseQRankSum=5.30;DP=66253;FS=0.000;MLEAC=4;MLEAF=0.018;MQ=60.00;MQRankSum=0.00;QD=29.17;ReadPosRankSum=2.84;SOR=0.861	PF3D7_1025000|-|exon|nsy(S->T)|1|1424	PF3D7_1025000	EPS15	Eps15-like protein	24 bp downstream	Pf3D7_10_v3_1047265_1047282_TTTCTT
Pf3D7_01_v3_489731	Pf3D7_01_v3	489731	A	T	1539.42	AC=1;AF=9.091e-03;AN=110;DP=34859;FS=0.000;MLEAC=4;MLEAF=0.036;MQ=60.00;QD=27.99;SOR=1.528	PF3D7_0113000|-|exon|syn|2|183	PF3D7_0113000	GARP	glutamic acid-rich protein GARP	24 bp upstream	Pf3D7_01_v3_489681_489707_TCATCTTTT
Pf3D7_12_v3_1088705	Pf3D7_12_v3	1088705	G	T	327.26	AC=1;AF=7.299e-03;AN=137;DP=5953;FS=0.000;MLEAC=3;MLEAF=0.022;MQ=60.00;QD=27.27;SOR=0.693	PF3D7_1226900|-|exon|nsy(S->F)|1|1319	PF3D7_1226900	PV2	parasitophorous vacuolar protein 2	24 bp upstream	Pf3D7_12_v3_1088670_1088681_TTGAAT
Pf3D7_14_v3_575959	Pf3D7_14_v3	575959	G	T	719.63	AC=1;AF=6.711e-03;AN=149;DP=1904;FS=0.000;MLEAC=3;MLEAF=0.020;MQ=60.00;QD=31.29;SOR=1.426	PF3D7_1414400|+|exon|nsy(R->K)|1|359	PF3D7_1414400	PP1	serine/threonine protein phosphatase PP1	24 bp upstream	Pf3D7_14_v3_575923_575935_ATAAA
Pf3D7_09_v3_295988	Pf3D7_09_v3	295988	A	T	1384.82	AC=1;AF=4.673e-03;AN=214;DP=56699;FS=0.000;MLEAC=2;MLEAF=9.346e-03;MQ=60.00;QD=23.47;SOR=1.308	PF3D7_0905900|-|exon|syn|2|630	PF3D7_0905900	SEC27	coatomer subunit beta%2C putative	240 bp downstream	Pf3D7_09_v3_295655_295664_TA
Pf3D7_13_v3_411801	Pf3D7_13_v3	411801	A	T	1147.14	AC=1;AF=7.752e-03;AN=129;BaseQRankSum=1.96;DP=23403;FS=3.038;MLEAC=4;MLEAF=0.031;MQ=60.00;MQRankSum=0.00;QD=25.49;ReadPosRankSum=1.02;SOR=2.044	PF3D7_1308900|-|exon|syn|0|301	PF3D7_1308900	DCP2	mRNA-decapping enzyme 2%2C putative	240 bp upstream	Pf3D7_13_v3_411547_411561_TATACC
Pf3D7_14_v3_615512	Pf3D7_14_v3	615512	G	T	64274.8	AC=3;AF=0.027;AN=112;BaseQRankSum=3.61;DP=38668;FS=0.000;MLEAC=12;MLEAF=0.107;MQ=60.00;MQRankSum=0.00;QD=33.46;ReadPosRankSum=2.00;SOR=0.828	PF3D7_1415300|+|exon|nsy(V->T)|0|346	PF3D7_1415300		RNA-binding protein Nova-1%2C putative	241 bp downstream	Pf3D7_14_v3_615120_615140_TTTATCAT
Pf3D7_14_v3_2559994	Pf3D7_14_v3	2559994	G	T	2919.9	AC=1;AF=4.032e-03;AN=248;BaseQRankSum=-1.804e+00;DP=86455;FS=0.000;MLEAC=2;MLEAF=8.065e-03;MQ=60.00;MQRankSum=0.00;QD=28.91;ReadPosRankSum=1.73;SOR=0.294	PF3D7_1462800|+|exon|nsy(G->S)|0|661	PF3D7_1462800	GAPDH	glyceraldehyde-3-phosphate dehydrogenase	242 bp upstream	Pf3D7_14_v3_2559743_2559752_ACC
Pf3D7_10_v3_637927	Pf3D7_10_v3	637927	A	T	699.81	AC=1;AF=0.011;AN=92;BaseQRankSum=-2.230e-01;DP=16334;FS=2.764;MLEAC=5;MLEAF=0.054;MQ=60.00;MQRankSum=0.00;QD=26.92;ReadPosRankSum=0.578;SOR=0.250	PF3D7_1015900|+|exon|syn|1|257	PF3D7_1015900	ENO	enolase	244 bp upstream	Pf3D7_10_v3_637673_637683_TTTA
Pf3D7_14_v3_294180	Pf3D7_14_v3	294180	C	T	10769.4	AC=1;AF=4.484e-03;AN=223;BaseQRankSum=0.352;DP=81989;FS=0.000;MLEAC=2;MLEAF=8.969e-03;MQ=60.00;MQRankSum=0.00;QD=24.59;ReadPosRankSum=-1.210e-01;SOR=0.791	PF3D7_1408000|+|exon|nsy(P->Q)|1|710	PF3D7_1408000	PMII	plasmepsin II	244 bp upstream	Pf3D7_14_v3_293925_293936_CATTTA
Pf3D7_11_v3_589969	Pf3D7_11_v3	589969	C	T	17186.8	AC=8;AF=0.046;AN=173;BaseQRankSum=2.17;DP=8370;FS=0.903;MLEAC=21;MLEAF=0.121;MQ=60.00;MQRankSum=0.00;QD=29.33;ReadPosRankSum=0.164;SOR=0.843	PF3D7_1115600|-|exon|nsy(G->V)|1|326	PF3D7_1115600	CYP19B	peptidyl-prolyl cis-trans isomerase	245 bp downstream	Pf3D7_11_v3_589683_589692_ATTT
Pf3D7_05_v3_522324	Pf3D7_05_v3	522324	A	T	4891.83	AC=1;AF=2.538e-03;AN=394;BaseQRankSum=-1.539e+00;DP=384633;FS=1.803;MLEAC=1;MLEAF=2.538e-03;MQ=60.00;MQRankSum=0.00;QD=25.61;ReadPosRankSum=-1.115e+00;SOR=1.235	PF3D7_0511800|-|exon|syn|0|370	PF3D7_0511800	INO1	inositol-3-phosphate synthase	246 bp downstream	Pf3D7_05_v3_521946_521956_ACAAT
Pf3D7_12_v3_660074	Pf3D7_12_v3	660074	G	T	380.71	AC=1;AF=9.615e-03;AN=104;DP=28119;FS=0.000;MLEAC=4;MLEAF=0.038;MQ=60.00;QD=29.29;SOR=1.179	PF3D7_1216600|-|exon|syn|2|213	PF3D7_1216600	CelTOS	cell traversal protein for ookinetes and sporozoites	248 bp downstream	Pf3D7_12_v3_659695_659727_T
Pf3D7_01_v3_151458	Pf3D7_01_v3	151458	C	T	2896.06	AC=5;AF=0.043;AN=115;BaseQRankSum=-5.240e-01;DP=46491;FS=7.092;MLEAC=19;MLEAF=0.165;MQ=60.00;MQRankSum=0.00;QD=27.32;ReadPosRankSum=0.674;SOR=1.224	PF3D7_0103400|-|exon|nsy(E->D)|2|1320	PF3D7_0103400		zinc-carboxypeptidase%2C putative	25 bp downstream	Pf3D7_01_v3_151377_151388_CATTTT
Pf3D7_06_v3_1205370	Pf3D7_06_v3	1205370	G	T	699.68	AC=1;AF=9.174e-03;AN=109;DP=17204;FS=0.000;MLEAC=4;MLEAF=0.037;MQ=60.00;QD=24.99;SOR=5.283	PF3D7_0629300|+|exon|nsy(D->N)|0|181	PF3D7_0629300	PL	phospholipase%2C putative	25 bp downstream	Pf3D7_06_v3_1205149_1205158_ATTT
Pf3D7_09_v3_530717	Pf3D7_09_v3	530717	C	T	1210.67	AC=1;AF=4.292e-03;AN=233;DP=109389;FS=0.000;MLEAC=2;MLEAF=8.584e-03;MQ=60.00;QD=27.08;SOR=7.054	PF3D7_0911600|+|exon|nsy(T->K)|1|806	PF3D7_0911600		conserved Plasmodium protein%2C unknown function	25 bp downstream	Pf3D7_09_v3_530404_530422_ATAAAATATG
Pf3D7_12_v3_1998362	Pf3D7_12_v3	1998362	A	T	546.93	AC=1;AF=0.010;AN=99;DP=8443;FS=0.000;MLEAC=5;MLEAF=0.051;MQ=60.00;QD=26.04;SOR=1.828	PF3D7_1248700|+|exon|syn|2|3588	PF3D7_1248700		conserved protein%2C unknown function	25 bp downstream	Pf3D7_12_v3_1998156_1998167_AAT
Pf3D7_05_v3_731690	Pf3D7_05_v3	731690	A	T	72750.9	AC=1;AF=3.226e-03;AN=310;BaseQRankSum=-8.420e-01;DP=239866;FS=0.000;MLEAC=2;MLEAF=6.452e-03;MQ=60.00;MQRankSum=0.00;QD=28.61;ReadPosRankSum=-9.670e-01;SOR=0.577	PF3D7_0517400|+|exon|syn|1|284	PF3D7_0517400	FACT-L	FACT complex subunit SPT16%2C putative	25 bp upstream	Pf3D7_05_v3_731656_731665_AAG
Pf3D7_10_v3_1414552	Pf3D7_10_v3	1414552	A	T	27671.8	AC=3;AF=0.011;AN=268;BaseQRankSum=1.29;DP=40944;FS=4.046;MLEAC=5;MLEAF=0.019;MQ=60.00;MQRankSum=0.00;QD=32.33;ReadPosRankSum=2.00;SOR=0.995	PF3D7_1035700|+|exon|syn|2|1353	PF3D7_1035700	DBLMSP	duffy binding-like merozoite surface protein	25 bp upstream	Pf3D7_10_v3_1414510_1414527_ATTTAAAGA
Pf3D7_14_v3_591992	Pf3D7_14_v3	591992	A	T	756.77	AC=3;AF=0.019;AN=160;BaseQRankSum=0.967;DP=72946;FS=3.110;MLEAC=8;MLEAF=0.050;MQ=60.00;MQRankSum=0.00;QD=22.93;ReadPosRankSum=0.967;SOR=0.118	PF3D7_1414600|+|exon|syn|1|1367	PF3D7_1414600	Pgt1	mRNA-capping enzyme subunit alpha	25 bp upstream	Pf3D7_14_v3_591957_591967_ACATT
Pf3D7_13_v3_1627559	Pf3D7_13_v3	1627559	C	T	1613.38	AC=1;AF=2.421e-03;AN=413;BaseQRankSum=-9.300e-02;DP=138320;FS=0.000;MLEAC=1;MLEAF=2.421e-03;MQ=60.00;MQRankSum=0.00;QD=26.89;ReadPosRankSum=0.588;SOR=1.340	PF3D7_1340900|+|exon|nsy(D->E)|2|249	PF3D7_1340900	PiT	sodium-dependent phosphate transporter	253 bp upstream	Pf3D7_13_v3_1627287_1627306_A
Pf3D7_09_v3_1029452	Pf3D7_09_v3	1029452	C	T	1202.02	AC=1;AF=6.536e-03;AN=153;DP=23977;FS=0.000;MLEAC=3;MLEAF=0.020;MQ=60.00;QD=30.84;SOR=1.781	PF3D7_0925700|-|exon|nsy(V->L)|0|559	PF3D7_0925700	HDAC1	histone deacetylase 1	254 bp upstream	Pf3D7_09_v3_1029188_1029198_TTAAA
Pf3D7_02_v3_206924	Pf3D7_02_v3	206924	C	T	639.2	AC=1;AF=4.115e-03;AN=243;BaseQRankSum=1.58;DP=38501;FS=0.000;MLEAC=2;MLEAF=8.230e-03;MQ=60.00;MQRankSum=0.00;QD=20.62;ReadPosRankSum=0.301;SOR=0.693	PF3D7_0204700|-|exon|nsy(K->N)|2|480	PF3D7_0204700	HT1	hexose transporter	256 bp upstream	Pf3D7_02_v3_206641_206668_TTTCATAAATTTT
Pf3D7_11_v3_918961	Pf3D7_11_v3	918961	C	T	1167.79	AC=1;AF=5.291e-03;AN=189;DP=11754;FS=0.000;MLEAC=3;MLEAF=0.016;MQ=60.00;QD=27.16;SOR=0.836	PF3D7_1123200|+|exon|nsy(P->Q)|1|734	PF3D7_1123200	LRR11	leucine-rich repeat protein	26 bp downstream	Pf3D7_11_v3_918915_918927_AAT
Pf3D7_12_v3_1997007	Pf3D7_12_v3	1997007	A	T	10090.6	AC=1;AF=5.236e-03;AN=191;DP=13191;FS=0.000;MLEAC=3;MLEAF=0.016;MQ=60.00;QD=31.34;SOR=2.982	PF3D7_1248700|+|exon|syn|0|2233	PF3D7_1248700		conserved protein%2C unknown function	26 bp downstream	Pf3D7_12_v3_1996634_1996656_AAAATAAAT
Pf3D7_14_v3_2331340	Pf3D7_14_v3	2331340	A	T	27794.1	AC=3;AF=0.011;AN=282;BaseQRankSum=1.61;DP=217443;FS=0.000;MLEAC=5;MLEAF=0.018;MQ=60.00;MQRankSum=0.00;QD=31.73;ReadPosRankSum=-7.240e-01;SOR=0.355	PF3D7_1456800|-|exon|syn|2|747	PF3D7_1456800	VP1	V-type H(+)-translocating pyrophosphatase%2C putative	26 bp downstream	Pf3D7_14_v3_2331114_2331126_ATA
Pf3D7_05_v3_27848	Pf3D7_05_v3	27848	C	T	1538.59	AC=1;AF=6.711e-03;AN=149;DP=22084;FS=0.000;MLEAC=3;MLEAF=0.020;MQ=60.00;QD=30.17;SOR=0.900	PF3D7_0500100|+|exon|nsy(P->T)|0|6016	PF3D7_0500100	VAR	erythrocyte membrane protein 1%2C PfEMP1	26 bp upstream	Pf3D7_05_v3_27811_27822_TAATAT
Pf3D7_08_v3_644476	Pf3D7_08_v3	644476	G	T	430.47	AC=1;AF=6.289e-03;AN=159;DP=3664;FS=0.000;MLEAC=3;MLEAF=0.019;MQ=60.00;QD=26.90;SOR=1.609	PF3D7_0813000|-|exon|nsy(S->F)|1|410	PF3D7_0813000	KIC7	protein KIC7	26 bp upstream	Pf3D7_08_v3_644424_644450_T
Pf3D7_08_v3_1133920	Pf3D7_08_v3	1133920	A	T	60951.8	AC=2;AF=0.015;AN=132;BaseQRankSum=8.35;DP=18198;FS=0.000;MLEAC=7;MLEAF=0.053;MQ=60.00;MQRankSum=0.00;QD=28.75;ReadPosRankSum=6.30;SOR=0.641	PF3D7_0826100|-|exon|syn|1|5225	PF3D7_0826100	HEUL	HECT-like E3 ubiquitin ligase%2C putative	26 bp upstream	Pf3D7_08_v3_1133867_1133894_TATTTTGA
Pf3D7_06_v3_528830	Pf3D7_06_v3	528830	C	T	396.79	AC=1;AF=0.014;AN=73;DP=3196;FS=0.000;MLEAC=6;MLEAF=0.082;MQ=60.00;QD=33.07;SOR=2.670	PF3D7_0612800|-|exon|nsy(NEW_STOP)|0|346	PF3D7_0612800	P12p	6-cysteine protein P12p	260 bp upstream	Pf3D7_06_v3_528449_528570_TAT
Pf3D7_12_v3_1806330	Pf3D7_12_v3	1806330	C	T	174257	AC=7;AF=0.018;AN=387;BaseQRankSum=3.93;DP=349667;FS=0.000;MLEAC=8;MLEAF=0.021;MQ=60.00;MQRankSum=0.00;QD=24.53;ReadPosRankSum=1.60;SOR=0.720	PF3D7_1242800|-|exon|nsy(NEW_STOP)|0|430	PF3D7_1242800	rabGDI	rab specific GDP dissociation inhibitor	260 bp upstream	Pf3D7_12_v3_1806049_1806070_ATATAAATGGAT
Pf3D7_14_v3_2411711	Pf3D7_14_v3	2411711	A	T	478.94	AC=1;AF=5.051e-03;AN=198;DP=16296;FS=0.000;MLEAC=2;MLEAF=0.010;MQ=60.00;QD=26.61;SOR=0.914	PF3D7_1458700|-|exon|syn|1|305	PF3D7_1458700		exonuclease V%2C mitochondrial%2C putative	261 bp downstream	Pf3D7_14_v3_2411392_2411407_TTTCT
Pf3D7_13_v3_503252	Pf3D7_13_v3	503252	C	T	8515.93	AC=1;AF=3.413e-03;AN=293;BaseQRankSum=0.622;DP=173506;FS=10.235;MLEAC=2;MLEAF=6.826e-03;MQ=60.00;MQRankSum=0.00;QD=29.47;ReadPosRankSum=0.637;SOR=0.086	PF3D7_1311800|+|exon|nsy(A->E)|1|1463	PF3D7_1311800	M1AAP	M1-family alanyl aminopeptidase	262 bp downstream	Pf3D7_13_v3_502935_502944_TTAT
Pf3D7_10_v3_1211853	Pf3D7_10_v3	1211853	G	T	318.18	AC=1;AF=0.018;AN=56;DP=2812;FS=0.000;MLEAC=8;MLEAF=0.143;MQ=60.00;QD=26.51;SOR=1.022	PF3D7_1029800|-|exon|syn|2|1119	PF3D7_1029800	HPR2	heptatricopeptide repeat and RAP domain-containing protein%2C putative	262 bp upstream	Pf3D7_10_v3_1211551_1211591_TATATATT
Pf3D7_12_v3_155187	Pf3D7_12_v3	155187	G	T	1410.06	AC=1;AF=2.874e-03;AN=348;BaseQRankSum=2.04;DP=85034;FS=0.000;MLEAC=1;MLEAF=2.874e-03;MQ=60.00;MQRankSum=0.00;QD=23.12;ReadPosRankSum=1.36;SOR=1.010	PF3D7_1202600|-|exon|nsy(NEW_STOP)|0|292	PF3D7_1202600	NEMF	nuclear export mediator factor NEMF%2C putative	263 bp upstream	Pf3D7_12_v3_154904_154924_ATATTA
Pf3D7_13_v3_775307	Pf3D7_13_v3	775307	A	T	34464.6	AC=2;AF=0.016;AN=123;BaseQRankSum=3.000e-03;DP=32591;FS=3.622;MLEAC=7;MLEAF=0.057;MQ=60.00;MQRankSum=0.00;QD=34.74;ReadPosRankSum=0.456;SOR=0.802	PF3D7_1318800|-|exon|syn|1|1439	PF3D7_1318800	SEC63	translocation protein SEC63%2C putative	263 bp upstream	Pf3D7_13_v3_775022_775044_ATTTCTCTTTTG
Pf3D7_02_v3_843030	Pf3D7_02_v3	843030	A	T	5771.09	AC=1;AF=6.944e-03;AN=144;BaseQRankSum=1.78;DP=56912;FS=3.641;MLEAC=3;MLEAF=0.021;MQ=60.00;MQRankSum=0.00;QD=31.36;ReadPosRankSum=1.54;SOR=0.696	PF3D7_0220800|+|exon|syn|2|3237	PF3D7_0220800	CLAG2	cytoadherence linked asexual protein 2	264 bp downstream	Pf3D7_02_v3_842626_842637_T
Pf3D7_09_v3_242561	Pf3D7_09_v3	242561	C	T	6838.91	AC=1;AF=5.682e-03;AN=176;DP=27493;FS=0.000;MLEAC=3;MLEAF=0.017;MQ=60.00;QD=31.91;SOR=1.396	PF3D7_0905100|-|exon|nsy(G->C)|0|409	PF3D7_0905100	NUP221	nucleoporin NUP221%2C putative	264 bp downstream	Pf3D7_09_v3_241708_242239_CCAAATAAACTACTTGTAGGTTTGGCTTGATTGGAAGATAAACCTCCAAACATATTACTACTACTTGTCGAAGCTTGATTTGTGATGATAAGCTACCGAAAATACCACCACCAGTTTTATTTTGACCAATGCCTGATGCACTTCCAAATAAATTACCAGACTGCTGAGTACCAGTATTACTAGTAGCTCCACTAGATAATCCA
Pf3D7_08_v3_192943	Pf3D7_08_v3	192943	C	T	951.75	AC=1;AF=0.012;AN=85;DP=5474;FS=0.000;MLEAC=5;MLEAF=0.059;MQ=60.00;QD=27.19;SOR=0.749	PF3D7_0802800|+|exon|nsy(P->T)|0|655	PF3D7_0802800	CNA	serine/threonine protein phosphatase 2B catalytic subunit A	264 bp upstream	Pf3D7_08_v3_192665_192679_TAT
Pf3D7_09_v3_1290461	Pf3D7_09_v3	1290461	A	T	675.96	AC=1;AF=0.011;AN=87;DP=3417;FS=0.000;MLEAC=5;MLEAF=0.057;MQ=60.00;QD=26.00;SOR=0.693	PF3D7_0932300|-|exon|syn|2|567	PF3D7_0932300	M18AAP	M18 aspartyl aminopeptidase	264 bp upstream	Pf3D7_09_v3_1290175_1290197_ATAAAAGATATA
Pf3D7_14_v3_2560016	Pf3D7_14_v3	2560016	A	T	4122.96	AC=1;AF=4.049e-03;AN=247;DP=86145;FS=0.000;MLEAC=2;MLEAF=8.097e-03;MQ=60.00;QD=33.52;SOR=1.323	PF3D7_1462800|+|exon|syn|1|683	PF3D7_1462800	GAPDH	glyceraldehyde-3-phosphate dehydrogenase	264 bp upstream	Pf3D7_14_v3_2559743_2559752_ACC
Pf3D7_03_v3_315263	Pf3D7_03_v3	315263	C	T	4749.94	AC=1;AF=5.405e-03;AN=185;BaseQRankSum=1.86;DP=13556;FS=6.913;MLEAC=3;MLEAF=0.016;MQ=60.00;MQRankSum=0.00;QD=26.54;ReadPosRankSum=3.24;SOR=0.154	PF3D7_0307200|-|exon|nsy(V->L)|0|487	PF3D7_0307200		60S ribosomal protein L7%2C putative	265 bp upstream	Pf3D7_03_v3_314989_314998_TTAA
Pf3D7_10_v3_1327762	Pf3D7_10_v3	1327762	A	T	52509.9	AC=3;AF=6.623e-03;AN=453;BaseQRankSum=-1.142e+00;DP=762074;FS=0.000;MLEAC=3;MLEAF=6.623e-03;MQ=60.00;MQRankSum=0.00;QD=30.89;ReadPosRankSum=0.985;SOR=0.723	PF3D7_1033100|-|exon|syn|2|675	PF3D7_1033100	AdoMetDC/ODC	S-adenosylmethionine decarboxylase/ornithine decarboxylase	267 bp upstream	Pf3D7_10_v3_1327485_1327495_TAT
Pf3D7_04_v3_617156	Pf3D7_04_v3	617156	G	T	5949.61	AC=24;AF=0.197;AN=122;BaseQRankSum=0.949;DP=39802;FS=17.691;MLEAC=86;MLEAF=0.705;MQ=60.00;MQRankSum=0.00;QD=23.06;ReadPosRankSum=-1.645e+00;SOR=0.515	PF3D7_0413600|-|exon|nsy(NEW_STOP)|0|937	PF3D7_0413600	RPT3	26S protease regulatory subunit 6B%2C putative	268 bp upstream	Pf3D7_04_v3_616872_616888_TATTTAT
Pf3D7_13_v3_509191	Pf3D7_13_v3	509191	A	T	104959	AC=1;AF=2.278e-03;AN=439;BaseQRankSum=3.36;DP=884189;FS=0.000;MLEAC=1;MLEAF=2.278e-03;MQ=60.00;MQRankSum=0.00;QD=29.71;ReadPosRankSum=4.13;SOR=0.719	PF3D7_1311900|+|exon|syn|1|1292	PF3D7_1311900	vapA	V-type proton ATPase catalytic subunit A	269 bp downstream	Pf3D7_13_v3_508296_508309_AAATTA
Pf3D7_04_v3_871551	Pf3D7_04_v3	871551	A	T	1000.71	AC=1;AF=3.067e-03;AN=326;BaseQRankSum=-1.646e+00;DP=120260;FS=0.000;MLEAC=1;MLEAF=3.067e-03;MQ=60.00;MQRankSum=0.00;QD=28.69;ReadPosRankSum=0.417;SOR=1.329	PF3D7_0419600|+|exon|syn|1|521	PF3D7_0419600	RANBP1	ran-specific GTPase-activating protein 1%2C putative	27 bp downstream	Pf3D7_04_v3_871225_871234_ATT
Pf3D7_10_v3_1282697	Pf3D7_10_v3	1282697	C	T	1151.94	AC=1;AF=6.135e-03;AN=163;DP=36479;FS=0.000;MLEAC=3;MLEAF=0.018;MQ=60.00;QD=27.43;SOR=1.061	PF3D7_1031800|-|exon|nsy(R->T)|1|986	PF3D7_1031800		conserved protein%2C unknown function	27 bp downstream	Pf3D7_10_v3_1282366_1282392_TTTTTTA
Pf3D7_13_v3_772078	Pf3D7_13_v3	772078	A	T	27456.9	AC=1;AF=3.717e-03;AN=269;BaseQRankSum=2.07;DP=150090;FS=5.926;MLEAC=2;MLEAF=7.435e-03;MQ=60.00;MQRankSum=0.00;QD=34.11;ReadPosRankSum=4.07;SOR=0.132	PF3D7_1318700|-|exon|syn|1|818	PF3D7_1318700	AAP4	protein AAP4	27 bp downstream	Pf3D7_13_v3_771979_772005_TTTAGATTACTT
Pf3D7_07_v3_939742	Pf3D7_07_v3	939742	G	T	567.7	AC=1;AF=3.663e-03;AN=273;DP=8362;FS=0.000;MLEAC=2;MLEAF=7.326e-03;MQ=60.00;QD=27.03;SOR=1.828	PF3D7_0721900|-|exon|syn|2|210	PF3D7_0721900		V-type ATPase V0 subunit e%2C putative	27 bp upstream	Pf3D7_07_v3_939698_939715_TTTTTAC
Pf3D7_14_v3_2625948	Pf3D7_14_v3	2625948	A	T	1079.46	AC=1;AF=5.556e-03;AN=180;DP=31984;FS=0.000;MLEAC=3;MLEAF=0.017;MQ=60.00;QD=26.33;SOR=0.741	PF3D7_1464700|-|exon|syn|1|653	PF3D7_1464700		ATP synthase (C/AC39) subunit%2C putative	27 bp upstream	Pf3D7_14_v3_2625897_2625921_AAAGTACACG
Pf3D7_02_v3_331634	Pf3D7_02_v3	331634	C	T	22351.4	AC=2;AF=0.014;AN=141;BaseQRankSum=3.40;DP=38222;FS=1.536;MLEAC=7;MLEAF=0.050;MQ=60.00;MQRankSum=0.00;QD=30.20;ReadPosRankSum=2.87;SOR=0.781	PF3D7_0208100.1|+|exon|nsy(L->T)|0|1801;PF3D7_0208100.2|+|exon|nsy(L->T)|0|1801	PF3D7_0208100		conserved Plasmodium protein%2C unknown function	272 bp downstream	Pf3D7_02_v3_331223_331236_AT
Pf3D7_07_v3_757176	Pf3D7_07_v3	757176	G	T	2454.94	AC=1;AF=2.320e-03;AN=431;BaseQRankSum=-8.210e-01;DP=597040;FS=5.934;MLEAC=1;MLEAF=2.320e-03;MQ=60.00;MQRankSum=0.00;QD=25.05;ReadPosRankSum=-4.970e-01;SOR=0.466	PF3D7_0717500|+|exon|nsy(S->N)|1|1067	PF3D7_0717500	CDPK4	calcium-dependent protein kinase 4	277 bp upstream	Pf3D7_07_v3_756853_756899_TTTTTTTTTTTATTTTT
Pf3D7_09_v3_918182	Pf3D7_09_v3	918182	G	T	4716.26	AC=1;AF=8.197e-03;AN=122;DP=56976;FS=0.000;MLEAC=4;MLEAF=0.033;MQ=60.00;QD=31.03;SOR=2.368	PF3D7_0922600|+|exon|syn|2|1272	PF3D7_0922600		glutamine synthetase%2C putative	277 bp upstream	Pf3D7_09_v3_917895_917905_TTTTA
Pf3D7_12_v3_1464568	Pf3D7_12_v3	1464568	C	T	6774.32	AC=10;AF=0.123;AN=81;BaseQRankSum=0.674;DP=2959;FS=9.578;MLEAC=49;MLEAF=0.605;MQ=60.00;MQRankSum=0.00;QD=26.99;ReadPosRankSum=1.28;SOR=1.759	PF3D7_1235200|-|exon|nsy(G->V)|1|3005	PF3D7_1235200	VP2	V-type K+-independent H+-translocating inorganic pyrophosphatase	277 bp upstream	Pf3D7_12_v3_1464272_1464291_A
Pf3D7_09_v3_273649	Pf3D7_09_v3	273649	A	T	17821.9	AC=1;AF=2.294e-03;AN=436;BaseQRankSum=2.40;DP=660606;FS=8.943;MLEAC=1;MLEAF=2.294e-03;MQ=60.00;MQRankSum=0.00;QD=30.10;ReadPosRankSum=1.43;SOR=1.289	PF3D7_0905400|-|exon|syn|0|532	PF3D7_0905400	RhopH3	high molecular weight rhoptry protein 3	28 bp downstream	Pf3D7_09_v3_273610_273619_AAGA
Pf3D7_10_v3_196086	Pf3D7_10_v3	196086	C	T	876.74	AC=1;AF=7.143e-03;AN=140;DP=22950;FS=0.000;MLEAC=3;MLEAF=0.021;MQ=60.00;QD=26.57;SOR=1.542	PF3D7_1004200|-|exon|nsy(R->T)|1|869	PF3D7_1004200		WD repeat-containing protein%2C putative	28 bp downstream	Pf3D7_10_v3_195892_195912_TATCACCAA
Pf3D7_10_v3_1047669	Pf3D7_10_v3	1047669	A	T	3939.91	AC=2;AF=5.714e-03;AN=350;BaseQRankSum=-2.426e+00;DP=288506;FS=2.864;MLEAC=3;MLEAF=8.571e-03;MQ=60.00;MQRankSum=0.00;QD=28.14;ReadPosRankSum=-4.760e-01;SOR=0.212	PF3D7_1025000|-|exon|syn|0|1111	PF3D7_1025000	EPS15	Eps15-like protein	28 bp downstream	Pf3D7_10_v3_1047500_1047538_TTTTTATTTCTTTTCATTTTC
Pf3D7_14_v3_61585	Pf3D7_14_v3	61585	C	T	1142.73	AC=1;AF=4.255e-03;AN=235;DP=91996;FS=0.000;MLEAC=2;MLEAF=8.511e-03;MQ=60.00;QD=33.61;SOR=0.811	PF3D7_1401600|-|exon|nsy(D->Y)|0|1216	PF3D7_1401600		Plasmodium exported protein (PHISTb)%2C unknown function	28 bp downstream	Pf3D7_14_v3_61223_61295_T
Pf3D7_04_v3_1077231	Pf3D7_04_v3	1077231	G	T	575.66	AC=2;AF=9.756e-03;AN=205;BaseQRankSum=-9.670e-01;DP=21647;FS=0.000;MLEAC=5;MLEAF=0.024;MQ=60.00;MQRankSum=0.00;QD=26.17;ReadPosRankSum=0.967;SOR=0.365	PF3D7_0423800|+|exon|syn|2|786	PF3D7_0423800	CyRPA	cysteine-rich protective antigen	28 bp upstream	Pf3D7_04_v3_1077179_1077203_ATAATGTAA
Pf3D7_11_v3_521608	Pf3D7_11_v3	521608	C	T	337.91	AC=1;AF=7.194e-03;AN=139;BaseQRankSum=1.88;DP=10012;FS=4.472;MLEAC=3;MLEAF=0.022;MQ=60.00;MQRankSum=0.00;QD=24.14;ReadPosRankSum=1.74;SOR=1.447	PF3D7_1113400|-|exon|syn|2|681	PF3D7_1113400	DSK2	ubiquitin domain-containing protein DSK2%2C putative	28 bp upstream	Pf3D7_11_v3_521567_521580_TTG
Pf3D7_14_v3_647941	Pf3D7_14_v3	647941	G	T	4697.33	AC=1;AF=4.464e-03;AN=224;DP=65673;FS=0.000;MLEAC=2;MLEAF=8.929e-03;MQ=60.00;QD=33.08;SOR=0.892	PF3D7_1416100|-|exon|nsy(NEW_STOP)|0|514	PF3D7_1416100	SEY1	protein SEY1%2C putative	28 bp upstream	Pf3D7_14_v3_647904_647913_AAT
Pf3D7_14_v3_3057654	Pf3D7_14_v3	3057654	C	T	18650.8	AC=4;AF=0.026;AN=153;BaseQRankSum=1.93;DP=11015;FS=1.569;MLEAC=11;MLEAF=0.072;MQ=60.00;MQRankSum=0.00;QD=34.67;ReadPosRankSum=-2.830e-01;SOR=0.374	PF3D7_1474500|-|exon|nsy(G->V)|1|167	PF3D7_1474500	SF3A1	splicing factor 3A subunit 1%2C putative	28 bp upstream	Pf3D7_14_v3_3057615_3057626_TTTTCT
Pf3D7_03_v3_114595	Pf3D7_03_v3	114595	G	T	378.36	AC=1;AF=0.012;AN=86;BaseQRankSum=-8.420e-01;DP=14226;FS=0.000;MLEAC=5;MLEAF=0.058;MQ=60.00;MQRankSum=0.00;QD=27.03;ReadPosRankSum=-2.490e-01;SOR=0.538	PF3D7_0302100|+|exon|nsy(D->N)|0|526	PF3D7_0302100	SRPK1	serine/threonine protein kinase	280 bp downstream	Pf3D7_03_v3_114117_114126_TAG
Pf3D7_14_v3_294582	Pf3D7_14_v3	294582	C	T	7243.82	AC=1;AF=6.024e-03;AN=166;DP=59167;FS=0.000;MLEAC=3;MLEAF=0.018;MQ=60.00;QD=30.44;SOR=1.355	PF3D7_1408000|+|exon|nsy(T->N)|1|1112	PF3D7_1408000	PMII	plasmepsin II	281 bp downstream	Pf3D7_14_v3_293925_293936_CATTTA
Pf3D7_08_v3_623058	Pf3D7_08_v3	623058	C	T	13568	AC=1;AF=6.849e-03;AN=146;DP=22073;FS=0.000;MLEAC=3;MLEAF=0.021;MQ=60.00;QD=33.43;SOR=1.609	PF3D7_0812400|-|exon|nsy(NEW_STOP)|0|385	PF3D7_0812400	KARalpha	karyopherin alpha	281 bp upstream	Pf3D7_08_v3_622768_622777_TAA
Pf3D7_14_v3_71635	Pf3D7_14_v3	71635	A	T	596.05	AC=1;AF=5.076e-03;AN=197;DP=47767;FS=0.000;MLEAC=2;MLEAF=0.010;MQ=60.00;QD=24.84;SOR=0.859	PF3D7_1401800|+|exon|syn|0|268	PF3D7_1401800	CK	choline kinase	281 bp upstream	Pf3D7_14_v3_71313_71354_TATATTTATTTTTTTTT
Pf3D7_09_v3_1029480	Pf3D7_09_v3	1029480	A	T	632.06	AC=1;AF=6.849e-03;AN=146;DP=20403;FS=0.000;MLEAC=3;MLEAF=0.021;MQ=60.00;QD=30.10;SOR=2.636	PF3D7_0925700|-|exon|syn|2|531	PF3D7_0925700	HDAC1	histone deacetylase 1	282 bp upstream	Pf3D7_09_v3_1029188_1029198_TTAAA
Pf3D7_10_v3_637969	Pf3D7_10_v3	637969	G	T	2491.79	AC=1;AF=0.011;AN=95;DP=15922;FS=0.000;MLEAC=5;MLEAF=0.053;MQ=60.00;QD=32.79;SOR=0.801	PF3D7_1015900|+|exon|nsy(G->E)|1|299	PF3D7_1015900	ENO	enolase	286 bp upstream	Pf3D7_10_v3_637673_637683_TTTA
Pf3D7_13_v3_2569971	Pf3D7_13_v3	2569971	C	T	5159.6	AC=1;AF=3.322e-03;AN=301;BaseQRankSum=0.00;DP=193719;FS=2.004;MLEAC=2;MLEAF=6.645e-03;MQ=60.00;MQRankSum=0.00;QD=32.25;ReadPosRankSum=0.967;SOR=0.321	PF3D7_1364100|+|exon|nsy(N->K)|2|1416	PF3D7_1364100	P92	6-cysteine protein P92	286 bp upstream	Pf3D7_13_v3_2569676_2569685_ATA
Pf3D7_14_v3_2097840	Pf3D7_14_v3	2097840	C	T	571.91	AC=1;AF=6.803e-03;AN=147;DP=7135;FS=0.000;MLEAC=3;MLEAF=0.020;MQ=60.00;QD=34.25;SOR=2.833	PF3D7_1451200|-|exon|nsy(NEW_STOP)|0|1015	PF3D7_1451200		conserved Plasmodium protein%2C unknown function	289 bp downstream	Pf3D7_14_v3_2097465_2097482_TATTTTCTA
Pf3D7_03_v3_139827	Pf3D7_03_v3	139827	C	T	128696	AC=3;AF=9.494e-03;AN=316;BaseQRankSum=0.613;DP=225208;FS=0.000;MLEAC=4;MLEAF=0.013;MQ=60.00;MQRankSum=0.00;QD=25.08;ReadPosRankSum=1.52;SOR=0.537	PF3D7_0302500|+|exon|nsy(H->N)|0|3421	PF3D7_0302500	CLAG3.1	cytoadherence linked asexual protein 3.1	29 bp downstream	Pf3D7_03_v3_139129_139169_ATATATATAAACATACAT
Pf3D7_12_v3_2038586	Pf3D7_12_v3	2038586	C	T	2559.75	AC=3;AF=0.020;AN=149;BaseQRankSum=-1.392e+00;DP=6751;FS=3.003;MLEAC=9;MLEAF=0.060;MQ=60.00;MQRankSum=0.00;QD=28.44;ReadPosRankSum=0.895;SOR=0.147	PF3D7_1249800|-|exon|nsy(NEW_STOP)|0|1267	PF3D7_1249800	THO2	THO complex subunit 2%2C putative	29 bp downstream	Pf3D7_12_v3_2038488_2038504_TTTTTCTT
Pf3D7_14_v3_2024097	Pf3D7_14_v3	2024097	G	T	490.73	AC=1;AF=7.143e-03;AN=140;DP=17517;FS=0.000;MLEAC=3;MLEAF=0.021;MQ=60.00;QD=27.26;SOR=0.914	PF3D7_1449400|-|exon|nsy(S->F)|1|41	PF3D7_1449400	MUS81	crossover junction endonuclease MUS81%2C putative	29 bp downstream	Pf3D7_14_v3_2024030_2024046_TAAAGTAA
Pf3D7_14_v3_2339131	Pf3D7_14_v3	2339131	C	T	865.38	AC=5;AF=0.028;AN=176;BaseQRankSum=0.366;DP=3314;FS=0.000;MLEAC=13;MLEAF=0.074;MQ=60.00;MQRankSum=0.00;QD=27.04;ReadPosRankSum=-1.465e+00;SOR=0.321	PF3D7_1457000|-|exon|nsy(G->V)|1|23	PF3D7_1457000	SPP	signal peptide peptidase	29 bp downstream	Pf3D7_14_v3_2339065_2339075_ATAAC
Pf3D7_03_v3_866346	Pf3D7_03_v3	866346	A	T	1726.95	AC=1;AF=6.061e-03;AN=165;DP=5997;FS=0.000;MLEAC=3;MLEAF=0.018;MQ=60.00;QD=32.29;SOR=0.741	PF3D7_0320700|+|exon|syn|0|466	PF3D7_0320700	SPC25	signal peptidase complex subunit 2	29 bp upstream	Pf3D7_03_v3_866299_866317_TATAAGTA
Pf3D7_06_v3_555842	Pf3D7_06_v3	555842	C	T	258.17	AC=1;AF=0.018;AN=56;BaseQRankSum=-1.670e-01;DP=1921;FS=0.000;MLEAC=8;MLEAF=0.143;MQ=60.00;MQRankSum=0.00;QD=23.47;ReadPosRankSum=-1.112e+00;SOR=0.399	PF3D7_0613600|+|exon|nsy(A->D)|1|719	PF3D7_0613600		conserved Plasmodium protein%2C unknown function	29 bp upstream	Pf3D7_06_v3_555799_555813_AAT
Pf3D7_08_v3_1366885	Pf3D7_08_v3	1366885	C	T	12958.9	AC=1;AF=0.010;AN=99;DP=12699;FS=0.000;MLEAC=5;MLEAF=0.051;MQ=60.00;QD=33.49;SOR=2.371	PF3D7_0831700|-|exon|nsy(A->S)|0|622	PF3D7_0831700	HSP70x	heat shock protein 70	29 bp upstream	Pf3D7_08_v3_1366845_1366856_CCTTTT
Pf3D7_12_v3_553608	Pf3D7_12_v3	553608	A	T	529.24	AC=2;AF=0.013;AN=155;BaseQRankSum=1.72;DP=28246;FS=0.000;MLEAC=6;MLEAF=0.039;MQ=60.00;MQRankSum=0.00;QD=24.06;ReadPosRankSum=0.133;SOR=0.892	PF3D7_1212500|-|exon|syn|2|246	PF3D7_1212500	GAT	glycerol-3-phosphate 1-O-acyltransferase	29 bp upstream	Pf3D7_12_v3_553566_553579_TTTAAAT
Pf3D7_13_v3_341517	Pf3D7_13_v3	341517	C	T	2596.01	AC=1;AF=6.452e-03;AN=155;BaseQRankSum=1.35;DP=42078;FS=0.000;MLEAC=3;MLEAF=0.019;MQ=60.00;MQRankSum=0.00;QD=29.50;ReadPosRankSum=0.560;SOR=1.005	PF3D7_1307600|-|exon|nsy(L->F)|2|270	PF3D7_1307600	rpoA	DNA-directed RNA polymerase subunit alpha%2C putative	29 bp upstream	Pf3D7_13_v3_341467_341488_TCA
Pf3D7_13_v3_1559708	Pf3D7_13_v3	1559708	C	T	1275.06	AC=3;AF=0.014;AN=210;BaseQRankSum=1.65;DP=10711;FS=2.310;MLEAC=7;MLEAF=0.033;MQ=60.00;MQRankSum=0.00;QD=9.17;ReadPosRankSum=-2.830e-01;SOR=0.936	PF3D7_1338600|-|exon|nsy(E->D)|2|27	PF3D7_1338600		conserved protein%2C unknown function	29 bp upstream	Pf3D7_13_v3_1559670_1559679_A
Pf3D7_13_v3_2377240	Pf3D7_13_v3	2377240	A	T	1045.54	AC=1;AF=0.021;AN=48;DP=8545;FS=0.000;MLEAC=9;MLEAF=0.188;MQ=60.00;QD=34.85;SOR=0.826	PF3D7_1359600|+|exon|syn|0|5359	PF3D7_1359600		conserved Plasmodium protein%2C unknown function	291 bp upstream	Pf3D7_13_v3_2376799_2376949_AATAATATAAATGGTGTG
Pf3D7_06_v3_363605	Pf3D7_06_v3	363605	C	T	216953	AC=1;AF=2.242e-03;AN=446;BaseQRankSum=0.523;DP=1197340;FS=0.000;MLEAC=1;MLEAF=2.242e-03;MQ=60.00;MQRankSum=-1.490e-01;QD=34.39;ReadPosRankSum=1.33;SOR=0.942	PF3D7_0608800|+|exon|nsy(A->D)|1|971	PF3D7_0608800	OAT	ornithine aminotransferase	292 bp downstream	Pf3D7_06_v3_362566_362596_T
Pf3D7_03_v3_965892	Pf3D7_03_v3	965892	C	T	1474.35	AC=1;AF=8.130e-03;AN=123;BaseQRankSum=1.41;DP=3030;FS=0.000;MLEAC=4;MLEAF=0.033;MQ=60.00;MQRankSum=0.00;QD=27.82;ReadPosRankSum=1.89;SOR=0.813	PF3D7_0322900|-|exon|syn|2|450	PF3D7_0322900	RPS3A	40S ribosomal protein S3A%2C putative	294 bp downstream	Pf3D7_03_v3_965473_965512_AT
Pf3D7_14_v3_2553939	Pf3D7_14_v3	2553939	A	T	4279.13	AC=1;AF=6.579e-03;AN=152;BaseQRankSum=-2.383e+00;DP=39674;FS=0.000;MLEAC=3;MLEAF=0.020;MQ=60.00;MQRankSum=0.00;QD=28.53;ReadPosRankSum=0.929;SOR=0.796	PF3D7_1462700|-|exon|syn|2|960	PF3D7_1462700	CYT1	cytochrome c1%2C heme protein%2C mitochondrial%2C putative	297 bp upstream	Pf3D7_14_v3_2553610_2553642_AT
Pf3D7_13_v3_771392	Pf3D7_13_v3	771392	A	T	298.42	AC=1;AF=9.091e-03;AN=110;DP=42536;FS=0.000;MLEAC=4;MLEAF=0.036;MQ=60.00;QD=27.13;SOR=1.445	PF3D7_1318700|-|exon|syn|0|1504	PF3D7_1318700	AAP4	protein AAP4	298 bp upstream	Pf3D7_13_v3_771085_771094_ATAA
Pf3D7_11_v3_1248371	Pf3D7_11_v3	1248371	A	T	697.55	AC=1;AF=0.011;AN=89;DP=12579;FS=0.000;MLEAC=5;MLEAF=0.056;MQ=60.00;QD=30.33;SOR=1.708	PF3D7_1132200|-|exon|syn|1|1574	PF3D7_1132200	TCP1	T-complex protein 1 subunit alpha	3 bp downstream	Pf3D7_11_v3_1248269_1248313_TTTTTTTTTTA
Pf3D7_11_v3_2029268	Pf3D7_11_v3	2029268	C	T	12898.4	AC=1;AF=8.130e-03;AN=123;BaseQRankSum=0.474;DP=26258;FS=3.847;MLEAC=4;MLEAF=0.033;MQ=60.00;MQRankSum=0.00;QD=34.77;ReadPosRankSum=0.492;SOR=0.832	PF3D7_1150400|+|exon|nsy(T->N)|1|3452	PF3D7_1150400	VAR	erythrocyte membrane protein 1%2C PfEMP1	3 bp downstream	Pf3D7_11_v3_2028970_2028988_AATAAAAA
Pf3D7_08_v3_597139	Pf3D7_08_v3	597139	C	T	3469.52	AC=2;AF=0.013;AN=154;BaseQRankSum=4.01;DP=31834;FS=1.999;MLEAC=6;MLEAF=0.039;MQ=60.00;MQRankSum=0.00;QD=7.32;ReadPosRankSum=6.52;SOR=0.926	PF3D7_0811900|+|exon|nsy(T->N)|1|665	PF3D7_0811900		RNA-binding protein%2C putative	3 bp upstream	Pf3D7_08_v3_597127_597136_AAG
Pf3D7_11_v3_644880	Pf3D7_11_v3	644880	C	T	6014.42	AC=1;AF=6.579e-03;AN=152;BaseQRankSum=2.16;DP=58468;FS=0.000;MLEAC=3;MLEAF=0.020;MQ=60.00;MQRankSum=0.00;QD=34.35;ReadPosRankSum=-1.208e+00;SOR=0.800	PF3D7_1116900|-|exon|nsy(NEW_STOP)|0|253	PF3D7_1116900		conserved protein%2C unknown function	3 bp upstream	Pf3D7_11_v3_644867_644877_TGATT
Pf3D7_02_v3_236254	Pf3D7_02_v3	236254	C	T	1019.07	AC=1;AF=6.173e-03;AN=162;DP=15958;FS=0.000;MLEAC=3;MLEAF=0.019;MQ=60.00;QD=26.82;SOR=1.670	PF3D7_0205900|+|exon|syn|2|741	PF3D7_0205900	RPN1	26S proteasome regulatory subunit RPN1%2C putative	30 bp downstream	Pf3D7_02_v3_236176_236186_TATT
Pf3D7_02_v3_799338	Pf3D7_02_v3	799338	A	T	144468	AC=6;AF=0.038;AN=159;BaseQRankSum=1.65;DP=74099;FS=0.000;MLEAC=17;MLEAF=0.107;MQ=60.00;MQRankSum=0.00;QD=30.76;ReadPosRankSum=-2.530e-01;SOR=1.043	PF3D7_0220000|+|exon|syn|1|2429	PF3D7_0220000	LSA3	liver stage antigen 3	30 bp downstream	Pf3D7_02_v3_798958_798967_AAAG
Pf3D7_06_v3_509804	Pf3D7_06_v3	509804	A	T	3160.49	AC=1;AF=0.014;AN=71;DP=2052;FS=0.000;MLEAC=6;MLEAF=0.085;MQ=60.00;QD=32.92;SOR=2.254	PF3D7_0612100|-|exon|syn|0|1327	PF3D7_0612100	EIF3L	eukaryotic translation initiation factor 3 subunit L%2C putative	30 bp downstream	Pf3D7_06_v3_509749_509758_TCA
Pf3D7_10_v3_1212262	Pf3D7_10_v3	1212262	G	T	477.32	AC=1;AF=0.014;AN=72;DP=4987;FS=0.000;MLEAC=6;MLEAF=0.083;MQ=60.00;QD=28.08;SOR=1.371	PF3D7_1029800|-|exon|syn|1|710	PF3D7_1029800	HPR2	heptatricopeptide repeat and RAP domain-containing protein%2C putative	30 bp downstream	Pf3D7_10_v3_1211551_1211591_TATATATT
Pf3D7_10_v3_1401764	Pf3D7_10_v3	1401764	A	T	806.17	AC=1;AF=5.435e-03;AN=184;BaseQRankSum=1.72;DP=74232;FS=0.000;MLEAC=3;MLEAF=0.016;MQ=60.00;MQRankSum=0.00;QD=27.80;ReadPosRankSum=-1.850e+00;SOR=2.448	PF3D7_1035300|+|exon|syn|1|2570	PF3D7_1035300	GLURP	glutamate-rich protein GLURP	30 bp downstream	Pf3D7_10_v3_1401616_1401627_TTAGAT
Pf3D7_08_v3_811754	Pf3D7_08_v3	811754	C	T	1508.59	AC=15;AF=0.081;AN=185;BaseQRankSum=1.38;DP=15145;FS=29.693;MLEAC=35;MLEAF=0.189;MQ=60.00;MQRankSum=0.00;QD=20.67;ReadPosRankSum=-1.150e+00;SOR=3.442	PF3D7_0817700|-|exon|nsy(K->N)|2|609	PF3D7_0817700	RON5	rhoptry neck protein 5	30 bp upstream	Pf3D7_08_v3_811703_811724_ATTTTAT
Pf3D7_03_v3_207808	Pf3D7_03_v3	207808	G	T	4870.73	AC=11;AF=0.025;AN=441;BaseQRankSum=1.28;DP=715838;FS=12.555;MLEAC=12;MLEAF=0.027;MQ=60.00;MQRankSum=0.00;QD=15.17;ReadPosRankSum=-2.588e+00;SOR=0.314	PF3D7_0304200|-|exon|syn|1|1112	PF3D7_0304200	EHD	EH domain-containing protein	301 bp downstream	Pf3D7_03_v3_207301_207339_T
Pf3D7_13_v3_1675782	Pf3D7_13_v3	1675782	A	T	122133	AC=2;AF=5.013e-03;AN=399;BaseQRankSum=-1.036e+00;DP=465406;FS=0.000;MLEAC=2;MLEAF=5.013e-03;MQ=60.00;MQRankSum=0.00;QD=26.39;ReadPosRankSum=-1.645e+00;SOR=0.686	PF3D7_1342600|+|exon|syn|1|1700	PF3D7_1342600	MyoA	myosin A	307 bp downstream	Pf3D7_13_v3_1675213_1675222_TGC
Pf3D7_03_v3_871623	Pf3D7_03_v3	871623	A	T	2511.22	AC=1;AF=6.897e-03;AN=145;DP=19105;FS=0.000;MLEAC=3;MLEAF=0.021;MQ=60.00;QD=33.04;SOR=2.365	PF3D7_0320800|+|exon|syn|0|583	PF3D7_0320800	DOZI	ATP-dependent RNA helicase DDX6	31 bp downstream	Pf3D7_03_v3_871411_871425_T
Pf3D7_05_v3_1119431	Pf3D7_05_v3	1119431	A	T	2984.74	AC=1;AF=8.772e-03;AN=114;BaseQRankSum=-9.770e-01;DP=1094;FS=6.758;MLEAC=4;MLEAF=0.035;MQ=60.00;MQRankSum=0.00;QD=29.74;ReadPosRankSum=0.933;SOR=1.867	PF3D7_0526700|-|exon|syn|1|221	PF3D7_0526700		conserved protein%2C unknown function	31 bp downstream	Pf3D7_05_v3_1119383_1119393_T
Pf3D7_13_v3_91253	Pf3D7_13_v3	91253	A	T	2600.32	AC=9;AF=0.069;AN=130;BaseQRankSum=0.967;DP=40339;FS=1.354;MLEAC=31;MLEAF=0.238;MQ=60.00;MQRankSum=0.00;QD=26.00;ReadPosRankSum=-1.491e+00;SOR=0.717	PF3D7_1301600|-|exon|syn|2|2100	PF3D7_1301600	EBA140	erythrocyte binding antigen-140	31 bp downstream	Pf3D7_13_v3_91200_91219_TTTACATTC
Pf3D7_05_v3_705834	Pf3D7_05_v3	705834	C	T	593.8	AC=5;AF=0.075;AN=67;BaseQRankSum=0.00;DP=5734;FS=0.000;MLEAC=31;MLEAF=0.463;MQ=60.00;MQRankSum=0.00;QD=28.28;ReadPosRankSum=-1.383e+00;SOR=0.495	PF3D7_0516800|-|exon|nsy(NEW_STOP)|0|1423	PF3D7_0516800	ApiAP2	AP2 domain transcription factor AP2-O2%2C putative	31 bp upstream	Pf3D7_05_v3_705794_705803_TTAT
Pf3D7_08_v3_1154114	Pf3D7_08_v3	1154114	A	T	4790.46	AC=2;AF=0.010;AN=200;BaseQRankSum=0.352;DP=58248;FS=0.000;MLEAC=5;MLEAF=0.025;MQ=60.00;MQRankSum=0.00;QD=25.62;ReadPosRankSum=-3.010e-01;SOR=0.705	PF3D7_0826500|+|exon|syn|0|1813	PF3D7_0826500	UBE4B	ubiquitin conjugation factor E4 B%2C putative	31 bp upstream	Pf3D7_08_v3_1154072_1154083_AAAGAT
Pf3D7_09_v3_1071792	Pf3D7_09_v3	1071792	C	T	36567.6	AC=3;AF=0.018;AN=169;DP=34391;FS=0.000;MLEAC=8;MLEAF=0.047;MQ=60.00;QD=34.53;SOR=1.747	PF3D7_0926400|-|exon|nsy(NEW_STOP)|0|763	PF3D7_0926400		monocarboxylate transporter%2C putative	31 bp upstream	Pf3D7_09_v3_1071746_1071761_TTATAT
Pf3D7_11_v3_1433246	Pf3D7_11_v3	1433246	G	T	919.52	AC=1;AF=7.874e-03;AN=127;BaseQRankSum=0.242;DP=12792;FS=0.000;MLEAC=4;MLEAF=0.031;MQ=60.00;MQRankSum=0.00;QD=21.38;ReadPosRankSum=-7.950e-01;SOR=1.096	PF3D7_1136500.2|-|exon|syn|2|867;PF3D7_1136500.1|-|exon|syn|2|867	PF3D7_1136500	CK1	casein kinase 1	31 bp upstream	Pf3D7_11_v3_1433206_1433215_TCT
Pf3D7_12_v3_1805907	Pf3D7_12_v3	1805907	C	T	23470	AC=2;AF=4.914e-03;AN=407;BaseQRankSum=0.196;DP=428312;FS=0.000;MLEAC=2;MLEAF=4.914e-03;MQ=60.00;MQRankSum=0.00;QD=32.42;ReadPosRankSum=1.05;SOR=0.443	PF3D7_1242800|-|exon|nsy(A->S)|0|853	PF3D7_1242800	rabGDI	rab specific GDP dissociation inhibitor	31 bp upstream	Pf3D7_12_v3_1805866_1805876_CATAA
Pf3D7_06_v3_817344	Pf3D7_06_v3	817344	C	T	487.66	AC=1;AF=0.011;AN=90;BaseQRankSum=1.96;DP=18170;FS=6.193;MLEAC=5;MLEAF=0.056;MQ=60.00;MQRankSum=0.00;QD=30.48;ReadPosRankSum=1.04;SOR=0.307	PF3D7_0619400|-|exon|syn|2|765	PF3D7_0619400		cell division cycle protein 48 homologue%2C putative	312 bp upstream	Pf3D7_06_v3_817009_817032_TCAAATCTTC
Pf3D7_14_v3_668509	Pf3D7_14_v3	668509	A	T	2289.91	AC=1;AF=4.975e-03;AN=201;BaseQRankSum=-6.820e-01;DP=90613;FS=0.000;MLEAC=2;MLEAF=9.950e-03;MQ=60.00;MQRankSum=0.00;QD=23.13;ReadPosRankSum=-5.100e-02;SOR=0.760	PF3D7_1416500|+|exon|syn|2|1098	PF3D7_1416500	GDH1	NADP-specific glutamate dehydrogenase	314 bp upstream	Pf3D7_14_v3_668182_668195_TAGTGG
Pf3D7_14_v3_2330591	Pf3D7_14_v3	2330591	A	T	6302.79	AC=1;AF=4.329e-03;AN=231;BaseQRankSum=0.00;DP=147045;FS=0.000;MLEAC=2;MLEAF=8.658e-03;MQ=60.00;MQRankSum=0.00;QD=32.32;ReadPosRankSum=-6.740e-01;SOR=1.226	PF3D7_1456800|-|exon|syn|1|1496	PF3D7_1456800	VP1	V-type H(+)-translocating pyrophosphatase%2C putative	315 bp downstream	Pf3D7_14_v3_2329737_2329780_AAATATATATATAT
Pf3D7_11_v3_318125	Pf3D7_11_v3	318125	A	T	886.72	AC=1;AF=0.015;AN=67;DP=4933;FS=0.000;MLEAC=7;MLEAF=0.104;MQ=60.00;QD=28.60;SOR=0.756	PF3D7_1107400|-|exon|syn|2|747	PF3D7_1107400	RAD51	DNA repair protein RAD51	317 bp upstream	Pf3D7_11_v3_317795_317808_ATAC
Pf3D7_11_v3_1501389	Pf3D7_11_v3	1501389	A	T	5098.94	AC=1;AF=9.259e-03;AN=108;BaseQRankSum=-6.240e-01;DP=17757;FS=2.465;MLEAC=4;MLEAF=0.037;MQ=60.00;MQRankSum=0.00;QD=29.99;ReadPosRankSum=-1.420e-01;SOR=0.975	PF3D7_1138400|-|exon|syn|2|12303	PF3D7_1138400	GCalpha	guanylyl cyclase alpha	319 bp upstream	Pf3D7_11_v3_1501060_1501070_TTC
Pf3D7_02_v3_572450	Pf3D7_02_v3	572450	C	T	370.86	AC=1;AF=6.410e-03;AN=156;DP=4401;FS=0.000;MLEAC=3;MLEAF=0.019;MQ=60.00;QD=26.49;SOR=1.329	PF3D7_0214100|-|exon|nsy(R->T)|1|866	PF3D7_0214100	SEC31	protein transport protein SEC31	32 bp downstream	Pf3D7_02_v3_572358_572367_ATA
Pf3D7_04_v3_871546	Pf3D7_04_v3	871546	C	T	1034.9	AC=1;AF=3.115e-03;AN=321;BaseQRankSum=1.39;DP=118883;FS=0.000;MLEAC=1;MLEAF=3.115e-03;MQ=60.00;MQRankSum=0.00;QD=30.82;ReadPosRankSum=0.334;SOR=1.402	PF3D7_0419600|+|exon|nsy(D->E)|2|516	PF3D7_0419600	RANBP1	ran-specific GTPase-activating protein 1%2C putative	32 bp downstream	Pf3D7_04_v3_871225_871234_ATT
Pf3D7_13_v3_1628268	Pf3D7_13_v3	1628268	A	T	24379.9	AC=2;AF=5.168e-03;AN=387;BaseQRankSum=-5.004e+00;DP=156945;FS=0.976;MLEAC=2;MLEAF=5.168e-03;MQ=60.00;MQRankSum=0.00;QD=25.69;ReadPosRankSum=-6.440e-01;SOR=0.971	PF3D7_1340900|+|exon|syn|0|958	PF3D7_1340900	PiT	sodium-dependent phosphate transporter	32 bp downstream	Pf3D7_13_v3_1628081_1628095_ATATATA
Pf3D7_11_v3_236022	Pf3D7_11_v3	236022	A	T	2922.06	AC=1;AF=0.013;AN=78;DP=3972;FS=0.000;MLEAC=6;MLEAF=0.077;MQ=60.00;QD=31.76;SOR=1.216	PF3D7_1105400|-|exon|syn|0|361	PF3D7_1105400	RPS4	40S ribosomal protein S4%2C putative	32 bp upstream	Pf3D7_11_v3_235980_235990_TTCCT
Pf3D7_11_v3_1786245	Pf3D7_11_v3	1786245	A	T	339.07	AC=1;AF=3.759e-03;AN=266;DP=51891;FS=0.000;MLEAC=2;MLEAF=7.519e-03;MQ=60.00;QD=22.60;SOR=1.112	PF3D7_1145100|-|exon|syn|0|319	PF3D7_1145100	SEC21	coatomer subunit gamma%2C putative	325 bp downstream	Pf3D7_11_v3_1785758_1785768_TTG
Pf3D7_06_v3_1152402	Pf3D7_06_v3	1152402	C	T	1660.7	AC=11;AF=0.048;AN=230;BaseQRankSum=2.39;DP=63997;FS=5.186;MLEAC=22;MLEAF=0.096;MQ=60.00;MQRankSum=0.00;QD=13.61;ReadPosRankSum=-9.670e-01;SOR=1.176	PF3D7_0628100|-|exon|nsy(K->N)|2|1263	PF3D7_0628100	HECT1	HECT domain-containing protein 1%2C putative	329 bp upstream	Pf3D7_06_v3_1152063_1152073_TCCTG
Pf3D7_01_v3_223946	Pf3D7_01_v3	223946	C	T	709.31	AC=1;AF=8.621e-03;AN=116;DP=5707;FS=0.000;MLEAC=4;MLEAF=0.034;MQ=60.00;QD=28.37;SOR=0.770	PF3D7_0105200|-|exon|nsy(K->N)|2|15	PF3D7_0105200		heptatricopeptide repeat and RAP domain-containing protein%2C putative	33 bp downstream	Pf3D7_01_v3_223686_223697_ATATTC
Pf3D7_05_v3_27474	Pf3D7_05_v3	27474	A	T	291.5	AC=1;AF=5.556e-03;AN=180;BaseQRankSum=-1.562e+00;DP=40659;FS=4.150;MLEAC=3;MLEAF=0.017;MQ=60.00;MQRankSum=0.00;QD=22.42;ReadPosRankSum=0.00;SOR=1.250	PF3D7_0500100|+|exon|syn|1|5642	PF3D7_0500100	VAR	erythrocyte membrane protein 1%2C PfEMP1	33 bp downstream	Pf3D7_05_v3_27202_27212_T
Pf3D7_06_v3_370972	Pf3D7_06_v3	370972	G	T	401.57	AC=1;AF=5.952e-03;AN=168;DP=14040;FS=0.000;MLEAC=3;MLEAF=0.018;MQ=60.00;QD=28.22;SOR=1.802	PF3D7_0609000|+|exon|nsy(G->S)|0|712	PF3D7_0609000	NUP637	nucleoporin NUP637%2C putative	33 bp downstream	Pf3D7_06_v3_370763_370781_AAATATATA
Pf3D7_10_v3_511167	Pf3D7_10_v3	511167	C	T	1246.58	AC=1;AF=9.901e-03;AN=101;BaseQRankSum=-1.200e-01;DP=2320;FS=0.000;MLEAC=5;MLEAF=0.050;MQ=60.00;MQRankSum=0.00;QD=30.67;ReadPosRankSum=-9.760e-01;SOR=0.651	PF3D7_1013200|+|exon|nsy(NEW_STOP)|2|84	PF3D7_1013200		conserved Plasmodium protein%2C unknown function	33 bp downstream	Pf3D7_10_v3_511083_511112_AATGAAC
Pf3D7_12_v3_153834	Pf3D7_12_v3	153834	C	T	48583.2	AC=1;AF=0.010;AN=98;BaseQRankSum=1.59;DP=23812;FS=0.000;MLEAC=5;MLEAF=0.051;MQ=60.00;MQRankSum=0.00;QD=32.85;ReadPosRankSum=0.014;SOR=0.927	PF3D7_1202600|-|exon|nsy(NEW_STOP)|0|1645	PF3D7_1202600	NEMF	nuclear export mediator factor NEMF%2C putative	33 bp downstream	Pf3D7_12_v3_153649_153694_ATC
Pf3D7_14_v3_1649858	Pf3D7_14_v3	1649858	C	T	1835.6	AC=1;AF=0.013;AN=79;DP=1961;FS=0.000;MLEAC=6;MLEAF=0.076;MQ=60.00;QD=28.24;SOR=1.162	PF3D7_1440400|-|exon|nsy(V->L)|0|1837	PF3D7_1440400		zinc finger protein%2C putative	33 bp downstream	Pf3D7_14_v3_1649788_1649797_TTA
Pf3D7_07_v3_300944	Pf3D7_07_v3	300944	A	T	253.31	AC=1;AF=7.407e-03;AN=135;BaseQRankSum=-3.460e-01;DP=15346;FS=0.000;MLEAC=3;MLEAF=0.022;MQ=60.00;MQRankSum=0.00;QD=23.03;ReadPosRankSum=-7.920e-01;SOR=0.223	PF3D7_0706100|-|exon|syn|2|1827	PF3D7_0706100		conserved Plasmodium protein%2C unknown function	33 bp upstream	Pf3D7_07_v3_300902_300911_ATT
Pf3D7_07_v3_1239511	Pf3D7_07_v3	1239511	C	T	6181.89	AC=1;AF=4.630e-03;AN=216;BaseQRankSum=0.034;DP=143632;FS=2.846;MLEAC=2;MLEAF=9.259e-03;MQ=60.00;MQRankSum=0.00;QD=24.05;ReadPosRankSum=0.440;SOR=0.686	PF3D7_0729100|+|exon|nsy(Q->K)|0|1066	PF3D7_0729100		allantoicase%2C putative	33 bp upstream	Pf3D7_07_v3_1239467_1239478_ATA
Pf3D7_10_v3_1047315	Pf3D7_10_v3	1047315	C	T	6153.95	AC=2;AF=0.012;AN=171;BaseQRankSum=0.967;DP=20454;FS=2.905;MLEAC=5;MLEAF=0.029;MQ=60.00;MQRankSum=0.00;QD=29.30;ReadPosRankSum=0.967;SOR=0.194	PF3D7_1025000|-|exon|nsy(NEW_STOP)|0|1465	PF3D7_1025000	EPS15	Eps15-like protein	33 bp upstream	Pf3D7_10_v3_1047265_1047282_TTTCTT
Pf3D7_11_v3_621166	Pf3D7_11_v3	621166	C	T	1379.14	AC=1;AF=4.762e-03;AN=210;BaseQRankSum=2.07;DP=32905;FS=0.000;MLEAC=2;MLEAF=9.524e-03;MQ=60.00;MQRankSum=0.00;QD=27.04;ReadPosRankSum=0.486;SOR=1.473	PF3D7_1116400|-|exon|nsy(R->T)|1|185	PF3D7_1116400	SEC12	guanine nucleotide-exchange factor SEC12	33 bp upstream	Pf3D7_11_v3_621123_621133_TATAT
Pf3D7_12_v3_1223594	Pf3D7_12_v3	1223594	C	T	1307.64	AC=1;AF=0.012;AN=82;BaseQRankSum=-2.507e+00;DP=3251;FS=13.711;MLEAC=6;MLEAF=0.073;MQ=60.00;MQRankSum=0.00;QD=27.82;ReadPosRankSum=-3.579e+00;SOR=7.658	PF3D7_1229800|-|exon|nsy(G->V)|1|2708	PF3D7_1229800	MyoJ	myosin J%2C putative	33 bp upstream	Pf3D7_12_v3_1223551_1223561_T
Pf3D7_13_v3_297486	Pf3D7_13_v3	297486	C	T	10968.9	AC=1;AF=0.011;AN=88;BaseQRankSum=1.25;DP=9014;FS=5.103;MLEAC=5;MLEAF=0.057;MQ=60.00;MQRankSum=0.00;QD=32.26;ReadPosRankSum=-8.120e-01;SOR=1.668	PF3D7_1306400|-|exon|nsy(A->S)|0|874	PF3D7_1306400	RPT4	26S protease regulatory subunit 10B%2C putative	331 bp upstream	Pf3D7_13_v3_297128_297155_TATTTTCTTCATA
Pf3D7_03_v3_207774	Pf3D7_03_v3	207774	A	T	1570.68	AC=1;AF=2.242e-03;AN=446;BaseQRankSum=1.64;DP=781205;FS=1.565;MLEAC=1;MLEAF=2.242e-03;MQ=60.00;MQRankSum=0.00;QD=21.23;ReadPosRankSum=-1.050e+00;SOR=0.429	PF3D7_0304200|-|exon|syn|2|1146	PF3D7_0304200	EHD	EH domain-containing protein	335 bp downstream	Pf3D7_03_v3_207301_207339_T
Pf3D7_03_v3_139505	Pf3D7_03_v3	139505	A	T	2626.07	AC=2;AF=7.220e-03;AN=277;DP=118085;FS=0.000;MLEAC=3;MLEAF=0.011;MQ=60.00;QD=30.54;SOR=4.905	PF3D7_0302500|+|exon|syn|2|3099	PF3D7_0302500	CLAG3.1	cytoadherence linked asexual protein 3.1	336 bp upstream	Pf3D7_03_v3_139129_139169_ATATATATAAACATACAT
Pf3D7_01_v3_223652	Pf3D7_01_v3	223652	A	T	5640.52	AC=1;AF=8.696e-03;AN=115;BaseQRankSum=1.21;DP=9489;FS=6.787;MLEAC=4;MLEAF=0.035;MQ=60.00;MQRankSum=0.00;QD=31.21;ReadPosRankSum=0.488;SOR=1.101	PF3D7_0105200|-|exon|syn|2|309	PF3D7_0105200		heptatricopeptide repeat and RAP domain-containing protein%2C putative	34 bp downstream	Pf3D7_01_v3_223564_223575_TAATAC
Pf3D7_05_v3_908448	Pf3D7_05_v3	908448	A	T	329.57	AC=1;AF=5.587e-03;AN=179;BaseQRankSum=-1.555e+00;DP=22384;FS=0.000;MLEAC=3;MLEAF=0.017;MQ=60.00;MQRankSum=0.00;QD=23.54;ReadPosRankSum=-6.250e-01;SOR=0.283	PF3D7_0522400|+|exon|syn|0|394	PF3D7_0522400		conserved Plasmodium protein%2C unknown function	34 bp downstream	Pf3D7_05_v3_908397_908407_A
Pf3D7_08_v3_342186	Pf3D7_08_v3	342186	A	T	481.99	AC=1;AF=5.780e-03;AN=173;DP=85903;FS=0.000;MLEAC=3;MLEAF=0.017;MQ=60.00;QD=25.37;SOR=1.609	PF3D7_0806300|-|exon|syn|0|1069	PF3D7_0806300	FLP	ferlin-like protein%2C putative	34 bp downstream	Pf3D7_08_v3_341973_341990_CGTCATAAT
Pf3D7_12_v3_101950	Pf3D7_12_v3	101950	A	T	306.17	AC=1;AF=0.013;AN=77;BaseQRankSum=-8.330e-01;DP=9689;FS=0.000;MLEAC=6;MLEAF=0.078;MQ=60.00;MQRankSum=0.00;QD=25.51;ReadPosRankSum=-7.270e-01;SOR=0.818	PF3D7_1201600|-|exon|syn|2|675	PF3D7_1201600	NEK3	NIMA related kinase 3	34 bp downstream	Pf3D7_12_v3_101790_101801_ATATC
Pf3D7_14_v3_2920504	Pf3D7_14_v3	2920504	A	T	253.21	AC=1;AF=5.128e-03;AN=195;BaseQRankSum=-1.005e+00;DP=9533;FS=0.000;MLEAC=2;MLEAF=0.010;MQ=60.00;MQRankSum=0.00;QD=23.02;ReadPosRankSum=0.478;SOR=0.223	PF3D7_1471400|-|exon|syn|2|186	PF3D7_1471400		diacylglycerol kinase%2C putative	34 bp downstream	Pf3D7_14_v3_2920422_2920431_TTATC
Pf3D7_02_v3_870463	Pf3D7_02_v3	870463	C	T	564.89	AC=1;AF=0.017;AN=60;DP=9984;FS=0.000;MLEAC=7;MLEAF=0.117;MQ=60.00;QD=29.73;SOR=0.793	PF3D7_0221700|-|exon|nsy(G->V)|1|527	PF3D7_0221700		Plasmodium exported protein%2C unknown function	34 bp upstream	Pf3D7_02_v3_870410_870429_TTTGCATT
Pf3D7_05_v3_308524	Pf3D7_05_v3	308524	C	T	487.22	AC=1;AF=6.897e-03;AN=145;DP=48513;FS=0.000;MLEAC=3;MLEAF=0.021;MQ=60.00;QD=30.45;SOR=0.941	PF3D7_0507500|-|exon|nsy(G->C)|0|1033	PF3D7_0507500	SUB1	subtilisin-like protease 1	34 bp upstream	Pf3D7_05_v3_308481_308490_TTAA
Pf3D7_07_v3_277410	Pf3D7_07_v3	277410	G	T	518.9	AC=1;AF=4.630e-03;AN=216;DP=20337;FS=0.000;MLEAC=2;MLEAF=9.259e-03;MQ=60.00;QD=28.83;SOR=0.693	PF3D7_0705500|-|exon|nsy(H->Y)|0|1297	PF3D7_0705500		inositol-phosphate phosphatase%2C putative	34 bp upstream	Pf3D7_07_v3_277360_277376_ATTGTGTG
Pf3D7_08_v3_811005	Pf3D7_08_v3	811005	A	T	1059.78	AC=1;AF=4.975e-03;AN=201;BaseQRankSum=-1.563e+00;DP=60661;FS=0.000;MLEAC=2;MLEAF=9.950e-03;MQ=60.00;MQRankSum=0.00;QD=27.19;ReadPosRankSum=1.20;SOR=0.693	PF3D7_0817700|-|exon|syn|1|875	PF3D7_0817700	RON5	rhoptry neck protein 5	34 bp upstream	Pf3D7_08_v3_810947_810971_TATATTTAT
Pf3D7_11_v3_1374906	Pf3D7_11_v3	1374906	C	T	32473.3	AC=3;AF=0.020;AN=150;BaseQRankSum=1.93;DP=34972;FS=0.000;MLEAC=9;MLEAF=0.060;MQ=60.00;MQRankSum=0.00;QD=33.27;ReadPosRankSum=2.05;SOR=1.592	PF3D7_1135100|-|exon|nsy(V->L)|0|1756	PF3D7_1135100	PPM8	protein phosphatase PPM8%2C putative	34 bp upstream	Pf3D7_11_v3_1374861_1374872_GTTCTG
Pf3D7_12_v3_1294636	Pf3D7_12_v3	1294636	A	T	3803.75	AC=1;AF=3.676e-03;AN=272;BaseQRankSum=-4.560e-01;DP=158576;FS=0.000;MLEAC=2;MLEAF=7.353e-03;MQ=60.00;MQRankSum=0.00;QD=33.08;ReadPosRankSum=-1.037e+00;SOR=0.693	PF3D7_1231400|-|exon|syn|1|2108	PF3D7_1231400	ICM1	membrane protein ICM1	34 bp upstream	Pf3D7_12_v3_1294571_1294602_CATTTTCA
Pf3D7_08_v3_193153	Pf3D7_08_v3	193153	A	T	892.8	AC=2;AF=0.017;AN=119;DP=6401;FS=0.000;MLEAC=8;MLEAF=0.067;MQ=60.00;QD=25.51;SOR=1.308	PF3D7_0802800|+|exon|syn|0|865	PF3D7_0802800	CNA	serine/threonine protein phosphatase 2B catalytic subunit A	342 bp downstream	Pf3D7_08_v3_192665_192679_TAT
Pf3D7_03_v3_207766	Pf3D7_03_v3	207766	A	T	97121.5	AC=2;AF=4.494e-03;AN=445;BaseQRankSum=2.22;DP=813340;FS=0.000;MLEAC=2;MLEAF=4.494e-03;MQ=60.00;MQRankSum=0.00;QD=34.76;ReadPosRankSum=0.888;SOR=0.490	PF3D7_0304200|-|exon|syn|1|1154	PF3D7_0304200	EHD	EH domain-containing protein	343 bp downstream	Pf3D7_03_v3_207301_207339_T
Pf3D7_11_v3_1249075	Pf3D7_11_v3	1249075	A	T	28772.9	AC=1;AF=0.012;AN=81;BaseQRankSum=-1.904e+00;DP=13673;FS=0.000;MLEAC=5;MLEAF=0.062;MQ=60.00;MQRankSum=0.00;QD=25.55;ReadPosRankSum=1.82;SOR=0.761	PF3D7_1132200|-|exon|syn|2|870	PF3D7_1132200	TCP1	T-complex protein 1 subunit alpha	345 bp upstream	Pf3D7_11_v3_1248720_1248730_CAA
Pf3D7_10_v3_1327840	Pf3D7_10_v3	1327840	G	T	421.68	AC=1;AF=2.242e-03;AN=446;BaseQRankSum=1.28;DP=480104;FS=0.000;MLEAC=1;MLEAF=2.242e-03;MQ=60.00;MQRankSum=0.00;QD=20.08;ReadPosRankSum=0.120;SOR=0.527	PF3D7_1033100|-|exon|syn|2|597	PF3D7_1033100	AdoMetDC/ODC	S-adenosylmethionine decarboxylase/ornithine decarboxylase	345 bp upstream/downstream	Pf3D7_10_v3_1327485_1327495_TAT
Pf3D7_08_v3_585613	Pf3D7_08_v3	585613	A	T	4361.47	AC=1;AF=2.703e-03;AN=370;BaseQRankSum=2.07;DP=259779;FS=2.175;MLEAC=1;MLEAF=2.703e-03;MQ=60.00;MQRankSum=0.00;QD=32.07;ReadPosRankSum=2.65;SOR=0.516	PF3D7_0811600|-|exon|syn|0|1003	PF3D7_0811600		conserved protein%2C unknown function	35 bp downstream	Pf3D7_08_v3_585018_585029_GGTTTT
Pf3D7_03_v3_394471	Pf3D7_03_v3	394471	G	T	313.92	AC=1;AF=8.000e-03;AN=125;DP=10688;FS=0.000;MLEAC=4;MLEAF=0.032;MQ=60.00;QD=28.54;SOR=0.859	PF3D7_0309200|-|exon|syn|1|134	PF3D7_0309200	ARK2	serine/threonine protein kinase ARK2%2C putative	35 bp upstream	Pf3D7_03_v3_394418_394436_TAT
Pf3D7_12_v3_302405	Pf3D7_12_v3	302405	A	T	578.23	AC=2;AF=0.019;AN=107;BaseQRankSum=-1.282e+00;DP=3530;FS=0.000;MLEAC=8;MLEAF=0.075;MQ=60.00;MQRankSum=0.00;QD=22.24;ReadPosRankSum=1.49;SOR=1.051	PF3D7_1206700|-|exon|syn|1|422	PF3D7_1206700	EIF5	eukaryotic translation initiation factor 5%2C putative	35 bp upstream	Pf3D7_12_v3_302360_302370_TTC
Pf3D7_09_v3_1029552	Pf3D7_09_v3	1029552	A	T	1477.74	AC=1;AF=8.772e-03;AN=114;BaseQRankSum=3.64;DP=9612;FS=0.000;MLEAC=4;MLEAF=0.035;MQ=60.00;MQRankSum=0.00;QD=28.18;ReadPosRankSum=1.14;SOR=1.121	PF3D7_0925700|-|exon|syn|2|459	PF3D7_0925700	HDAC1	histone deacetylase 1	354 bp upstream	Pf3D7_09_v3_1029188_1029198_TTAAA
Pf3D7_09_v3_697475	Pf3D7_09_v3	697475	A	T	967.14	AC=1;AF=4.098e-03;AN=244;DP=82530;FS=0.000;MLEAC=2;MLEAF=8.197e-03;MQ=60.00;QD=26.86;SOR=1.547	PF3D7_0916700|-|exon|syn|2|555	PF3D7_0916700	HoMu	RNA-binding protein musashi%2C putative	357 bp upstream	Pf3D7_09_v3_697097_697118_ATTTTGATT
Pf3D7_06_v3_370969	Pf3D7_06_v3	370969	G	T	1501.55	AC=1;AF=5.988e-03;AN=167;DP=13363;FS=0.000;MLEAC=3;MLEAF=0.018;MQ=60.00;QD=30.12;SOR=1.209	PF3D7_0609000|+|exon|nsy(V->T)|0|709	PF3D7_0609000	NUP637	nucleoporin NUP637%2C putative	36 bp downstream	Pf3D7_06_v3_370763_370781_AAATATATA
Pf3D7_11_v3_464026	Pf3D7_11_v3	464026	C	T	392.7	AC=1;AF=9.174e-03;AN=109;DP=11894;FS=0.000;MLEAC=4;MLEAF=0.037;MQ=60.00;QD=23.10;SOR=1.371	PF3D7_1112100|+|exon|nsy(N->K)|2|1737	PF3D7_1112100		conserved Plasmodium protein%2C unknown function	36 bp downstream	Pf3D7_11_v3_463927_463936_TATT
Pf3D7_13_v3_1990495	Pf3D7_13_v3	1990495	G	T	333.54	AC=1;AF=0.011;AN=87;BaseQRankSum=0.503;DP=3795;FS=1.496;MLEAC=5;MLEAF=0.057;MQ=60.00;MQRankSum=0.00;QD=25.66;ReadPosRankSum=-2.828e+00;SOR=1.220	PF3D7_1349500|-|exon|syn|1|5120	PF3D7_1349500		conserved Plasmodium protein%2C unknown function	36 bp downstream	Pf3D7_13_v3_1990362_1990375_TTCTTTT
Pf3D7_14_v3_2022979	Pf3D7_14_v3	2022979	A	T	2157.96	AC=1;AF=0.011;AN=87;BaseQRankSum=0.354;DP=10697;FS=0.000;MLEAC=5;MLEAF=0.057;MQ=60.00;MQRankSum=0.00;QD=26.97;ReadPosRankSum=0.796;SOR=0.746	PF3D7_1449400|-|exon|syn|0|1159	PF3D7_1449400	MUS81	crossover junction endonuclease MUS81%2C putative	36 bp downstream	Pf3D7_14_v3_2022838_2022852_TTTCAT
Pf3D7_14_v3_2076659	Pf3D7_14_v3	2076659	A	T	977.61	AC=1;AF=0.018;AN=55;DP=4539;FS=0.000;MLEAC=8;MLEAF=0.145;MQ=60.00;QD=27.16;SOR=1.061	PF3D7_1450600|-|exon|syn|0|691	PF3D7_1450600		S-adenosylmethionine-dependent methyltransferase%2C putative	36 bp downstream	Pf3D7_14_v3_2076088_2076103_TTTTA
Pf3D7_02_v3_305534	Pf3D7_02_v3	305534	A	T	452.09	AC=1;AF=7.246e-03;AN=138;DP=16942;FS=0.000;MLEAC=3;MLEAF=0.022;MQ=60.00;QD=25.12;SOR=0.914	PF3D7_0207600|-|exon|syn|2|1053	PF3D7_0207600	SERA5	serine repeat antigen 5	36 bp upstream	Pf3D7_02_v3_305487_305498_TTTTCT
Pf3D7_02_v3_394271	Pf3D7_02_v3	394271	C	T	813.19	AC=1;AF=0.016;AN=63;DP=4990;FS=0.000;MLEAC=7;MLEAF=0.111;MQ=60.00;QD=29.04;SOR=1.609	PF3D7_0209600|-|exon|nsy(R->T)|1|3365	PF3D7_0209600		transporter%2C putative	36 bp upstream	Pf3D7_02_v3_394225_394235_TTAAT
Pf3D7_10_v3_675578	Pf3D7_10_v3	675578	C	T	2891.49	AC=2;AF=0.018;AN=114;BaseQRankSum=-2.530e-01;DP=9160;FS=6.349;MLEAC=8;MLEAF=0.070;MQ=60.00;MQRankSum=0.00;QD=31.09;ReadPosRankSum=1.12;SOR=0.297	PF3D7_1016800|-|exon|nsy(W->C)|2|660	PF3D7_1016800		Plasmodium exported protein (PHISTc)%2C unknown function	36 bp upstream	Pf3D7_10_v3_675533_675542_T
Pf3D7_10_v3_1004427	Pf3D7_10_v3	1004427	C	T	31456.5	AC=1;AF=8.264e-03;AN=121;BaseQRankSum=0.526;DP=3987;FS=0.000;MLEAC=4;MLEAF=0.033;MQ=60.00;MQRankSum=0.00;QD=30.25;ReadPosRankSum=0.761;SOR=0.771	PF3D7_1023900|-|exon|nsy(S->T)|1|3035	PF3D7_1023900	CHD1	chromodomain-helicase-DNA-binding protein 1 homolog%2C putative	36 bp upstream	Pf3D7_10_v3_1004381_1004391_ATT
Pf3D7_10_v3_1392415	Pf3D7_10_v3	1392415	A	T	23208.7	AC=1;AF=2.506e-03;AN=399;BaseQRankSum=0.643;DP=467143;FS=0.000;MLEAC=1;MLEAF=2.506e-03;MQ=60.00;MQRankSum=0.00;QD=32.73;ReadPosRankSum=-2.950e-01;SOR=0.989	PF3D7_1035100|+|exon|syn|1|971	PF3D7_1035100		probable protein%2C unknown function	36 bp upstream	Pf3D7_10_v3_1392368_1392379_TGGTGA
Pf3D7_11_v3_1662306	Pf3D7_11_v3	1662306	C	T	449.09	AC=1;AF=6.098e-03;AN=164;DP=19540;FS=0.000;MLEAC=3;MLEAF=0.018;MQ=60.00;QD=24.95;SOR=1.863	PF3D7_1141300|-|exon|nsy(E->D)|2|54	PF3D7_1141300	2021-04-01	apical polar ring protein APR1%2C putative	36 bp upstream	Pf3D7_11_v3_1662258_1662270_TTTTAA
Pf3D7_12_v3_1998203	Pf3D7_12_v3	1998203	A	T	3080.85	AC=1;AF=0.010;AN=99;DP=12658;FS=0.000;MLEAC=5;MLEAF=0.051;MQ=60.00;QD=29.06;SOR=0.811	PF3D7_1248700|+|exon|syn|2|3429	PF3D7_1248700		conserved protein%2C unknown function	36 bp upstream	Pf3D7_12_v3_1998156_1998167_AAT
Pf3D7_10_v3_1413969	Pf3D7_10_v3	1413969	C	T	275.59	AC=1;AF=4.587e-03;AN=218;BaseQRankSum=-1.057e+00;DP=42328;FS=6.271;MLEAC=2;MLEAF=9.174e-03;MQ=60.00;MQRankSum=0.00;QD=25.05;ReadPosRankSum=-8.000e-02;SOR=1.670	PF3D7_1035700|+|exon|nsy(T->K)|1|770	PF3D7_1035700	DBLMSP	duffy binding-like merozoite surface protein	363 bp downstream	Pf3D7_10_v3_1413249_1413259_AT
Pf3D7_12_v3_885027	Pf3D7_12_v3	885027	A	T	502.7	AC=1;AF=3.030e-03;AN=330;DP=280178;FS=0.000;MLEAC=1;MLEAF=3.030e-03;MQ=60.00;QD=26.46;SOR=0.793	PF3D7_1222300|-|exon|syn|0|1006	PF3D7_1222300	GRP94	endoplasmin%2C putative	365 bp downstream	Pf3D7_12_v3_884352_884362_AATA
Pf3D7_11_v3_39496	Pf3D7_11_v3	39496	C	T	11943.4	AC=1;AF=0.012;AN=86;DP=14766;FS=0.000;MLEAC=5;MLEAF=0.058;MQ=60.00;QD=30.16;SOR=1.281	PF3D7_1100200|-|exon|nsy(G->V)|1|2891	PF3D7_1100200	VAR	erythrocyte membrane protein 1%2C PfEMP1	366 bp downstream	Pf3D7_11_v3_39092_39112_CCTTTTCTT
Pf3D7_14_v3_1022210	Pf3D7_14_v3	1022210	C	T	945.39	AC=1;AF=4.167e-03;AN=240;DP=86484;FS=0.000;MLEAC=2;MLEAF=8.333e-03;MQ=60.00;QD=24.88;SOR=0.693	PF3D7_1426200|-|exon|nsy(K->N)|2|648	PF3D7_1426200	PRMT1	protein arginine N-methyltransferase 1	369 bp downstream	Pf3D7_14_v3_1021607_1021645_T
Pf3D7_02_v3_483717	Pf3D7_02_v3	483717	G	T	480.25	AC=1;AF=5.495e-03;AN=182;DP=48818;FS=0.000;MLEAC=3;MLEAF=0.016;MQ=60.00;QD=32.02;SOR=1.473	PF3D7_0212100|+|exon|nsy(M->T)|2|282	PF3D7_0212100		conserved Plasmodium protein%2C unknown function	37 bp downstream	Pf3D7_02_v3_483606_483630_TAATACAAATAA
Pf3D7_08_v3_1022962	Pf3D7_08_v3	1022962	A	T	1468.66	AC=1;AF=4.237e-03;AN=236;BaseQRankSum=-7.470e-01;DP=27527;FS=1.675;MLEAC=2;MLEAF=8.475e-03;MQ=60.00;MQRankSum=0.00;QD=22.95;ReadPosRankSum=-4.840e-01;SOR=1.179	PF3D7_0823200|-|exon|syn|2|528	PF3D7_0823200		RNA-binding protein%2C putative	37 bp downstream	Pf3D7_08_v3_1022522_1022537_T
Pf3D7_11_v3_970880	Pf3D7_11_v3	970880	G	T	2836.36	AC=1;AF=3.534e-03;AN=283;DP=67493;FS=0.000;MLEAC=2;MLEAF=7.067e-03;MQ=60.00;QD=31.92;SOR=1.287	PF3D7_1124600|-|exon|nsy(S->L)|1|497	PF3D7_1124600	EK	ethanolamine kinase	37 bp downstream	Pf3D7_11_v3_970177_970190_AAAATC
Pf3D7_03_v3_208155	Pf3D7_03_v3	208155	A	T	52527	AC=2;AF=4.386e-03;AN=456;BaseQRankSum=0.00;DP=876921;FS=4.142;MLEAC=2;MLEAF=4.386e-03;MQ=60.00;MQRankSum=0.00;QD=28.18;ReadPosRankSum=2.14;SOR=0.724	PF3D7_0304200|-|exon|syn|2|765	PF3D7_0304200	EHD	EH domain-containing protein	37 bp upstream	Pf3D7_03_v3_208109_208118_CTT
Pf3D7_03_v3_675403	Pf3D7_03_v3	675403	C	T	292	AC=1;AF=9.709e-03;AN=103;BaseQRankSum=0.435;DP=2815;FS=5.119;MLEAC=5;MLEAF=0.049;MQ=60.00;MQRankSum=0.00;QD=22.46;ReadPosRankSum=0.671;SOR=1.872	PF3D7_0316700|+|exon|nsy(P->T)|0|433	PF3D7_0316700	YOP1	protein YOP1%2C putative	37 bp upstream	Pf3D7_03_v3_675347_675366_T
Pf3D7_11_v3_753286	Pf3D7_11_v3	753286	G	T	750.8	AC=1;AF=0.010;AN=96;DP=5670;FS=0.000;MLEAC=5;MLEAF=0.052;MQ=60.00;QD=26.62;SOR=1.739	PF3D7_1119900|+|exon|nsy(D->N)|0|4135	PF3D7_1119900	SEC16	protein transport protein SEC16%2C putative	37 bp upstream	Pf3D7_11_v3_753237_753249_TAA
Pf3D7_12_v3_1161666	Pf3D7_12_v3	1161666	A	T	1185.04	AC=1;AF=5.780e-03;AN=173;BaseQRankSum=1.65;DP=13723;FS=2.727;MLEAC=3;MLEAF=0.017;MQ=60.00;MQRankSum=0.00;QD=26.93;ReadPosRankSum=1.65;SOR=1.841	PF3D7_1228600|-|exon|syn|1|1295	PF3D7_1228600	MSP9	merozoite surface protein 9	37 bp upstream	Pf3D7_12_v3_1161612_1161629_TTTTTTAAT
Pf3D7_02_v3_463898	Pf3D7_02_v3	463898	C	T	440.06	AC=1;AF=0.013;AN=78;DP=7889;FS=0.000;MLEAC=6;MLEAF=0.077;MQ=60.00;QD=31.43;SOR=0.693	PF3D7_0211500|+|exon|nsy(L->T)|0|736	PF3D7_0211500		GAF domain-related protein%2C putative	38 bp downstream	Pf3D7_02_v3_463809_463822_TTGGTT
Pf3D7_06_v3_1080850	Pf3D7_06_v3	1080850	C	T	36279.9	AC=2;AF=9.852e-03;AN=203;BaseQRankSum=2.70;DP=104775;FS=2.999;MLEAC=5;MLEAF=0.025;MQ=60.00;MQRankSum=0.00;QD=30.01;ReadPosRankSum=3.46;SOR=1.304	PF3D7_0626800|+|exon|nsy(P->T)|0|1066	PF3D7_0626800	PyrK	pyruvate kinase	38 bp downstream	Pf3D7_06_v3_1080599_1080643_TATATTTATGTTTATGTT
Pf3D7_04_v3_538119	Pf3D7_04_v3	538119	C	T	383.91	AC=1;AF=8.403e-03;AN=119;DP=10270;FS=0.000;MLEAC=4;MLEAF=0.034;MQ=60.00;QD=25.59;SOR=1.112	PF3D7_0412000|+|exon|nsy(P->Q)|1|1346	PF3D7_0412000		LITAF-like zinc finger protein%2C putative	38 bp upstream	Pf3D7_04_v3_538068_538081_CTAATC
Pf3D7_08_v3_1016181	Pf3D7_08_v3	1016181	G	T	613.24	AC=1;AF=0.017;AN=59;DP=1824;FS=0.000;MLEAC=8;MLEAF=0.136;MQ=60.00;QD=29.20;SOR=2.200	PF3D7_0823000|-|exon|nsy(NEW_STOP)|0|745	PF3D7_0823000	VPS15	serine/threonine protein kinase VPS15%2C putative	38 bp upstream	Pf3D7_08_v3_1016132_1016143_TCATCT
Pf3D7_09_v3_1029236	Pf3D7_09_v3	1029236	A	T	414.82	AC=1;AF=6.024e-03;AN=166;DP=46522;FS=0.000;MLEAC=3;MLEAF=0.018;MQ=60.00;QD=25.93;SOR=1.244	PF3D7_0925700|-|exon|syn|0|775	PF3D7_0925700	HDAC1	histone deacetylase 1	38 bp upstream	Pf3D7_09_v3_1029188_1029198_TTAAA
Pf3D7_14_v3_591404	Pf3D7_14_v3	591404	A	T	1352.07	AC=1;AF=6.135e-03;AN=163;BaseQRankSum=2.37;DP=72304;FS=0.000;MLEAC=3;MLEAF=0.018;MQ=60.00;MQRankSum=0.00;QD=25.51;ReadPosRankSum=2.76;SOR=0.593	PF3D7_1414600|+|exon|syn|1|779	PF3D7_1414600	Pgt1	mRNA-capping enzyme subunit alpha	38 bp upstream	Pf3D7_14_v3_591323_591366_TGAACGGTGTTAATG
Pf3D7_13_v3_2619807	Pf3D7_13_v3	2619807	A	T	67449.2	AC=2;AF=0.017;AN=115;BaseQRankSum=-3.470e-01;DP=34073;FS=0.000;MLEAC=8;MLEAF=0.070;MQ=60.00;MQRankSum=0.00;QD=32.43;ReadPosRankSum=1.47;SOR=0.810	PF3D7_1365500|+|exon|syn|1|461	PF3D7_1365500	GCVT	aminomethyltransferase%2C mitochondrial%2C putative	388 bp upstream	Pf3D7_13_v3_2619373_2619419_TTTATTT
Pf3D7_07_v3_425658	Pf3D7_07_v3	425658	A	T	1125.74	AC=1;AF=0.012;AN=85;BaseQRankSum=1.02;DP=24003;FS=0.000;MLEAC=5;MLEAF=0.059;MQ=60.00;MQRankSum=0.00;QD=28.87;ReadPosRankSum=0.287;SOR=0.746	PF3D7_0709400|-|exon|syn|1|1577	PF3D7_0709400		Cg7 protein	39 bp downstream	Pf3D7_07_v3_425335_425355_TTTCT
Pf3D7_12_v3_1507167	Pf3D7_12_v3	1507167	G	T	343.86	AC=1;AF=4.348e-03;AN=230;DP=76755;FS=0.000;MLEAC=2;MLEAF=8.696e-03;MQ=60.00;QD=24.56;SOR=1.329	PF3D7_1236100|-|exon|nsy(P->L)|1|1103	PF3D7_1236100	CARP	clustered-asparagine-rich protein	39 bp downstream	Pf3D7_12_v3_1507057_1507069_CAAATC
Pf3D7_14_v3_2251345	Pf3D7_14_v3	2251345	C	T	2776.37	AC=6;AF=0.021;AN=282;BaseQRankSum=0.567;DP=52395;FS=9.983;MLEAC=10;MLEAF=0.035;MQ=60.00;MQRankSum=0.00;QD=23.33;ReadPosRankSum=0.812;SOR=0.799	PF3D7_1455100|-|exon|nsy(G->V)|1|359	PF3D7_1455100	PTP1	protein tyrosine phosphatase%2C putative	39 bp downstream	Pf3D7_14_v3_2251130_2251154_T
Pf3D7_07_v3_314747	Pf3D7_07_v3	314747	C	T	362.57	AC=1;AF=7.092e-03;AN=141;DP=4294;FS=0.000;MLEAC=3;MLEAF=0.021;MQ=60.00;QD=22.66;SOR=1.179	PF3D7_0706500|-|exon|nsy(K->N)|2|276	PF3D7_0706500		conserved Plasmodium protein%2C unknown function	39 bp upstream	Pf3D7_07_v3_314679_314708_TTC
Pf3D7_08_v3_576547	Pf3D7_08_v3	576547	G	T	586.31	AC=1;AF=7.407e-03;AN=135;DP=10128;FS=0.000;MLEAC=3;MLEAF=0.022;MQ=60.00;QD=35.36;SOR=1.329	PF3D7_0811400|+|exon|syn|2|375	PF3D7_0811400		conserved protein%2C unknown function	39 bp upstream	Pf3D7_08_v3_576497_576508_GAA
Pf3D7_08_v3_949713	Pf3D7_08_v3	949713	C	T	784.13	AC=1;AF=4.425e-03;AN=226;BaseQRankSum=-3.510e-01;DP=50978;FS=2.564;MLEAC=2;MLEAF=8.850e-03;MQ=60.00;MQRankSum=0.00;QD=21.19;ReadPosRankSum=1.09;SOR=1.069	PF3D7_0821000|+|exon|nsy(N->K)|2|969	PF3D7_0821000		conserved Plasmodium protein%2C unknown function	39 bp upstream	Pf3D7_08_v3_949665_949674_TA
Pf3D7_07_v3_384197	Pf3D7_07_v3	384197	A	T	665.93	AC=2;AF=0.014;AN=139;BaseQRankSum=-9.670e-01;DP=40852;FS=4.437;MLEAC=6;MLEAF=0.043;MQ=60.00;MQRankSum=0.00;QD=26.64;ReadPosRankSum=-9.670e-01;SOR=1.340	PF3D7_0708400|+|exon|syn|2|1821	PF3D7_0708400	HSP90	heat shock protein 90	392 bp upstream	Pf3D7_07_v3_383796_383805_T
Pf3D7_10_v3_956419	Pf3D7_10_v3	956419	A	T	67755.2	AC=1;AF=7.299e-03;AN=137;BaseQRankSum=0.625;DP=44538;FS=0.000;MLEAC=3;MLEAF=0.022;MQ=60.00;MQRankSum=0.00;QD=33.96;ReadPosRankSum=0.700;SOR=0.977	PF3D7_1022800|+|exon|syn|2|537	PF3D7_1022800	ISPG	4-hydroxy-3-methylbut-2-en-1-yl diphosphate synthase (ferredoxin)%2C putative	395 bp upstream	Pf3D7_10_v3_956015_956024_TTCT
Pf3D7_14_v3_71753	Pf3D7_14_v3	71753	C	T	410.58	AC=1;AF=4.545e-03;AN=220;BaseQRankSum=-1.075e+00;DP=62075;FS=4.260;MLEAC=2;MLEAF=9.091e-03;MQ=60.00;MQRankSum=0.00;QD=25.66;ReadPosRankSum=-1.305e+00;SOR=1.284	PF3D7_1401800|+|exon|nsy(A->E)|1|386	PF3D7_1401800	CK	choline kinase	399 bp upstream	Pf3D7_14_v3_71313_71354_TATATTTATTTTTTTTT
Pf3D7_03_v3_276803	Pf3D7_03_v3	276803	A	T	3881.33	AC=1;AF=5.882e-03;AN=170;DP=25478;FS=0.000;MLEAC=3;MLEAF=0.018;MQ=60.00;QD=31.56;SOR=1.342	PF3D7_0305600|-|exon|syn|2|915	PF3D7_0305600	APE1	DNA-(apurinic or apyrimidinic site) endonuclease	4 bp downstream	Pf3D7_03_v3_276702_276727_TTTTTA
Pf3D7_09_v3_818160	Pf3D7_09_v3	818160	C	T	11303.5	AC=1;AF=9.434e-03;AN=106;DP=22075;FS=0.000;MLEAC=4;MLEAF=0.038;MQ=60.00;QD=32.11;SOR=0.910	PF3D7_0919900|-|exon|nsy(NEW_STOP)|0|1645	PF3D7_0919900	RCC-PIP	regulator of chromosome condensation-PP1-interacting protein	4 bp downstream	Pf3D7_09_v3_817933_818140_ATCACCATCTTTTATGTT
Pf3D7_13_v3_227911	Pf3D7_13_v3	227911	C	T	24229.2	AC=1;AF=4.785e-03;AN=209;DP=67478;FS=0.000;MLEAC=2;MLEAF=9.569e-03;MQ=60.00;QD=28.18;SOR=1.043	PF3D7_1304200.2|-|exon|nsy(R->T)|1|380;PF3D7_1304200.1|-|exon|nsy(R->T)|1|380	PF3D7_1304200	MIT2	CorA-like Mg2+ transporter protein%2C putative	4 bp downstream	Pf3D7_13_v3_227741_227752_TAT
Pf3D7_13_v3_932351	Pf3D7_13_v3	932351	G	T	1382.89	AC=1;AF=4.032e-03;AN=248;DP=69963;FS=0.000;MLEAC=2;MLEAF=8.065e-03;MQ=60.00;QD=27.66;SOR=0.900	PF3D7_1322200|+|exon|syn|2|1038	PF3D7_1322200		TOG domain-containing protein%2C putative	4 bp downstream	Pf3D7_13_v3_932291_932309_TATTCTTT
Pf3D7_13_v3_2226566	Pf3D7_13_v3	2226566	A	T	955.68	AC=1;AF=3.311e-03;AN=302;DP=89343;FS=0.000;MLEAC=2;MLEAF=6.623e-03;MQ=60.00;QD=25.83;SOR=0.859	PF3D7_1356100|-|exon|syn|0|475	PF3D7_1356100		conserved Plasmodium protein%2C unknown function	4 bp downstream	Pf3D7_13_v3_2226261_2226304_ATTATTTTCATTAAATC
Pf3D7_14_v3_1609388	Pf3D7_14_v3	1609388	C	T	422.59	AC=1;AF=6.711e-03;AN=149;DP=2907;FS=0.000;MLEAC=3;MLEAF=0.020;MQ=60.00;QD=24.86;SOR=1.061	PF3D7_1439500|+|exon|syn|2|870	PF3D7_1439500	ORP2	oocyst rupture protein 2%2C putative	4 bp downstream	Pf3D7_14_v3_1609254_1609284_AATAAAGATTTTAAT
Pf3D7_06_v3_654202	Pf3D7_06_v3	654202	C	T	924.99	AC=5;AF=0.059;AN=85;BaseQRankSum=0.765;DP=2987;FS=1.180;MLEAC=26;MLEAF=0.306;MQ=60.00;MQRankSum=0.00;QD=15.16;ReadPosRankSum=1.33;SOR=0.902	PF3D7_0615600|-|exon|nsy(NEW_STOP)|0|523	PF3D7_0615600		zinc finger protein%2C putative	4 bp upstream	Pf3D7_06_v3_654183_654198_TTTCCTT
Pf3D7_10_v3_940664	Pf3D7_10_v3	940664	C	T	2678	AC=5;AF=0.020;AN=256;BaseQRankSum=1.18;DP=177973;FS=17.376;MLEAC=9;MLEAF=0.035;MQ=60.00;MQRankSum=0.00;QD=21.09;ReadPosRankSum=-1.654e+00;SOR=0.577	PF3D7_1022400|-|exon|nsy(K->N)|2|891	PF3D7_1022400	SRSF4	serine/arginine-rich splicing factor 4	4 bp upstream	Pf3D7_10_v3_940649_940660_ATTTTT
Pf3D7_10_v3_1326809	Pf3D7_10_v3	1326809	A	T	836.41	AC=1;AF=2.427e-03;AN=412;BaseQRankSum=-1.350e-01;DP=476450;FS=0.000;MLEAC=1;MLEAF=2.427e-03;MQ=60.00;MQRankSum=0.00;QD=20.40;ReadPosRankSum=1.10;SOR=0.746	PF3D7_1033100|-|exon|syn|1|1628	PF3D7_1033100	AdoMetDC/ODC	S-adenosylmethionine decarboxylase/ornithine decarboxylase	4 bp upstream	Pf3D7_10_v3_1326796_1326805_CGTT
Pf3D7_12_v3_715617	Pf3D7_12_v3	715617	C	T	4220.13	AC=2;AF=9.901e-03;AN=202;BaseQRankSum=0.059;DP=32912;FS=0.000;MLEAC=5;MLEAF=0.025;MQ=60.00;MQRankSum=0.00;QD=29.72;ReadPosRankSum=0.607;SOR=0.531	PF3D7_1218200|-|exon|nsy(NEW_STOP)|0|49	PF3D7_1218200		symplekin domain-containing protein%2C putative	4 bp upstream	Pf3D7_12_v3_715594_715613_TTCATCTTT
Pf3D7_01_v3_170212	Pf3D7_01_v3	170212	G	T	63672	AC=2;AF=0.014;AN=143;BaseQRankSum=8.02;DP=45313;FS=2.674;MLEAC=6;MLEAF=0.042;MQ=60.00;MQRankSum=0.00;QD=26.29;ReadPosRankSum=-7.340e-01;SOR=1.058	PF3D7_0103800|-|exon|nsy(L->F)|0|592	PF3D7_0103800	ARP1	actin-related protein ARP1%2C putative	40 bp downstream	Pf3D7_01_v3_169914_170021_ATATATAC
Pf3D7_02_v3_571435	Pf3D7_02_v3	571435	A	T	3366.73	AC=2;AF=0.024;AN=83;BaseQRankSum=1.65;DP=2169;FS=4.295;MLEAC=11;MLEAF=0.133;MQ=60.00;MQRankSum=0.00;QD=32.06;ReadPosRankSum=0.00;SOR=0.182	PF3D7_0214100|-|exon|syn|2|1881	PF3D7_0214100	SEC31	protein transport protein SEC31	40 bp downstream	Pf3D7_02_v3_571275_571289_TTTTC
Pf3D7_02_v3_235743	Pf3D7_02_v3	235743	G	T	331.38	AC=1;AF=4.831e-03;AN=207;DP=34054;FS=0.000;MLEAC=2;MLEAF=9.662e-03;MQ=60.00;QD=25.49;SOR=0.836	PF3D7_0205900|+|exon|nsy(G->D)|1|230	PF3D7_0205900	RPN1	26S proteasome regulatory subunit RPN1%2C putative	40 bp upstream	Pf3D7_02_v3_235684_235703_TGTAAATT
Pf3D7_05_v3_1082409	Pf3D7_05_v3	1082409	G	T	1682.95	AC=1;AF=0.011;AN=88;DP=3290;FS=0.000;MLEAC=5;MLEAF=0.057;MQ=60.00;QD=31.17;SOR=1.329	PF3D7_0526200.1|-|exon|nsy(H->Y)|0|670;PF3D7_0526200.2|-|exon|nsy(H->Y)|0|667	PF3D7_0526200	ARFGAP2	ADP-ribosylation factor GTPase-activating protein 2	40 bp upstream	Pf3D7_05_v3_1082360_1082369_TTA
Pf3D7_08_v3_365609	Pf3D7_08_v3	365609	A	T	41084.4	AC=2;AF=4.751e-03;AN=421;BaseQRankSum=3.23;DP=108085;FS=8.406;MLEAC=2;MLEAF=4.751e-03;MQ=60.00;MQRankSum=0.00;QD=27.35;ReadPosRankSum=9.85;SOR=0.403	PF3D7_0806800|-|exon|syn|2|813	PF3D7_0806800		V-type proton ATPase subunit a%2C putative	40 bp upstream	Pf3D7_08_v3_365555_365569_T
Pf3D7_10_v3_1231026	Pf3D7_10_v3	1231026	A	T	854.35	AC=1;AF=7.813e-03;AN=128;BaseQRankSum=-5.900e-01;DP=15048;FS=0.000;MLEAC=4;MLEAF=0.031;MQ=60.00;MQRankSum=0.00;QD=25.13;ReadPosRankSum=1.52;SOR=0.719	PF3D7_1030200|-|exon|syn|2|888	PF3D7_1030200	CLAMP	claudin-like apicomplexan microneme protein%2C putative	40 bp upstream	Pf3D7_10_v3_1230963_1230986_GTTCATATTCAT
Pf3D7_14_v3_822629	Pf3D7_14_v3	822629	C	T	1956.52	AC=8;AF=0.103;AN=78;DP=10230;FS=3.082;MLEAC=44;MLEAF=0.564;MQ=60.00;MQRankSum=0.00;QD=30.10;SOR=0.369	PF3D7_1419800.1|-|exon|nsy(NEW_STOP)|0|1297;PF3D7_1419800.2|-|exon|nsy(NEW_STOP)|0|1435	PF3D7_1419800	GR	glutathione reductase	40 bp upstream	Pf3D7_14_v3_822580_822589_TTAA
Pf3D7_13_v3_1045168	Pf3D7_13_v3	1045168	A	T	884.94	AC=1;AF=9.259e-03;AN=108;DP=21888;FS=0.000;MLEAC=4;MLEAF=0.037;MQ=60.00;QD=25.28;SOR=1.308	PF3D7_1325100|-|exon|syn|1|698	PF3D7_1325100		phosphoribosylpyrophosphate synthetase	407 bp downstream	Pf3D7_13_v3_1044470_1044548_T
Pf3D7_10_v3_196649	Pf3D7_10_v3	196649	C	T	433.25	AC=1;AF=6.993e-03;AN=143;DP=18194;FS=0.000;MLEAC=3;MLEAF=0.021;MQ=60.00;QD=27.08;SOR=4.174	PF3D7_1004200|-|exon|nsy(K->N)|2|306	PF3D7_1004200		WD repeat-containing protein%2C putative	41 bp downstream	Pf3D7_10_v3_196418_196601_ATTATTTTT
Pf3D7_10_v3_1326509	Pf3D7_10_v3	1326509	C	T	1918.68	AC=5;AF=0.018;AN=274;BaseQRankSum=-8.420e-01;DP=140146;FS=20.005;MLEAC=7;MLEAF=0.026;MQ=60.00;MQRankSum=0.00;QD=21.56;ReadPosRankSum=-1.242e+00;SOR=3.457	PF3D7_1033100|-|exon|nsy(R->T)|1|1928	PF3D7_1033100	AdoMetDC/ODC	S-adenosylmethionine decarboxylase/ornithine decarboxylase	41 bp downstream	Pf3D7_10_v3_1326267_1326303_TATCATTATTAT
Pf3D7_13_v3_1796726	Pf3D7_13_v3	1796726	A	T	380.16	AC=1;AF=6.579e-03;AN=152;DP=38141;FS=0.000;MLEAC=3;MLEAF=0.020;MQ=60.00;QD=29.24;SOR=0.836	PF3D7_1344800|+|exon|syn|2|453	PF3D7_1344800	ATCase	aspartate carbamoyltransferase	41 bp downstream	Pf3D7_13_v3_1796590_1796606_CAAGAA
Pf3D7_13_v3_2581880	Pf3D7_13_v3	2581880	C	T	10533.9	AC=2;AF=0.015;AN=131;BaseQRankSum=3.79;DP=20559;FS=0.000;MLEAC=7;MLEAF=0.053;MQ=60.00;MQRankSum=0.00;QD=31.92;ReadPosRankSum=4.35;SOR=0.677	PF3D7_1364300|-|exon|syn|2|735	PF3D7_1364300	PRP16	pre-mRNA-splicing factor ATP-dependent RNA helicase PRP16	41 bp downstream	Pf3D7_13_v3_2581622_2581632_T
Pf3D7_10_v3_365934	Pf3D7_10_v3	365934	A	T	2597.62	AC=1;AF=0.010;AN=100;BaseQRankSum=1.48;DP=30885;FS=0.000;MLEAC=5;MLEAF=0.050;MQ=60.00;MQRankSum=0.00;QD=32.07;ReadPosRankSum=-6.800e-01;SOR=2.303	PF3D7_1008800|-|exon|syn|0|1213	PF3D7_1008800	NOP5	nucleolar protein 5%2C putative	41 bp upstream	Pf3D7_10_v3_365884_365893_TTG
Pf3D7_14_v3_2124367	Pf3D7_14_v3	2124367	A	T	5770.07	AC=2;AF=9.569e-03;AN=209;BaseQRankSum=-4.896e+00;DP=61044;FS=1.825;MLEAC=4;MLEAF=0.019;MQ=60.00;MQRankSum=0.00;QD=3.86;ReadPosRankSum=-1.547e+00;SOR=0.819	PF3D7_1451800|+|exon|syn|0|907	PF3D7_1451800	SORTLR	sortilin	410 bp downstream	Pf3D7_14_v3_2123857_2123866_AATGA
Pf3D7_13_v3_2377381	Pf3D7_13_v3	2377381	A	T	9930.31	AC=1;AF=0.016;AN=63;DP=19348;FS=0.000;MLEAC=7;MLEAF=0.111;MQ=60.00;QD=26.04;SOR=1.278	PF3D7_1359600|+|exon|syn|0|5500	PF3D7_1359600		conserved Plasmodium protein%2C unknown function	412 bp downstream	Pf3D7_13_v3_2376799_2376949_AATAATATAAATGGTGTG
Pf3D7_02_v3_923510	Pf3D7_02_v3	923510	C	T	264.17	AC=1;AF=0.010;AN=98;BaseQRankSum=-1.578e+00;DP=25394;FS=0.000;MLEAC=5;MLEAF=0.051;MQ=60.00;MQRankSum=0.00;QD=22.01;ReadPosRankSum=0.871;SOR=0.477	PF3D7_0223500|-|exon|nsy(A->S)|0|139	PF3D7_0223500	VAR	erythrocyte membrane protein 1%2C PfEMP1	42 bp downstream	Pf3D7_02_v3_923416_923428_CTGTTA
Pf3D7_05_v3_660744	Pf3D7_05_v3	660744	A	T	770.61	AC=1;AF=0.013;AN=79;DP=983;FS=0.000;MLEAC=6;MLEAF=0.076;MQ=60.00;QD=27.52;SOR=0.997	PF3D7_0515900|-|exon|syn|2|393	PF3D7_0515900	NIF2	NLI interacting factor-like phosphatase%2C putative	42 bp downstream	Pf3D7_05_v3_660678_660687_TTCA
Pf3D7_03_v3_234152	Pf3D7_03_v3	234152	A	T	1023.65	AC=1;AF=0.013;AN=76;DP=8637;FS=0.000;MLEAC=6;MLEAF=0.079;MQ=60.00;QD=30.31;SOR=0.760	PF3D7_0305000|-|exon|syn|1|1079	PF3D7_0305000	EF-Ts	elongation factor Ts	42 bp upstream	Pf3D7_03_v3_234092_234110_AAATAATTA
Pf3D7_05_v3_177932	Pf3D7_05_v3	177932	A	T	6787.1	AC=2;AF=7.576e-03;AN=264;BaseQRankSum=-1.131e+00;DP=139172;FS=0.000;MLEAC=4;MLEAF=0.015;MQ=60.00;MQRankSum=0.00;QD=27.70;ReadPosRankSum=-2.250e+00;SOR=0.719	PF3D7_0504600|+|exon|syn|0|523	PF3D7_0504600	BCKDHB	2-oxoisovalerate dehydrogenase subunit beta%2C mitochondrial%2C putative	42 bp upstream	Pf3D7_05_v3_177877_177890_ATATAG
Pf3D7_08_v3_1230716	Pf3D7_08_v3	1230716	A	T	1836.08	AC=1;AF=6.098e-03;AN=164;BaseQRankSum=2.07;DP=22167;FS=7.195;MLEAC=3;MLEAF=0.018;MQ=60.00;MQRankSum=0.00;QD=30.60;ReadPosRankSum=0.086;SOR=2.037	PF3D7_0828600|-|exon|syn|1|701	PF3D7_0828600	FT1	folate transporter 1	42 bp upstream	Pf3D7_08_v3_1230663_1230674_ATTTG
Pf3D7_09_v3_1406456	Pf3D7_09_v3	1406456	C	T	5210.06	AC=1;AF=0.013;AN=78;DP=9792;FS=0.000;MLEAC=6;MLEAF=0.077;MQ=60.00;QD=31.01;SOR=1.433	PF3D7_0935600|+|exon|nsy(H->N)|0|973	PF3D7_0935600	GIG	gametocytogenesis-implicated protein	42 bp upstream	Pf3D7_09_v3_1406405_1406414_TTAA
Pf3D7_11_v3_186393	Pf3D7_11_v3	186393	A	T	2702.79	AC=1;AF=5.291e-03;AN=189;BaseQRankSum=-2.084e+00;DP=86740;FS=0.000;MLEAC=3;MLEAF=0.016;MQ=60.00;MQRankSum=0.00;QD=31.80;ReadPosRankSum=1.47;SOR=0.310	PF3D7_1104200|-|exon|syn|2|831	PF3D7_1104200	SNF2L	chromatin remodeling protein	42 bp upstream	Pf3D7_11_v3_186337_186351_TCT
Pf3D7_14_v3_288754	Pf3D7_14_v3	288754	C	T	10193.8	AC=1;AF=8.772e-03;AN=114;BaseQRankSum=0.453;DP=34467;FS=9.129;MLEAC=4;MLEAF=0.035;MQ=60.00;MQRankSum=0.00;QD=33.20;ReadPosRankSum=-1.144e+00;SOR=1.292	PF3D7_1407900|+|exon|nsy(A->D)|1|458	PF3D7_1407900	PMI	plasmepsin I	42 bp upstream	Pf3D7_14_v3_288701_288712_TAATG
Pf3D7_14_v3_1635255	Pf3D7_14_v3	1635255	C	T	857.41	AC=1;AF=3.247e-03;AN=308;BaseQRankSum=0.996;DP=146210;FS=0.000;MLEAC=2;MLEAF=6.494e-03;MQ=60.00;MQRankSum=0.00;QD=24.50;ReadPosRankSum=2.10;SOR=0.880	PF3D7_1440100|-|exon|nsy(S->T)|1|1001	PF3D7_1440100		cohesin complex subunit%2C putative	42 bp upstream	Pf3D7_14_v3_1635199_1635213_TAT
Pf3D7_08_v3_369442	Pf3D7_08_v3	369442	A	T	505.74	AC=1;AF=0.012;AN=85;DP=7317;FS=0.000;MLEAC=5;MLEAF=0.059;MQ=60.00;QD=28.10;SOR=1.493	PF3D7_0806900|-|exon|syn|1|305	PF3D7_0806900		conserved protein%2C unknown function	43 bp downstream	Pf3D7_08_v3_369361_369380_ATCTCTTCT
Pf3D7_14_v3_1079324	Pf3D7_14_v3	1079324	A	T	286.61	AC=1;AF=0.014;AN=69;DP=2601;FS=0.000;MLEAC=7;MLEAF=0.101;MQ=60.00;QD=26.06;SOR=1.270	PF3D7_1427400.1|-|exon|syn|0|208;PF3D7_1427400.2|-|exon|syn|0|202	PF3D7_1427400		conserved Plasmodium membrane protein%2C unknown function	43 bp downstream	Pf3D7_14_v3_1079215_1079242_AT
Pf3D7_06_v3_510001	Pf3D7_06_v3	510001	A	T	1349.47	AC=1;AF=0.010;AN=97;DP=5757;FS=0.000;MLEAC=5;MLEAF=0.052;MQ=60.00;MQRankSum=0.00;QD=25.95;SOR=0.693	PF3D7_0612100|-|exon|syn|1|1130	PF3D7_0612100	EIF3L	eukaryotic translation initiation factor 3 subunit L%2C putative	43 bp upstream	Pf3D7_06_v3_509933_509958_TTTGAAAA
Pf3D7_11_v3_1039636	Pf3D7_11_v3	1039636	A	T	1083.16	AC=1;AF=0.010;AN=98;BaseQRankSum=1.85;DP=10026;FS=0.000;MLEAC=5;MLEAF=0.051;MQ=60.00;MQRankSum=0.00;QD=28.50;ReadPosRankSum=-1.463e+00;SOR=1.329	PF3D7_1126600|-|exon|syn|1|56	PF3D7_1126600		steryl ester hydrolase%2C putative	43 bp upstream	Pf3D7_11_v3_1039579_1039593_TTTTCT
Pf3D7_14_v3_938093	Pf3D7_14_v3	938093	C	T	21624.1	AC=1;AF=2.604e-03;AN=384;BaseQRankSum=2.19;DP=162369;FS=4.905;MLEAC=1;MLEAF=2.604e-03;MQ=60.00;MQRankSum=0.00;QD=33.47;ReadPosRankSum=1.15;SOR=1.589	PF3D7_1423300|+|exon|nsy(L->T)|0|1000	PF3D7_1423300	PP7	serine/threonine protein phosphatase 7	43 bp upstream	Pf3D7_14_v3_937989_938050_AT
Pf3D7_08_v3_400810	Pf3D7_08_v3	400810	C	T	57317.5	AC=1;AF=2.208e-03;AN=453;BaseQRankSum=1.07;DP=685845;FS=0.000;MLEAC=1;MLEAF=2.208e-03;MQ=60.00;MQRankSum=0.00;QD=32.00;ReadPosRankSum=0.842;SOR=0.657	PF3D7_0807800|-|exon|nsy(C->F)|1|227	PF3D7_0807800	RPN10	26S proteasome regulatory subunit RPN10%2C putative	44 bp downstream	Pf3D7_08_v3_400576_400598_TTATCTATATTC
Pf3D7_12_v3_1342367	Pf3D7_12_v3	1342367	C	T	95125.3	AC=14;AF=0.041;AN=343;BaseQRankSum=2.64;DP=146646;FS=0.841;MLEAC=19;MLEAF=0.055;MQ=60.00;MQRankSum=0.00;QD=26.61;ReadPosRankSum=0.365;SOR=0.860	PF3D7_1232500|-|exon|nsy(NEW_STOP)|0|694	PF3D7_1232500		CG2-related protein%2C putative	44 bp downstream	Pf3D7_12_v3_1342191_1342254_AGAAAATTGACTATCAA
Pf3D7_13_v3_1311430	Pf3D7_13_v3	1311430	A	T	477.82	AC=1;AF=6.024e-03;AN=166;DP=62607;FS=0.000;MLEAC=3;MLEAF=0.018;MQ=60.00;QD=28.11;SOR=0.804	PF3D7_1331400|+|exon|syn|2|660	PF3D7_1331400		CPW-WPC family protein	44 bp downstream	Pf3D7_13_v3_1311370_1311381_AGAAAA
Pf3D7_10_v3_1326347	Pf3D7_10_v3	1326347	C	T	983.36	AC=1;AF=5.882e-03;AN=170;DP=60119;FS=0.000;MLEAC=3;MLEAF=0.018;MQ=60.00;QD=27.32;SOR=1.739	PF3D7_1033100|-|exon|nsy(C->F)|1|2090	PF3D7_1033100	AdoMetDC/ODC	S-adenosylmethionine decarboxylase/ornithine decarboxylase	44 bp upstream	Pf3D7_10_v3_1326267_1326303_TATCATTATTAT
Pf3D7_06_v3_816563	Pf3D7_06_v3	816563	C	T	99974.5	AC=1;AF=2.198e-03;AN=455;BaseQRankSum=0.855;DP=925220;FS=0.000;MLEAC=1;MLEAF=2.198e-03;MQ=60.00;MQRankSum=0.00;QD=33.60;ReadPosRankSum=-4.540e-01;SOR=0.125	PF3D7_0619400|-|exon|nsy(NEW_STOP)|0|1546	PF3D7_0619400		cell division cycle protein 48 homologue%2C putative	446 bp downstream	Pf3D7_06_v3_815912_815938_TTTCATTTTG
Pf3D7_09_v3_538887	Pf3D7_09_v3	538887	A	T	840.02	AC=1;AF=5.714e-03;AN=175;DP=14896;FS=0.000;MLEAC=3;MLEAF=0.017;MQ=60.00;QD=26.25;SOR=0.957	PF3D7_0911900|-|exon|syn|2|576	PF3D7_0911900	ICP	falstatin	45 bp downstream	Pf3D7_09_v3_538770_538779_TTC
Pf3D7_10_v3_1005167	Pf3D7_10_v3	1005167	A	T	392.87	AC=1;AF=6.410e-03;AN=156;DP=3301;FS=0.000;MLEAC=3;MLEAF=0.019;MQ=60.00;QD=24.55;SOR=1.244	PF3D7_1023900|-|exon|syn|2|2295	PF3D7_1023900	CHD1	chromodomain-helicase-DNA-binding protein 1 homolog%2C putative	45 bp downstream	Pf3D7_10_v3_1005068_1005096_TTG
Pf3D7_10_v3_1206798	Pf3D7_10_v3	1206798	A	T	3131.15	AC=1;AF=6.494e-03;AN=154;BaseQRankSum=-2.379e+00;DP=21091;FS=0.000;MLEAC=3;MLEAF=0.019;MQ=60.00;MQRankSum=0.00;QD=23.72;ReadPosRankSum=-8.580e-01;SOR=0.437	PF3D7_1029600|+|exon|syn|1|497	PF3D7_1029600	ADA	adenosine deaminase	45 bp downstream	Pf3D7_10_v3_1206603_1206612_AT
Pf3D7_11_v3_1417620	Pf3D7_11_v3	1417620	G	T	851.59	AC=4;AF=0.027;AN=147;BaseQRankSum=-2.530e-01;DP=9550;FS=1.945;MLEAC=12;MLEAF=0.082;MQ=60.00;MQRankSum=0.00;QD=26.61;ReadPosRankSum=-5.240e-01;SOR=1.154	PF3D7_1136200|-|exon|syn|1|1886	PF3D7_1136200		conserved Plasmodium protein%2C unknown function	45 bp downstream	Pf3D7_11_v3_1417432_1417478_AAAATAATTAAA
Pf3D7_09_v3_285854	Pf3D7_09_v3	285854	G	T	960.14	AC=1;AF=9.346e-03;AN=107;DP=1802;FS=0.000;MLEAC=4;MLEAF=0.037;MQ=60.00;QD=29.10;SOR=1.819	PF3D7_0905700.1|-|exon|syn|2|321;PF3D7_0905700.3|-|exon|syn|2|321;PF3D7_0905700.2|-|exon|syn|2|321	PF3D7_0905700	ATG3	autophagy-related protein 3%2C putative	45 bp upstream	Pf3D7_09_v3_285782_285809_TATTATTTATTAT
Pf3D7_11_v3_1127038	Pf3D7_11_v3	1127038	C	T	1742.99	AC=1;AF=5.682e-03;AN=176;DP=54142;FS=0.000;MLEAC=3;MLEAF=0.017;MQ=60.00;MQRankSum=0.00;QD=28.57;SOR=0.236	PF3D7_1129100|+|exon|nsy(H->N)|0|1087	PF3D7_1129100	PV1	parasitophorous vacuolar protein 1	45 bp upstream	Pf3D7_11_v3_1126944_1126993_ACAAAAAGATGGACAAAAAAA
Pf3D7_12_v3_1089951	Pf3D7_12_v3	1089951	C	T	11566.4	AC=2;AF=5.650e-03;AN=354;BaseQRankSum=-6.740e-01;DP=272323;FS=0.000;MLEAC=2;MLEAF=5.650e-03;MQ=60.00;MQRankSum=0.00;QD=32.49;ReadPosRankSum=-6.740e-01;SOR=1.049	PF3D7_1226900|-|exon|nsy(NEW_STOP)|0|73	PF3D7_1226900	PV2	parasitophorous vacuolar protein 2	45 bp upstream	Pf3D7_12_v3_1089888_1089906_TTATTATC
Pf3D7_14_v3_294408	Pf3D7_14_v3	294408	A	T	668.46	AC=1;AF=5.556e-03;AN=180;DP=60388;FS=0.000;MLEAC=3;MLEAF=0.017;MQ=60.00;QD=39.18;SOR=2.833	PF3D7_1408000|+|exon|syn|1|938	PF3D7_1408000	PMII	plasmepsin II	455 bp downstream	Pf3D7_14_v3_293925_293936_CATTTA
Pf3D7_07_v3_745844	Pf3D7_07_v3	745844	C	T	928.68	AC=1;AF=7.519e-03;AN=133;BaseQRankSum=2.52;DP=8899;FS=8.718;MLEAC=4;MLEAF=0.030;MQ=60.00;MQRankSum=0.00;QD=23.22;ReadPosRankSum=0.316;SOR=3.383	PF3D7_0717200|-|exon|nsy(G->C)|0|820	PF3D7_0717200		conserved Plasmodium protein%2C unknown function	46 bp downstream	Pf3D7_07_v3_745770_745791_CATTTTTA
Pf3D7_14_v3_2018157	Pf3D7_14_v3	2018157	A	T	282.8	AC=1;AF=0.011;AN=95;DP=26671;FS=0.000;MLEAC=5;MLEAF=0.053;MQ=60.00;QD=25.71;SOR=0.859	PF3D7_1449300|+|exon|syn|0|652	PF3D7_1449300	BRF1	transcription factor IIIb subunit%2C putative	46 bp downstream	Pf3D7_14_v3_2017833_2017853_TTAAAATTA
Pf3D7_03_v3_986488	Pf3D7_03_v3	986488	A	T	13142.5	AC=1;AF=2.717e-03;AN=368;BaseQRankSum=-3.910e-01;DP=108815;FS=3.368;MLEAC=1;MLEAF=2.717e-03;MQ=60.00;MQRankSum=0.00;QD=28.51;ReadPosRankSum=0.892;SOR=0.403	PF3D7_0323500|+|exon|syn|2|78	PF3D7_0323500	SMN	survival motor neuron-like protein	46 bp upstream	Pf3D7_03_v3_986430_986442_T
Pf3D7_05_v3_410315	Pf3D7_05_v3	410315	A	T	247.62	AC=1;AF=3.012e-03;AN=332;BaseQRankSum=-1.559e+00;DP=66046;FS=6.021;MLEAC=1;MLEAF=3.012e-03;MQ=60.00;MQRankSum=0.00;QD=20.63;ReadPosRankSum=1.78;SOR=2.430	PF3D7_0509800|+|exon|syn|2|48	PF3D7_0509800	PI4KB	phosphatidylinositol 4-kinase beta	46 bp upstream	Pf3D7_05_v3_410258_410269_ATATA
Pf3D7_13_v3_775612	Pf3D7_13_v3	775612	A	T	32855.2	AC=2;AF=0.014;AN=138;BaseQRankSum=0.622;DP=29398;FS=0.000;MLEAC=7;MLEAF=0.051;MQ=60.00;MQRankSum=0.00;QD=23.38;ReadPosRankSum=-9.990e-01;SOR=0.099	PF3D7_1318800|-|exon|syn|2|1134	PF3D7_1318800	SEC63	translocation protein SEC63%2C putative	460 bp downstream	Pf3D7_13_v3_775022_775044_ATTTCTCTTTTG
Pf3D7_01_v3_249432	Pf3D7_01_v3	249432	A	T	21453.1	AC=1;AF=7.634e-03;AN=131;BaseQRankSum=1.13;DP=14689;FS=0.000;MLEAC=4;MLEAF=0.031;MQ=60.00;MQRankSum=0.00;QD=30.74;ReadPosRankSum=1.51;SOR=0.634	PF3D7_0105800|-|exon|syn|2|2298	PF3D7_0105800		cyclin-dependent kinases regulatory subunit%2C putative	47 bp downstream	Pf3D7_01_v3_249145_249217_TATA
Pf3D7_11_v3_590167	Pf3D7_11_v3	590167	C	T	534.35	AC=1;AF=5.525e-03;AN=181;BaseQRankSum=-1.710e-01;DP=5792;FS=4.191;MLEAC=3;MLEAF=0.017;MQ=60.00;MQRankSum=0.00;QD=25.45;ReadPosRankSum=0.993;SOR=1.198	PF3D7_1115600|-|exon|nsy(G->V)|1|128	PF3D7_1115600	CYP19B	peptidyl-prolyl cis-trans isomerase	47 bp downstream	Pf3D7_11_v3_589683_589692_ATTT
Pf3D7_11_v3_1785341	Pf3D7_11_v3	1785341	A	T	262.47	AC=1;AF=0.010;AN=97;BaseQRankSum=1.80;DP=3684;FS=0.000;MLEAC=5;MLEAF=0.052;MQ=60.00;MQRankSum=0.00;QD=23.86;ReadPosRankSum=1.74;SOR=0.399	PF3D7_1145100|-|exon|syn|1|1223	PF3D7_1145100	SEC21	coatomer subunit gamma%2C putative	47 bp downstream	Pf3D7_11_v3_1785283_1785293_TTTA
Pf3D7_13_v3_2475261	Pf3D7_13_v3	2475261	C	T	475.13	AC=1;AF=2.358e-03;AN=424;BaseQRankSum=0.059;DP=767266;FS=1.953;MLEAC=1;MLEAF=2.358e-03;MQ=60.00;MQRankSum=0.00;QD=21.60;ReadPosRankSum=-1.720e-01;SOR=0.314	PF3D7_1361800|+|exon|nsy(P->T)|0|1453	PF3D7_1361800	GAC	glideosome-associated connector	47 bp downstream	Pf3D7_13_v3_2475004_2475013_AAAT
Pf3D7_07_v3_756946	Pf3D7_07_v3	756946	A	T	2439.71	AC=3;AF=7.092e-03;AN=423;BaseQRankSum=-9.670e-01;DP=224623;FS=8.832;MLEAC=2;MLEAF=4.728e-03;MQ=60.00;MQRankSum=0.00;QD=28.04;ReadPosRankSum=1.09;SOR=2.556	PF3D7_0717500|+|exon|syn|2|837	PF3D7_0717500	CDPK4	calcium-dependent protein kinase 4	47 bp upstream	Pf3D7_07_v3_756853_756899_TTTTTTTTTTTATTTTT
Pf3D7_12_v3_788927	Pf3D7_12_v3	788927	A	T	696.23	AC=1;AF=6.897e-03;AN=145;BaseQRankSum=-1.780e+00;DP=39406;FS=3.832;MLEAC=3;MLEAF=0.021;MQ=60.00;MQRankSum=0.00;QD=24.01;ReadPosRankSum=-1.800e-01;SOR=0.916	PF3D7_1219600|-|exon|syn|2|1596	PF3D7_1219600	ATP2	phospholipid-transporting ATPase 2	47 bp upstream	Pf3D7_12_v3_788869_788880_CATCTG
Pf3D7_01_v3_223441	Pf3D7_01_v3	223441	G	T	367.67	AC=1;AF=8.333e-03;AN=120;DP=18906;FS=0.000;MLEAC=4;MLEAF=0.033;MQ=60.00;QD=24.51;SOR=0.818	PF3D7_0105200|-|exon|nsy(P->S)|0|520	PF3D7_0105200		heptatricopeptide repeat and RAP domain-containing protein%2C putative	48 bp upstream	Pf3D7_01_v3_223384_223393_ATTC
Pf3D7_02_v3_229394	Pf3D7_02_v3	229394	C	T	4265.48	AC=1;AF=0.010;AN=97;DP=26962;FS=0.000;MLEAC=5;MLEAF=0.052;MQ=60.00;QD=31.83;SOR=1.574	PF3D7_0205600|+|exon|nsy(NEW_STOP)|1|1370	PF3D7_0205600		conserved Plasmodium protein%2C unknown function	48 bp upstream	Pf3D7_02_v3_229334_229346_CCATAA
Pf3D7_03_v3_306321	Pf3D7_03_v3	306321	A	T	6031.45	AC=1;AF=4.184e-03;AN=239;BaseQRankSum=1.72;DP=216959;FS=3.038;MLEAC=2;MLEAF=8.368e-03;MQ=60.00;MQRankSum=0.00;QD=24.52;ReadPosRankSum=0.471;SOR=0.567	PF3D7_0306800|-|exon|syn|2|1389	PF3D7_0306800	CCT2	T-complex protein 1 subunit beta	48 bp upstream	Pf3D7_03_v3_306262_306273_TCAATA
Pf3D7_04_v3_267395	Pf3D7_04_v3	267395	G	T	2281.14	AC=1;AF=2.890e-03;AN=346;DP=146102;FS=0.000;MLEAC=1;MLEAF=2.890e-03;MQ=60.00;QD=23.31;SOR=1.758	PF3D7_0404900|-|exon|nsy(P->L)|1|986	PF3D7_0404900	P41	6-cysteine protein P41	48 bp upstream	Pf3D7_04_v3_267333_267347_ATTTAC
Pf3D7_08_v3_1222562	Pf3D7_08_v3	1222562	A	T	2469.45	AC=1;AF=5.917e-03;AN=169;BaseQRankSum=1.41;DP=14923;FS=0.000;MLEAC=3;MLEAF=0.018;MQ=60.00;MQRankSum=0.00;QD=24.21;ReadPosRankSum=1.42;SOR=0.780	PF3D7_0828300|-|exon|syn|1|122	PF3D7_0828300		conserved protein%2C unknown function	48 bp upstream	Pf3D7_08_v3_1222487_1222514_CTTAAATATTAT
Pf3D7_10_v3_695959	Pf3D7_10_v3	695959	A	T	7589.06	AC=2;AF=8.333e-03;AN=240;BaseQRankSum=-9.670e-01;DP=90219;FS=0.000;MLEAC=3;MLEAF=0.013;MQ=60.00;MQRankSum=0.00;QD=32.43;ReadPosRankSum=-9.670e-01;SOR=0.752	PF3D7_1017300.1|-|exon|syn|2|603;PF3D7_1017300.2|-|exon|syn|2|633	PF3D7_1017300	GRASP	golgi re-assembly stacking protein 2	48 bp upstream	Pf3D7_10_v3_695900_695911_TCTTTA
Pf3D7_12_v3_1785434	Pf3D7_12_v3	1785434	C	T	371.83	AC=1;AF=0.011;AN=92;DP=6606;FS=0.000;MLEAC=5;MLEAF=0.054;MQ=60.00;QD=26.56;SOR=1.329	PF3D7_1241900|+|exon|nsy(T->K)|1|1055	PF3D7_1241900		tetratricopeptide repeat protein%2C putative	48 bp upstream	Pf3D7_12_v3_1785015_1785386_TGATATAAAAAGAGAAGATGTTAAATATAAAGACGATCTTGATAATAAAGATAATATGATGAATGATATAAAAAGAGAAGATGTTAAATATAAAGACGATCTTGATAATAAAGATAATGTGGTGAATGATATAAAGGGAGAAGATGTTAAATATAAAGACGATCTTGATAATAAAGAGAATGTGATGAA
Pf3D7_03_v3_393877	Pf3D7_03_v3	393877	A	T	1455.42	AC=1;AF=9.091e-03;AN=110;DP=10589;FS=0.000;MLEAC=4;MLEAF=0.036;MQ=60.00;QD=30.97;SOR=1.132	PF3D7_0309200|-|exon|syn|1|728	PF3D7_0309200	ARK2	serine/threonine protein kinase ARK2%2C putative	49 bp downstream	Pf3D7_03_v3_393730_393740_T
Pf3D7_04_v3_208510	Pf3D7_04_v3	208510	C	T	27691.3	AC=1;AF=0.014;AN=72;DP=12653;FS=0.000;MLEAC=6;MLEAF=0.083;MQ=60.00;QD=33.61;SOR=1.136	PF3D7_0403700|-|exon|nsy(E->D)|2|726	PF3D7_0403700	CLF1	pre-mRNA-splicing factor CLF1%2C putative	49 bp downstream	Pf3D7_04_v3_208223_208240_TTTATATTA
Pf3D7_09_v3_294423	Pf3D7_09_v3	294423	C	T	433.61	AC=2;AF=0.025;AN=79;BaseQRankSum=-9.670e-01;DP=1211;FS=0.000;MLEAC=10;MLEAF=0.127;MQ=60.00;MQRankSum=0.00;QD=21.68;ReadPosRankSum=0.967;SOR=0.693	PF3D7_0905900|-|exon|nsy(C->F)|1|2195	PF3D7_0905900	SEC27	coatomer subunit beta%2C putative	49 bp downstream	Pf3D7_09_v3_294239_294248_ATT
Pf3D7_12_v3_789928	Pf3D7_12_v3	789928	C	T	984.35	AC=2;AF=8.299e-03;AN=241;DP=77676;FS=0.000;MLEAC=4;MLEAF=0.017;MQ=60.00;QD=26.60;SOR=0.746	PF3D7_1219600|-|exon|nsy(D->Y)|0|595	PF3D7_1219600	ATP2	phospholipid-transporting ATPase 2	49 bp downstream	Pf3D7_12_v3_789859_789868_ATA
Pf3D7_12_v3_1243362	Pf3D7_12_v3	1243362	A	T	1526.82	AC=1;AF=4.608e-03;AN=217;DP=103669;FS=0.000;MLEAC=2;MLEAF=9.217e-03;MQ=60.00;QD=29.36;SOR=0.693	PF3D7_1230100|-|exon|syn|0|238	PF3D7_1230100	TLAP1	thioredoxin-like associated protein 1%2C putative	49 bp downstream	Pf3D7_12_v3_1243204_1243217_AATATT
Pf3D7_13_v3_2475666	Pf3D7_13_v3	2475666	A	T	1510.33	AC=2;AF=5.848e-03;AN=342;BaseQRankSum=-9.670e-01;DP=302709;FS=0.000;MLEAC=1;MLEAF=2.924e-03;MQ=60.00;MQRankSum=0.00;QD=28.50;ReadPosRankSum=0.00;SOR=0.481	PF3D7_1361800|+|exon|syn|0|1858	PF3D7_1361800	GAC	glideosome-associated connector	49 bp downstream	Pf3D7_13_v3_2475438_2475449_GAAAAT
Pf3D7_05_v3_748277	Pf3D7_05_v3	748277	A	T	300.23	AC=1;AF=6.897e-03;AN=145;DP=23088;FS=0.000;MLEAC=3;MLEAF=0.021;MQ=60.00;QD=27.29;SOR=1.802	PF3D7_0517900|-|exon|syn|0|1201	PF3D7_0517900		zinc finger protein%2C putative	49 bp upstream	Pf3D7_05_v3_748216_748228_T
Pf3D7_09_v3_294297	Pf3D7_09_v3	294297	C	T	2253.96	AC=1;AF=0.011;AN=87;BaseQRankSum=-5.240e-01;DP=1463;FS=0.000;MLEAC=5;MLEAF=0.057;MQ=60.00;MQRankSum=0.00;QD=28.74;ReadPosRankSum=0.00;SOR=0.481	PF3D7_0905900|-|exon|nsy(C->F)|1|2321	PF3D7_0905900	SEC27	coatomer subunit beta%2C putative	49 bp upstream	Pf3D7_09_v3_294239_294248_ATT
Pf3D7_10_v3_1001812	Pf3D7_10_v3	1001812	C	T	312.23	AC=1;AF=3.497e-03;AN=286;DP=9550;FS=0.000;MLEAC=2;MLEAF=6.993e-03;MQ=60.00;QD=26.02;SOR=0.693	PF3D7_1023900|-|exon|nsy(A->S)|0|5650	PF3D7_1023900	CHD1	chromodomain-helicase-DNA-binding protein 1 homolog%2C putative	49 bp upstream	Pf3D7_10_v3_1001753_1001763_TGTTA
Pf3D7_12_v3_1006717	Pf3D7_12_v3	1006717	A	T	300.33	AC=1;AF=7.813e-03;AN=128;BaseQRankSum=1.84;DP=28567;FS=3.358;MLEAC=4;MLEAF=0.031;MQ=60.00;MQRankSum=0.00;QD=23.10;ReadPosRankSum=1.47;SOR=0.707	PF3D7_1224700|-|exon|syn|2|870	PF3D7_1224700		conserved Plasmodium protein%2C unknown function	49 bp upstream	Pf3D7_12_v3_1006651_1006668_TTTTAAGCA
Pf3D7_13_v3_491040	Pf3D7_13_v3	491040	A	T	2223.62	AC=2;AF=0.012;AN=169;BaseQRankSum=0.00;DP=20029;FS=2.906;MLEAC=3;MLEAF=0.018;MQ=60.00;MQRankSum=0.00;QD=28.51;ReadPosRankSum=-1.383e+00;SOR=0.197	PF3D7_1311500|-|exon|syn|2|150	PF3D7_1311500	RPT1	26S protease regulatory subunit 7%2C putative	5 bp downstream	Pf3D7_13_v3_490934_490949_TGCAACT
Pf3D7_13_v3_1462748	Pf3D7_13_v3	1462748	A	T	382.31	AC=2;AF=0.013;AN=150;BaseQRankSum=-9.670e-01;DP=37045;FS=0.000;MLEAC=4;MLEAF=0.027;MQ=60.00;MQRankSum=0.00;QD=22.49;ReadPosRankSum=-4.310e-01;SOR=1.402	PF3D7_1335800|+|exon|syn|1|569	PF3D7_1335800		conserved Plasmodium protein%2C unknown function	5 bp downstream	Pf3D7_13_v3_1462618_1462634_AATAAAAA
Pf3D7_04_v3_678994	Pf3D7_04_v3	678994	A	T	2688.21	AC=1;AF=9.346e-03;AN=107;DP=10126;FS=0.000;MLEAC=4;MLEAF=0.037;MQ=60.00;QD=26.35;SOR=0.990	PF3D7_0415200|-|exon|syn|0|145	PF3D7_0415200		conserved Plasmodium protein%2C unknown function	5 bp upstream	Pf3D7_04_v3_678979_678989_TTATT
Pf3D7_06_v3_261116	Pf3D7_06_v3	261116	A	T	292.99	AC=2;AF=9.174e-03;AN=218;BaseQRankSum=0.661;DP=6142;FS=0.000;MLEAC=4;MLEAF=0.018;MQ=60.00;MQRankSum=0.00;QD=10.46;ReadPosRankSum=1.74;SOR=0.409	PF3D7_0606200|-|exon|syn|1|383	PF3D7_0606200	PEX4	ubiquitin-conjugating enzyme E2 PEX4%2C putative	50 bp downstream	Pf3D7_06_v3_260987_261018_AT
Pf3D7_12_v3_895070	Pf3D7_12_v3	895070	C	T	359.75	AC=1;AF=0.012;AN=85;DP=8526;FS=0.000;MLEAC=5;MLEAF=0.059;MQ=60.00;QD=25.70;SOR=0.976	PF3D7_1222400|+|exon|nsy(T->N)|1|4490	PF3D7_1222400	ApiAP2	AP2 domain transcription factor	50 bp downstream	Pf3D7_12_v3_894896_894928_ATA
Pf3D7_13_v3_174113	Pf3D7_13_v3	174113	A	T	544.86	AC=1;AF=3.401e-03;AN=294;BaseQRankSum=0.966;DP=139192;FS=3.424;MLEAC=2;MLEAF=6.803e-03;MQ=60.00;MQRankSum=0.00;QD=24.77;ReadPosRankSum=-1.577e+00;SOR=0.663	PF3D7_1303500|-|exon|syn|2|1677	PF3D7_1303500	NHE	sodium/hydrogen exchanger	50 bp downstream	Pf3D7_13_v3_174042_174053_GAAAG
Pf3D7_13_v3_2474479	Pf3D7_13_v3	2474479	A	T	106440	AC=3;AF=6.977e-03;AN=430;BaseQRankSum=6.74;DP=849809;FS=0.000;MLEAC=3;MLEAF=6.977e-03;MQ=60.00;MQRankSum=0.00;QD=30.27;ReadPosRankSum=4.73;SOR=0.779	PF3D7_1361800|+|exon|syn|1|671	PF3D7_1361800	GAC	glideosome-associated connector	50 bp downstream	Pf3D7_13_v3_2474041_2474052_TTTTG
Pf3D7_09_v3_1179725	Pf3D7_09_v3	1179725	C	T	5754.42	AC=1;AF=2.427e-03;AN=412;BaseQRankSum=-1.952e+00;DP=208276;FS=3.928;MLEAC=1;MLEAF=2.427e-03;MQ=60.00;MQRankSum=0.00;QD=33.26;ReadPosRankSum=1.15;SOR=0.899	PF3D7_0929400|+|exon|nsy(H->N)|0|3313	PF3D7_0929400	RhopH2	high molecular weight rhoptry protein 2	50 bp upstream	Pf3D7_09_v3_1179660_1179675_T
Pf3D7_10_v3_911190	Pf3D7_10_v3	911190	C	T	499.67	AC=1;AF=9.174e-03;AN=109;DP=9440;FS=0.000;MLEAC=4;MLEAF=0.037;MQ=60.00;QD=29.39;SOR=2.179	PF3D7_1021900|-|exon|nsy(NEW_STOP)|0|1156	PF3D7_1021900		PHAX domain-containing protein%2C putative	50 bp upstream	Pf3D7_10_v3_911112_911140_TATTAATGTTCT
Pf3D7_14_v3_1036706	Pf3D7_14_v3	1036706	C	T	1608	AC=1;AF=4.386e-03;AN=228;DP=3065;FS=0.000;MLEAC=2;MLEAF=8.772e-03;MQ=60.00;QD=28.71;SOR=2.221	PF3D7_1426700|-|exon|nsy(D->Y)|0|2878	PF3D7_1426700	PEPC	phosphoenolpyruvate carboxylase	50 bp upstream	Pf3D7_14_v3_1036638_1036656_ATTTTCATAA
Pf3D7_05_v3_857972	Pf3D7_05_v3	857972	A	T	3322.19	AC=1;AF=2.907e-03;AN=344;BaseQRankSum=-3.857e+00;DP=348987;FS=7.549;MLEAC=1;MLEAF=2.907e-03;MQ=60.00;MQRankSum=0.00;QD=21.86;ReadPosRankSum=0.629;SOR=1.898	PF3D7_0520900|+|exon|syn|1|935	PF3D7_0520900	SAHH	adenosylhomocysteinase	504 bp downstream	Pf3D7_05_v3_857299_857308_GCA
Pf3D7_04_v3_385887	Pf3D7_04_v3	385887	G	T	3965.49	AC=1;AF=5.208e-03;AN=192;DP=60254;FS=0.000;MLEAC=2;MLEAF=0.010;MQ=60.00;QD=33.61;SOR=0.914	PF3D7_0407800|+|exon|nsy(G->R)|0|964	PF3D7_0407800	CINCH	protein CINCH	51 bp downstream	Pf3D7_04_v3_385729_385738_ATA
Pf3D7_07_v3_919646	Pf3D7_07_v3	919646	C	T	1978.49	AC=1;AF=9.009e-03;AN=111;DP=16682;FS=0.000;MLEAC=4;MLEAF=0.036;MQ=60.00;QD=34.11;SOR=0.997	PF3D7_0721200|-|exon|nsy(D->Y)|0|1171	PF3D7_0721200		conserved Plasmodium protein%2C unknown function	51 bp downstream	Pf3D7_07_v3_919508_919517_ATTT
Pf3D7_10_v3_758518	Pf3D7_10_v3	758518	A	T	1267.37	AC=2;AF=5.000e-03;AN=400;BaseQRankSum=1.18;DP=283740;FS=0.000;MLEAC=2;MLEAF=5.000e-03;MQ=60.00;MQRankSum=0.00;QD=24.85;ReadPosRankSum=0.892;SOR=0.516	PF3D7_1019000|+|exon|syn|0|724	PF3D7_1019000		eukaryotic translation initiation factor subunit eIF2A%2C putative	51 bp downstream	Pf3D7_10_v3_758108_758119_T
Pf3D7_13_v3_954807	Pf3D7_13_v3	954807	A	T	1722.39	AC=2;AF=0.021;AN=95;DP=14490;FS=0.000;MLEAC=9;MLEAF=0.095;MQ=60.00;QD=31.32;SOR=0.884	PF3D7_1322500|+|exon|syn|1|1049	PF3D7_1322500	DHHC5	palmitoyltransferase DHHC5	51 bp downstream	Pf3D7_13_v3_954661_954671_TATG
Pf3D7_13_v3_2061927	Pf3D7_13_v3	2061927	G	T	5371.72	AC=1;AF=7.937e-03;AN=126;BaseQRankSum=0.935;DP=15575;FS=2.971;MLEAC=4;MLEAF=0.032;MQ=60.00;MQRankSum=0.00;QD=32.36;ReadPosRankSum=1.96;SOR=1.902	PF3D7_1351700|+|exon|nsy(E->K)|0|1960	PF3D7_1351700	IMC1f	inner membrane complex protein 1f%2C putative	51 bp downstream	Pf3D7_13_v3_2061864_2061874_ATAA
Pf3D7_14_v3_1550843	Pf3D7_14_v3	1550843	G	T	3047.68	AC=1;AF=7.519e-03;AN=133;DP=10847;FS=0.000;MLEAC=4;MLEAF=0.030;MQ=60.00;QD=33.49;SOR=2.033	PF3D7_1438400|+|exon|nsy(S->N)|1|830	PF3D7_1438400	MCA2	metacaspase-2	51 bp downstream	Pf3D7_14_v3_1550714_1550736_AAAATATAAATA
Pf3D7_14_v3_1172057	Pf3D7_14_v3	1172057	A	T	542.94	AC=1;AF=9.259e-03;AN=108;BaseQRankSum=1.69;DP=9451;FS=2.948;MLEAC=4;MLEAF=0.037;MQ=60.00;MQRankSum=0.00;QD=22.62;ReadPosRankSum=1.75;SOR=1.931	PF3D7_1429800|+|exon|syn|1|1229	PF3D7_1429800		coatomer subunit beta%2C putative	51 bp upstream	Pf3D7_14_v3_1171976_1172006_TTAAACGAAAATAA
Pf3D7_02_v3_310091	Pf3D7_02_v3	310091	C	T	2569.48	AC=3;AF=0.010;AN=287;BaseQRankSum=2.48;DP=224999;FS=6.857;MLEAC=5;MLEAF=0.017;MQ=60.00;MQRankSum=0.00;QD=31.34;ReadPosRankSum=1.54;SOR=4.255	PF3D7_0207700|-|exon|nsy(NEW_STOP)|0|1645	PF3D7_0207700	SERA4	serine repeat antigen 4	52 bp downstream	Pf3D7_02_v3_309661_309684_CCCCAACTATTTA
Pf3D7_12_v3_1997699	Pf3D7_12_v3	1997699	A	T	2588.55	AC=1;AF=0.010;AN=100;BaseQRankSum=0.383;DP=5784;FS=0.000;MLEAC=5;MLEAF=0.050;MQ=60.00;MQRankSum=0.00;QD=32.77;ReadPosRankSum=0.712;SOR=0.793	PF3D7_1248700|+|exon|syn|2|2925	PF3D7_1248700		conserved protein%2C unknown function	52 bp downstream	Pf3D7_12_v3_1997111_1997245_TGAAGAAGAGGAAGATAATGAACATTCTAATGATGATGAAGA
Pf3D7_13_v3_315420	Pf3D7_13_v3	315420	G	T	590.31	AC=1;AF=7.407e-03;AN=135;DP=23749;FS=0.000;MLEAC=3;MLEAF=0.022;MQ=60.00;QD=24.60;SOR=0.859	PF3D7_1306600|-|exon|syn|2|990	PF3D7_1306600		V-type proton ATPase subunit H%2C putative	52 bp downstream	Pf3D7_13_v3_315149_315165_TATTT
Pf3D7_08_v3_661215	Pf3D7_08_v3	661215	G	T	1258.24	AC=2;AF=8.264e-03;AN=242;BaseQRankSum=-2.130e-01;DP=73591;FS=4.202;MLEAC=4;MLEAF=0.017;MQ=60.00;MQRankSum=0.00;QD=22.47;ReadPosRankSum=0.164;SOR=0.210	PF3D7_0813400|-|exon|nsy(P->S)|0|640	PF3D7_0813400		conserved protein%2C unknown function	52 bp upstream	Pf3D7_08_v3_661148_661163_TTA
Pf3D7_08_v3_1230099	Pf3D7_08_v3	1230099	G	T	450.23	AC=2;AF=9.302e-03;AN=215;BaseQRankSum=1.68;DP=34239;FS=0.000;MLEAC=4;MLEAF=0.019;MQ=60.00;MQRankSum=0.00;QD=19.58;ReadPosRankSum=-1.800e-01;SOR=1.230	PF3D7_0828600|-|exon|nsy(L->F)|0|1318	PF3D7_0828600	FT1	folate transporter 1	52 bp upstream	Pf3D7_08_v3_1230038_1230047_T
Pf3D7_11_v3_584672	Pf3D7_11_v3	584672	A	T	16140.1	AC=1;AF=2.890e-03;AN=346;BaseQRankSum=1.57;DP=201738;FS=1.278;MLEAC=1;MLEAF=2.890e-03;MQ=60.00;MQRankSum=0.00;QD=30.06;ReadPosRankSum=1.76;SOR=0.605	PF3D7_1115400|-|exon|syn|0|1135	PF3D7_1115400	FP3	cysteine proteinase falcipain 3	53 bp upstream	Pf3D7_11_v3_584605_584619_ATACTA
Pf3D7_14_v3_2276060	Pf3D7_14_v3	2276060	C	T	329.26	AC=1;AF=0.017;AN=59;DP=3097;FS=0.000;MLEAC=8;MLEAF=0.136;MQ=60.00;QD=27.44;SOR=1.085	PF3D7_1455600|-|exon|nsy(R->T)|1|1184	PF3D7_1455600	FER2	ferlin%2C putative	53 bp upstream	Pf3D7_14_v3_2275979_2276007_TTTG
Pf3D7_08_v3_212848	Pf3D7_08_v3	212848	A	T	591.99	AC=1;AF=9.709e-03;AN=103;DP=9165;FS=0.000;MLEAC=5;MLEAF=0.049;MQ=60.00;QD=26.91;SOR=0.874	PF3D7_0803400|+|exon|syn|2|597	PF3D7_0803400	RAD54	DNA repair and recombination protein RAD54%2C putative	54 bp downstream	Pf3D7_08_v3_212190_212206_TATACATG
Pf3D7_04_v3_437092	Pf3D7_04_v3	437092	A	T	312.14	AC=1;AF=0.013;AN=75;DP=4148;FS=0.000;MLEAC=6;MLEAF=0.080;MQ=60.00;QD=26.01;SOR=0.693	PF3D7_0409100|-|exon|syn|0|730	PF3D7_0409100	PRPF31	U4/U6 small nuclear ribonucleoprotein PRP31%2C putative	54 bp upstream	Pf3D7_04_v3_437029_437038_ATATT
Pf3D7_09_v3_295718	Pf3D7_09_v3	295718	A	T	17741.7	AC=1;AF=5.618e-03;AN=178;BaseQRankSum=1.79;DP=21766;FS=0.000;MLEAC=3;MLEAF=0.017;MQ=60.00;MQRankSum=0.00;QD=34.79;ReadPosRankSum=-1.230e+00;SOR=0.742	PF3D7_0905900|-|exon|syn|2|900	PF3D7_0905900	SEC27	coatomer subunit beta%2C putative	54 bp upstream	Pf3D7_09_v3_295655_295664_TA
Pf3D7_11_v3_1664943	Pf3D7_11_v3	1664943	C	T	1223.47	AC=1;AF=0.011;AN=93;BaseQRankSum=1.02;DP=5673;FS=4.528;MLEAC=5;MLEAF=0.054;MQ=60.00;MQRankSum=0.00;QD=22.66;ReadPosRankSum=-4.600e-02;SOR=0.216	PF3D7_1141400|+|exon|nsy(T->K)|1|755	PF3D7_1141400	PIGH	phosphatidylinositol N-acetylglucosaminyltransferase subunit H%2C putative	54 bp upstream	Pf3D7_11_v3_1664878_1664889_AGA
Pf3D7_12_v3_1997299	Pf3D7_12_v3	1997299	C	T	736.98	AC=1;AF=4.717e-03;AN=212;DP=17834;FS=0.000;MLEAC=2;MLEAF=9.434e-03;MQ=60.00;QD=27.30;SOR=0.922	PF3D7_1248700|+|exon|nsy(T->K)|1|2525	PF3D7_1248700		conserved protein%2C unknown function	54 bp upstream	Pf3D7_12_v3_1997111_1997245_TGAAGAAGAGGAAGATAATGAACATTCTAATGATGATGAAGA
Pf3D7_12_v3_790633	Pf3D7_12_v3	790633	C	T	537.16	AC=1;AF=3.788e-03;AN=264;DP=12498;FS=0.000;MLEAC=2;MLEAF=7.576e-03;MQ=60.00;QD=29.84;SOR=0.914	PF3D7_1219600|-|exon|nsy(G->V)|1|41	PF3D7_1219600	ATP2	phospholipid-transporting ATPase 2	55 bp downstream	Pf3D7_12_v3_790496_790523_AT
Pf3D7_13_v3_503459	Pf3D7_13_v3	503459	C	T	19741.4	AC=1;AF=3.257e-03;AN=307;BaseQRankSum=-6.420e-01;DP=200626;FS=0.000;MLEAC=2;MLEAF=6.515e-03;MQ=60.00;MQRankSum=0.00;QD=30.61;ReadPosRankSum=-2.620e-01;SOR=1.396	PF3D7_1311800|+|exon|nsy(NEW_STOP)|1|1670	PF3D7_1311800	M1AAP	M1-family alanyl aminopeptidase	55 bp downstream	Pf3D7_13_v3_502935_502944_TTAT
Pf3D7_11_v3_1127048	Pf3D7_11_v3	1127048	C	T	552.7	AC=1;AF=5.988e-03;AN=167;DP=46347;FS=0.000;MLEAC=3;MLEAF=0.018;MQ=60.00;QD=24.03;SOR=0.963	PF3D7_1129100|+|exon|nsy(T->K)|1|1097	PF3D7_1129100	PV1	parasitophorous vacuolar protein 1	55 bp upstream	Pf3D7_11_v3_1126944_1126993_ACAAAAAGATGGACAAAAAAA
Pf3D7_13_v3_1946447	Pf3D7_13_v3	1946447	C	T	6515.52	AC=1;AF=7.874e-03;AN=127;DP=32291;FS=0.000;MLEAC=4;MLEAF=0.031;MQ=60.00;QD=25.62;SOR=1.690	PF3D7_1348400|-|exon|nsy(G->W)|0|934	PF3D7_1348400		conserved Plasmodium membrane protein%2C unknown function	55 bp upstream	Pf3D7_13_v3_1946383_1946392_TTTG
Pf3D7_13_v3_297710	Pf3D7_13_v3	297710	C	T	3625.72	AC=2;AF=0.028;AN=72;BaseQRankSum=1.53;DP=4890;FS=1.413;MLEAC=12;MLEAF=0.167;MQ=60.00;MQRankSum=0.00;QD=28.11;ReadPosRankSum=1.57;SOR=1.052	PF3D7_1306400|-|exon|nsy(R->L)|1|650	PF3D7_1306400	RPT4	26S protease regulatory subunit 10B%2C putative	555 bp upstream	Pf3D7_13_v3_297128_297155_TATTTTCTTCATA
Pf3D7_04_v3_268087	Pf3D7_04_v3	268087	A	T	2625.07	AC=2;AF=7.220e-03;AN=277;BaseQRankSum=-9.030e-01;DP=73766;FS=5.073;MLEAC=3;MLEAF=0.011;MQ=60.00;MQRankSum=0.00;QD=11.93;ReadPosRankSum=2.82;SOR=1.268	PF3D7_0404900|-|exon|syn|2|294	PF3D7_0404900	P41	6-cysteine protein P41	56 bp downstream	Pf3D7_04_v3_267661_267670_ATT
Pf3D7_07_v3_266100	Pf3D7_07_v3	266100	C	T	4815.44	AC=1;AF=6.667e-03;AN=150;DP=28871;FS=0.000;MLEAC=3;MLEAF=0.020;MQ=60.00;QD=33.44;SOR=2.932	PF3D7_0705400|-|exon|nsy(A->S)|0|1339	PF3D7_0705400	MCM7	DNA replication licensing factor MCM7	56 bp downstream	Pf3D7_07_v3_265624_265642_AATACATTTT
Pf3D7_13_v3_1628244	Pf3D7_13_v3	1628244	C	T	4446.4	AC=1;AF=2.639e-03;AN=379;BaseQRankSum=0.967;DP=157316;FS=0.000;MLEAC=1;MLEAF=2.639e-03;MQ=60.00;MQRankSum=0.00;QD=32.22;ReadPosRankSum=0.967;SOR=0.486	PF3D7_1340900|+|exon|nsy(H->N)|0|934	PF3D7_1340900	PiT	sodium-dependent phosphate transporter	56 bp downstream	Pf3D7_13_v3_1628081_1628095_ATATATA
Pf3D7_06_v3_1097622	Pf3D7_06_v3	1097622	C	T	10032.3	AC=2;AF=0.011;AN=188;BaseQRankSum=0.869;DP=26168;FS=0.000;MLEAC=5;MLEAF=0.027;MQ=60.00;MQRankSum=0.00;QD=31.35;ReadPosRankSum=-5.400e-02;SOR=0.234	PF3D7_0627300|-|exon|nsy(G->V)|1|1028	PF3D7_0627300	RNF5	E3 ubiquitin-protein ligase RNF5%2C putative	56 bp upstream	Pf3D7_06_v3_1097555_1097566_TTCTT
Pf3D7_12_v3_151495	Pf3D7_12_v3	151495	A	T	37801.8	AC=1;AF=3.086e-03;AN=324;BaseQRankSum=3.37;DP=93566;FS=0.000;MLEAC=1;MLEAF=3.086e-03;MQ=60.00;MQRankSum=0.00;QD=29.02;ReadPosRankSum=3.36;SOR=0.939	PF3D7_1202600|-|exon|syn|2|3984	PF3D7_1202600	NEMF	nuclear export mediator factor NEMF%2C putative	56 bp upstream	Pf3D7_12_v3_151428_151439_CATTAT
Pf3D7_12_v3_1578091	Pf3D7_12_v3	1578091	C	T	1622.22	AC=1;AF=9.346e-03;AN=107;DP=13084;FS=0.000;MLEAC=4;MLEAF=0.037;MQ=60.00;QD=27.04;SOR=0.831	PF3D7_1237900|+|exon|nsy(T->N)|1|911	PF3D7_1237900		conserved Plasmodium protein%2C unknown function	56 bp upstream	Pf3D7_12_v3_1578021_1578035_AGT
Pf3D7_12_v3_1464852	Pf3D7_12_v3	1464852	A	T	833.65	AC=1;AF=9.174e-03;AN=109;BaseQRankSum=1.62;DP=8306;FS=8.603;MLEAC=4;MLEAF=0.037;MQ=60.00;MQRankSum=0.00;QD=28.75;ReadPosRankSum=0.120;SOR=3.750	PF3D7_1235200|-|exon|syn|2|2721	PF3D7_1235200	VP2	V-type K+-independent H+-translocating inorganic pyrophosphatase	561 bp upstream	Pf3D7_12_v3_1464272_1464291_A
Pf3D7_06_v3_139485	Pf3D7_06_v3	139485	A	T	1708.18	AC=1;AF=0.013;AN=77;BaseQRankSum=0.675;DP=4139;FS=0.000;MLEAC=6;MLEAF=0.078;MQ=60.00;MQRankSum=0.00;QD=26.69;ReadPosRankSum=1.29;SOR=0.668	PF3D7_0603500|+|exon|syn|1|293	PF3D7_0603500	CAX	cation/H+ antiporter	57 bp downstream	Pf3D7_06_v3_139377_139386_ATG
Pf3D7_10_v3_279107	Pf3D7_10_v3	279107	C	T	472.14	AC=1;AF=8.475e-03;AN=118;DP=3146;FS=0.000;MLEAC=4;MLEAF=0.034;MQ=60.00;QD=29.51;SOR=4.174	PF3D7_1006800|+|exon|nsy(A->D)|1|680	PF3D7_1006800	GBP2	G-strand-binding protein 2	57 bp downstream	Pf3D7_10_v3_278816_278910_GAGATTATAGAAGAGATGAATTTAGAAGAGGAGGTGGCGAATTTAGAC
Pf3D7_10_v3_1047595	Pf3D7_10_v3	1047595	A	T	11442.5	AC=1;AF=2.994e-03;AN=334;BaseQRankSum=-3.980e-01;DP=241242;FS=0.000;MLEAC=1;MLEAF=2.994e-03;MQ=60.00;MQRankSum=0.00;QD=26.24;ReadPosRankSum=1.01;SOR=0.770	PF3D7_1025000|-|exon|syn|2|1185	PF3D7_1025000	EPS15	Eps15-like protein	57 bp upstream	Pf3D7_10_v3_1047500_1047538_TTTTTATTTCTTTTCATTTTC
Pf3D7_12_v3_151897	Pf3D7_12_v3	151897	C	T	840.07	AC=1;AF=0.013;AN=78;DP=2104;FS=0.000;MLEAC=6;MLEAF=0.077;MQ=60.00;QD=28.00;SOR=2.019	PF3D7_1202600|-|exon|nsy(K->N)|2|3582	PF3D7_1202600	NEMF	nuclear export mediator factor NEMF%2C putative	57 bp upstream	Pf3D7_12_v3_151831_151840_AACA
Pf3D7_12_v3_552618	Pf3D7_12_v3	552618	A	T	4665.28	AC=1;AF=9.804e-03;AN=102;DP=5459;FS=3.819;MLEAC=5;MLEAF=0.049;MQ=60.00;MQRankSum=0.00;QD=30.45;SOR=0.833	PF3D7_1212500|-|exon|syn|2|1236	PF3D7_1212500	GAT	glycerol-3-phosphate 1-O-acyltransferase	57 bp upstream	Pf3D7_12_v3_552549_552561_TAATAC
Pf3D7_13_v3_731485	Pf3D7_13_v3	731485	C	T	1383.87	AC=1;AF=6.410e-03;AN=156;BaseQRankSum=0.749;DP=21828;FS=0.000;MLEAC=3;MLEAF=0.019;MQ=60.00;MQRankSum=0.00;QD=26.61;ReadPosRankSum=-2.670e-01;SOR=1.536	PF3D7_1317300|-|exon|nsy(NEW_STOP)|0|265	PF3D7_1317300		conserved Plasmodium protein%2C unknown function	57 bp upstream	Pf3D7_13_v3_731419_731428_TTA
Pf3D7_14_v3_2324969	Pf3D7_14_v3	2324969	A	T	865.42	AC=1;AF=9.091e-03;AN=110;DP=3526;FS=0.000;MLEAC=4;MLEAF=0.036;MQ=60.00;QD=29.84;SOR=1.460	PF3D7_1456700|-|exon|syn|2|858	PF3D7_1456700		conserved Plasmodium protein%2C unknown function	57 bp upstream	Pf3D7_14_v3_2324885_2324912_TTTTTAACATATAT
Pf3D7_08_v3_525878	Pf3D7_08_v3	525878	C	T	10229.8	AC=33;AF=0.210;AN=157;BaseQRankSum=1.62;DP=18329;FS=0.000;MLEAC=95;MLEAF=0.605;MQ=60.00;MQRankSum=0.00;QD=25.90;ReadPosRankSum=-2.100e+00;SOR=0.928	PF3D7_0810300|-|exon|nsy(NEW_STOP)|0|1117	PF3D7_0810300	PPM5	protein phosphatase PPM5%2C putative	58 bp downstream	Pf3D7_08_v3_525626_525636_TTTA
Pf3D7_03_v3_871048	Pf3D7_03_v3	871048	A	T	279.92	AC=1;AF=8.000e-03;AN=125;BaseQRankSum=-1.199e+00;DP=6466;FS=0.000;MLEAC=4;MLEAF=0.032;MQ=60.00;MQRankSum=0.00;QD=23.33;ReadPosRankSum=0.00;SOR=0.818	PF3D7_0320800|+|exon|syn|0|232	PF3D7_0320800	DOZI	ATP-dependent RNA helicase DDX6	58 bp upstream	Pf3D7_03_v3_870978_870990_AACGAA
Pf3D7_11_v3_1826449	Pf3D7_11_v3	1826449	C	T	2363.89	AC=1;AF=6.452e-03;AN=155;DP=5243;FS=0.000;MLEAC=3;MLEAF=0.019;MQ=60.00;QD=32.38;SOR=0.774	PF3D7_1146200|-|exon|nsy(G->V)|1|344	PF3D7_1146200		conserved Plasmodium protein%2C unknown function	58 bp upstream	Pf3D7_11_v3_1826380_1826391_T
Pf3D7_12_v3_1485451	Pf3D7_12_v3	1485451	C	T	492.8	AC=1;AF=0.014;AN=73;DP=14609;FS=0.000;MLEAC=6;MLEAF=0.082;MQ=60.00;QD=27.38;SOR=2.833	PF3D7_1235600|+|exon|nsy(T->K)|1|869	PF3D7_1235600	SHMT	serine hydroxymethyltransferase	58 bp upstream	Pf3D7_12_v3_1485378_1485393_TTTCCAAG
Pf3D7_13_v3_1334543	Pf3D7_13_v3	1334543	C	T	591.34	AC=1;AF=7.813e-03;AN=128;DP=30074;FS=0.000;MLEAC=4;MLEAF=0.031;MQ=60.00;QD=28.16;SOR=1.828	PF3D7_1332200|+|exon|nsy(T->K)|1|2105	PF3D7_1332200		conserved protein%2C unknown function	58 bp upstream	Pf3D7_13_v3_1334474_1334485_CAAAAG
Pf3D7_04_v3_669690	Pf3D7_04_v3	669690	A	T	365.46	AC=1;AF=8.264e-03;AN=121;BaseQRankSum=-1.640e+00;DP=9105;FS=0.000;MLEAC=4;MLEAF=0.033;MQ=60.00;MQRankSum=0.00;QD=24.36;ReadPosRankSum=-2.330e-01;SOR=0.793	PF3D7_0415000|-|exon|syn|0|28	PF3D7_0415000		arsenical pump-driving ATPase%2C putative	59 bp downstream	Pf3D7_04_v3_669501_669512_ATA
Pf3D7_05_v3_1272158	Pf3D7_05_v3	1272158	G	T	1175.91	AC=1;AF=0.016;AN=64;DP=9359;FS=0.000;MLEAC=7;MLEAF=0.109;MQ=60.00;QD=27.35;SOR=1.055	PF3D7_0531100|-|exon|syn|2|6327	PF3D7_0531100		conserved Plasmodium protein%2C unknown function	6 bp downstream	Pf3D7_05_v3_1272094_1272120_TATTTATTATGT
Pf3D7_10_v3_332636	Pf3D7_10_v3	332636	C	T	2460.49	AC=1;AF=7.463e-03;AN=134;DP=12398;FS=0.000;MLEAC=4;MLEAF=0.030;MQ=60.00;QD=29.64;SOR=2.331	PF3D7_1008100|+|exon|nsy(T->K)|1|1391	PF3D7_1008100	PHD1	PHD finger protein PHD1	6 bp downstream	Pf3D7_10_v3_332514_332529_GAAGAAA
Pf3D7_11_v3_1185181	Pf3D7_11_v3	1185181	C	T	24261.5	AC=2;AF=6.452e-03;AN=310;DP=297436;FS=0.000;MLEAC=3;MLEAF=9.677e-03;MQ=60.00;QD=33.12;SOR=0.823	PF3D7_1130700|-|exon|nsy(NEW_STOP)|0|436	PF3D7_1130700	SMC1	structural maintenance of chromosomes protein 1%2C putative	6 bp downstream	Pf3D7_11_v3_1185113_1185122_ATT
Pf3D7_13_v3_1653560	Pf3D7_13_v3	1653560	A	T	15153.3	AC=1;AF=2.933e-03;AN=341;BaseQRankSum=2.71;DP=212208;FS=0.000;MLEAC=1;MLEAF=2.933e-03;MQ=60.00;MQRankSum=0.00;QD=33.52;ReadPosRankSum=1.26;SOR=0.636	PF3D7_1342000|-|exon|syn|1|572	PF3D7_1342000		40S ribosomal protein S6	6 bp downstream	Pf3D7_13_v3_1653436_1653448_T
Pf3D7_01_v3_307220	Pf3D7_01_v3	307220	A	T	349.94	AC=1;AF=4.367e-03;AN=229;DP=101247;FS=0.000;MLEAC=2;MLEAF=8.734e-03;MQ=60.00;QD=25.00;SOR=1.329	PF3D7_0107500|-|exon|syn|0|2038	PF3D7_0107500	NCR1	Niemann-Pick type C1-related protein	6 bp upstream	Pf3D7_01_v3_307198_307214_TTTTCTT
Pf3D7_06_v3_1250917	Pf3D7_06_v3	1250917	G	T	988.57	AC=2;AF=0.025;AN=79;DP=2311;FS=0.000;MLEAC=11;MLEAF=0.139;MQ=60.00;QD=30.89;SOR=3.545	PF3D7_0629900|+|exon|nsy(S->N)|1|506	PF3D7_0629900		sec14-like cytosolic factor or phosphatidylinositol/phosphatidylcholine transfer protein%2C putative	6 bp upstream	Pf3D7_06_v3_1250902_1250911_AACA
Pf3D7_11_v3_186804	Pf3D7_11_v3	186804	C	T	570.53	AC=1;AF=4.202e-03;AN=238;DP=94190;FS=0.000;MLEAC=2;MLEAF=8.403e-03;MQ=60.00;QD=27.17;SOR=1.085	PF3D7_1104200|-|exon|nsy(K->N)|2|420	PF3D7_1104200	SNF2L	chromatin remodeling protein	6 bp upstream	Pf3D7_11_v3_186784_186798_ATTTC
Pf3D7_04_v3_659190	Pf3D7_04_v3	659190	C	T	1394.21	AC=1;AF=4.785e-03;AN=209;DP=13010;FS=0.000;MLEAC=2;MLEAF=9.569e-03;MQ=60.00;QD=28.45;SOR=1.609	PF3D7_0414600|-|exon|syn|2|138	PF3D7_0414600	APH	acylated pleckstrin-homology domain-containing protein%2C putative	60 bp downstream	Pf3D7_04_v3_659013_659045_TTCATCATCATC
Pf3D7_04_v3_666666	Pf3D7_04_v3	666666	A	T	497.72	AC=1;AF=2.252e-03;AN=444;BaseQRankSum=0.967;DP=416372;FS=6.383;MLEAC=1;MLEAF=2.252e-03;MQ=60.00;MQRankSum=0.00;QD=22.62;ReadPosRankSum=-6.740e-01;SOR=4.083	PF3D7_0414900|+|exon|syn|1|263	PF3D7_0414900	ARO	armadillo-domain containing rhoptry protein	60 bp downstream	Pf3D7_04_v3_666557_666575_T
Pf3D7_09_v3_354248	Pf3D7_09_v3	354248	C	T	1895.06	AC=1;AF=6.849e-03;AN=146;DP=4070;FS=0.000;MLEAC=3;MLEAF=0.021;MQ=60.00;QD=33.25;SOR=0.960	PF3D7_0907400|-|exon|nsy(G->V)|1|476	PF3D7_0907400	ClpY	ATP-dependent protease ATPase subunit ClpY	60 bp downstream	Pf3D7_09_v3_353971_354112_ATTATTATTATTATTTATATATTTAA
Pf3D7_11_v3_1722273	Pf3D7_11_v3	1722273	A	T	282.74	AC=1;AF=8.772e-03;AN=114;DP=5268;FS=0.000;MLEAC=4;MLEAF=0.035;MQ=60.00;QD=25.70;SOR=0.859	PF3D7_1143100|-|exon|syn|2|2589	PF3D7_1143100	ApiAP2	AP2 domain transcription factor AP2-O%2C putative	60 bp downstream	Pf3D7_11_v3_1722079_1722090_TTCATA
Pf3D7_12_v3_1784955	Pf3D7_12_v3	1784955	C	T	731.14	AC=1;AF=7.752e-03;AN=129;DP=8584;FS=0.000;MLEAC=4;MLEAF=0.031;MQ=60.00;QD=27.08;SOR=0.765	PF3D7_1241900|+|exon|nsy(N->K)|2|576	PF3D7_1241900		tetratricopeptide repeat protein%2C putative	60 bp downstream	Pf3D7_12_v3_1784843_1784853_ATA
Pf3D7_04_v3_779205	Pf3D7_04_v3	779205	C	T	343.14	AC=1;AF=4.739e-03;AN=211;BaseQRankSum=0.431;DP=16065;FS=0.000;MLEAC=2;MLEAF=9.479e-03;MQ=60.00;MQRankSum=0.00;QD=22.88;ReadPosRankSum=0.00;SOR=0.368	PF3D7_0417500|-|exon|nsy(R->T)|1|92	PF3D7_0417500		memo-like protein	60 bp upstream	Pf3D7_04_v3_779124_779145_TTTTGTTTTTA
Pf3D7_11_v3_1005740	Pf3D7_11_v3	1005740	C	T	1975.51	AC=1;AF=4.525e-03;AN=221;DP=21719;FS=0.000;MLEAC=2;MLEAF=9.050e-03;MQ=60.00;QD=29.05;SOR=2.670	PF3D7_1125700|-|exon|nsy(NEW_STOP)|0|1150	PF3D7_1125700		kelch domain-containing protein%2C putative	60 bp upstream	Pf3D7_11_v3_1005669_1005680_T
Pf3D7_13_v3_1991330	Pf3D7_13_v3	1991330	C	T	3920.7	AC=3;AF=0.028;AN=107;BaseQRankSum=1.34;DP=5806;FS=2.229;MLEAC=13;MLEAF=0.121;MQ=60.00;MQRankSum=0.00;QD=17.58;ReadPosRankSum=-3.750e-01;SOR=0.809	PF3D7_1349500|-|exon|nsy(NEW_STOP)|0|4285	PF3D7_1349500		conserved Plasmodium protein%2C unknown function	60 bp upstream	Pf3D7_13_v3_1991261_1991270_TAT
Pf3D7_14_v3_1291165	Pf3D7_14_v3	1291165	A	T	279.15	AC=1;AF=0.010;AN=98;BaseQRankSum=-9.530e-01;DP=4281;FS=0.000;MLEAC=5;MLEAF=0.051;MQ=60.00;MQRankSum=0.00;QD=18.61;ReadPosRankSum=1.52;SOR=0.527	PF3D7_1432700|-|exon|syn|2|150	PF3D7_1432700		protein-L-isoaspartate(D-aspartate) O-methyltransferase%2C putative	60 bp upstream	Pf3D7_14_v3_1291096_1291105_ATTA
Pf3D7_12_v3_1464893	Pf3D7_12_v3	1464893	C	T	19835.5	AC=1;AF=9.091e-03;AN=110;BaseQRankSum=2.62;DP=8943;FS=0.000;MLEAC=4;MLEAF=0.036;MQ=60.00;MQRankSum=0.00;QD=29.60;ReadPosRankSum=0.501;SOR=2.235	PF3D7_1235200|-|exon|nsy(V->F)|0|2680	PF3D7_1235200	VP2	V-type K+-independent H+-translocating inorganic pyrophosphatase	602 bp upstream	Pf3D7_12_v3_1464272_1464291_A
Pf3D7_11_v3_970116	Pf3D7_11_v3	970116	C	T	921.69	AC=1;AF=5.263e-03;AN=190;BaseQRankSum=0.402;DP=43991;FS=0.000;MLEAC=3;MLEAF=0.016;MQ=60.00;MQRankSum=0.00;QD=27.14;ReadPosRankSum=1.44;SOR=0.906	PF3D7_1124600|-|exon|nsy(NEW_STOP)|0|1261	PF3D7_1124600	EK	ethanolamine kinase	61 bp downstream	Pf3D7_11_v3_970027_970036_TGTA
Pf3D7_14_v3_1171397	Pf3D7_14_v3	1171397	C	T	4361.33	AC=1;AF=4.184e-03;AN=239;BaseQRankSum=1.24;DP=62590;FS=2.023;MLEAC=2;MLEAF=8.368e-03;MQ=60.00;MQRankSum=0.00;QD=29.67;ReadPosRankSum=2.08;SOR=0.305	PF3D7_1429800|+|exon|nsy(S->Y)|1|569	PF3D7_1429800		coatomer subunit beta%2C putative	61 bp downstream	Pf3D7_14_v3_1171212_1171230_AAAATATTTA
Pf3D7_14_v3_2494746	Pf3D7_14_v3	2494746	C	T	721.16	AC=1;AF=3.185e-03;AN=314;BaseQRankSum=0.977;DP=109150;FS=0.000;MLEAC=2;MLEAF=6.369e-03;MQ=60.00;MQRankSum=0.00;QD=25.76;ReadPosRankSum=-1.116e+00;SOR=2.985	PF3D7_1461400|-|exon|nsy(R->T)|1|17	PF3D7_1461400		MORN repeat protein%2C putative	61 bp downstream	Pf3D7_14_v3_2494559_2494578_T
Pf3D7_05_v3_1272235	Pf3D7_05_v3	1272235	C	T	4632.43	AC=1;AF=0.015;AN=67;DP=12389;FS=0.000;MLEAC=7;MLEAF=0.104;MQ=60.00;QD=32.85;SOR=0.766	PF3D7_0531100|-|exon|nsy(D->Y)|0|6250	PF3D7_0531100		conserved Plasmodium protein%2C unknown function	61 bp upstream	Pf3D7_05_v3_1272164_1272174_TGAAT
Pf3D7_10_v3_1488799	Pf3D7_10_v3	1488799	A	T	10797.1	AC=1;AF=4.762e-03;AN=210;BaseQRankSum=1.10;DP=112796;FS=0.000;MLEAC=2;MLEAF=9.524e-03;MQ=60.00;MQRankSum=0.00;QD=31.75;ReadPosRankSum=-1.383e+00;SOR=0.795	PF3D7_1037500|+|exon|syn|0|841	PF3D7_1037500	DYN2	dynamin-like protein	61 bp upstream	Pf3D7_10_v3_1488728_1488738_AAG
Pf3D7_02_v3_349136	Pf3D7_02_v3	349136	A	T	457.52	AC=1;AF=7.874e-03;AN=127;DP=3664;FS=0.000;MLEAC=4;MLEAF=0.031;MQ=60.00;QD=32.68;SOR=2.985	PF3D7_0208400|-|exon|syn|0|205	PF3D7_0208400		conserved Plasmodium protein%2C unknown function	62 bp downstream	Pf3D7_02_v3_349022_349031_T
Pf3D7_08_v3_1133510	Pf3D7_08_v3	1133510	A	T	8560.35	AC=2;AF=0.026;AN=78;BaseQRankSum=0.648;DP=6718;FS=2.702;MLEAC=11;MLEAF=0.141;MQ=60.00;MQRankSum=0.00;QD=29.32;ReadPosRankSum=0.365;SOR=0.469	PF3D7_0826100|-|exon|syn|0|5635	PF3D7_0826100	HEUL	HECT-like E3 ubiquitin ligase%2C putative	62 bp downstream	Pf3D7_08_v3_1133094_1133116_TGATAAAATA
Pf3D7_06_v3_1097426	Pf3D7_06_v3	1097426	A	T	845.38	AC=1;AF=7.463e-03;AN=134;BaseQRankSum=0.674;DP=13927;FS=2.690;MLEAC=3;MLEAF=0.022;MQ=60.00;MQRankSum=0.00;QD=25.62;ReadPosRankSum=-6.740e-01;SOR=0.144	PF3D7_0627300|-|exon|syn|2|1224	PF3D7_0627300	RNF5	E3 ubiquitin-protein ligase RNF5%2C putative	62 bp upstream	Pf3D7_06_v3_1097351_1097364_GAAGAAG
Pf3D7_10_v3_689954	Pf3D7_10_v3	689954	A	T	364.9	AC=1;AF=6.803e-03;AN=147;BaseQRankSum=-7.080e-01;DP=5146;FS=0.000;MLEAC=3;MLEAF=0.020;MQ=60.00;MQRankSum=0.00;QD=28.07;ReadPosRankSum=-1.340e-01;SOR=0.223	PF3D7_1017100|-|exon|syn|2|867	PF3D7_1017100	RON12	rhoptry neck protein 12	62 bp upstream	Pf3D7_10_v3_689863_689892_TATTCATT
Pf3D7_13_v3_1628386	Pf3D7_13_v3	1628386	C	T	20615.4	AC=2;AF=5.141e-03;AN=389;BaseQRankSum=0.00;DP=192639;FS=0.000;MLEAC=2;MLEAF=5.141e-03;MQ=60.00;MQRankSum=0.00;QD=34.30;ReadPosRankSum=0.967;SOR=0.967	PF3D7_1340900|+|exon|nsy(T->K)|1|1076	PF3D7_1340900	PiT	sodium-dependent phosphate transporter	62 bp upstream	Pf3D7_13_v3_1628313_1628324_GTATTA
Pf3D7_14_v3_2810803	Pf3D7_14_v3	2810803	C	T	1308.28	AC=1;AF=8.621e-03;AN=116;DP=25218;FS=0.000;MLEAC=4;MLEAF=0.034;MQ=60.00;QD=29.07;SOR=1.714	PF3D7_1468400|+|exon|nsy(NEW_STOP)|2|1326	PF3D7_1468400	D13	zinc finger protein%2C putative	63 bp downstream	Pf3D7_14_v3_2810659_2810697_TAAAATAACGATAA
Pf3D7_08_v3_345643	Pf3D7_08_v3	345643	A	T	56426.8	AC=3;AF=0.018;AN=170;BaseQRankSum=2.57;DP=20460;FS=0.000;MLEAC=8;MLEAF=0.047;MQ=60.00;MQRankSum=0.00;QD=32.13;ReadPosRankSum=3.42;SOR=0.368	PF3D7_0806500|-|exon|syn|2|1812	PF3D7_0806500		DnaJ protein%2C putative	63 bp upstream	Pf3D7_08_v3_345554_345580_TTTTTGCA
Pf3D7_09_v3_742757	Pf3D7_09_v3	742757	C	T	43553.6	AC=2;AF=5.882e-03;AN=340;BaseQRankSum=8.26;DP=125185;FS=1.697;MLEAC=3;MLEAF=8.824e-03;MQ=60.00;MQRankSum=0.00;QD=30.56;ReadPosRankSum=6.73;SOR=0.475	PF3D7_0918000|-|exon|nsy(V->F)|0|928	PF3D7_0918000	GAP50	glideosome-associated protein 50	63 bp upstream	Pf3D7_09_v3_742685_742694_T
Pf3D7_07_v3_967767	Pf3D7_07_v3	967767	C	T	842.87	AC=1;AF=0.016;AN=62;BaseQRankSum=1.72;DP=1007;FS=0.000;MLEAC=7;MLEAF=0.113;MQ=60.00;MQRankSum=0.00;QD=29.06;ReadPosRankSum=0.660;SOR=1.981	PF3D7_0722900|-|exon|nsy(V->F)|0|16	PF3D7_0722900		conserved protein%2C unknown function	64 bp downstream	Pf3D7_07_v3_967676_967686_T
Pf3D7_11_v3_590150	Pf3D7_11_v3	590150	A	T	465.14	AC=1;AF=5.464e-03;AN=183;DP=6960;FS=0.000;MLEAC=3;MLEAF=0.016;MQ=60.00;QD=24.48;SOR=1.022	PF3D7_1115600|-|exon|syn|0|145	PF3D7_1115600	CYP19B	peptidyl-prolyl cis-trans isomerase	64 bp downstream	Pf3D7_11_v3_589683_589692_ATTT
Pf3D7_03_v3_276135	Pf3D7_03_v3	276135	G	T	566.18	AC=1;AF=0.011;AN=90;BaseQRankSum=1.05;DP=6650;FS=0.000;MLEAC=5;MLEAF=0.056;MQ=60.00;MQRankSum=0.00;QD=26.96;ReadPosRankSum=0.620;SOR=2.400	PF3D7_0305600|-|exon|nsy(S->L)|1|1583	PF3D7_0305600	APE1	DNA-(apurinic or apyrimidinic site) endonuclease	64 bp upstream	Pf3D7_03_v3_276053_276071_AATATT
Pf3D7_04_v3_465376	Pf3D7_04_v3	465376	C	T	5704.99	AC=35;AF=0.156;AN=225;BaseQRankSum=1.07;DP=97578;FS=2.474;MLEAC=70;MLEAF=0.311;MQ=60.00;MQRankSum=0.00;QD=21.86;ReadPosRankSum=-1.834e+00;SOR=0.501	PF3D7_0410000|-|exon|nsy(NEW_STOP)|0|1858	PF3D7_0410000	EVP1	erythrocyte vesicle protein 1	64 bp upstream	Pf3D7_04_v3_465303_465312_TATGT
Pf3D7_09_v3_1343591	Pf3D7_09_v3	1343591	A	T	5249.3	AC=1;AF=6.623e-03;AN=151;DP=33956;FS=0.000;MLEAC=3;MLEAF=0.020;MQ=60.00;QD=33.65;SOR=0.948	PF3D7_0934100|+|exon|syn|2|207	PF3D7_0934100	XPD	TFIIH basal transcription factor complex helicase XPD subunit	64 bp upstream	Pf3D7_09_v3_1343516_1343527_GACAGG
Pf3D7_14_v3_647977	Pf3D7_14_v3	647977	A	T	489.26	AC=1;AF=4.132e-03;AN=242;BaseQRankSum=1.82;DP=82128;FS=0.000;MLEAC=2;MLEAF=8.264e-03;MQ=60.00;MQRankSum=0.00;QD=24.46;ReadPosRankSum=1.74;SOR=0.693	PF3D7_1416100|-|exon|syn|0|478	PF3D7_1416100	SEY1	protein SEY1%2C putative	64 bp upstream	Pf3D7_14_v3_647904_647913_AAT
Pf3D7_11_v3_1008999	Pf3D7_11_v3	1008999	A	T	297.76	AC=1;AF=6.757e-03;AN=148;DP=7942;FS=0.000;MLEAC=3;MLEAF=0.020;MQ=60.00;QD=24.81;SOR=1.022	PF3D7_1125800|-|exon|syn|2|1461	PF3D7_1125800		kelch domain-containing protein%2C putative	65 bp downstream	Pf3D7_11_v3_1008849_1008863_ATTT
Pf3D7_02_v3_237074	Pf3D7_02_v3	237074	A	T	481.43	AC=1;AF=9.524e-03;AN=105;BaseQRankSum=-6.740e-01;DP=24866;FS=2.793;MLEAC=4;MLEAF=0.038;MQ=60.00;MQRankSum=0.00;QD=26.75;ReadPosRankSum=-5.240e-01;SOR=0.175	PF3D7_0205900|+|exon|syn|0|1561	PF3D7_0205900	RPN1	26S proteasome regulatory subunit RPN1%2C putative	65 bp upstream	Pf3D7_02_v3_236998_237009_TTATGC
Pf3D7_12_v3_2106923	Pf3D7_12_v3	2106923	A	T	1228.39	AC=1;AF=0.018;AN=57;DP=5610;FS=0.000;MLEAC=8;MLEAF=0.140;MQ=60.00;QD=27.41;SOR=1.044	PF3D7_1251700|-|exon|syn|2|1134	PF3D7_1251700	aTrpRS	tryptophan--tRNA ligase	65 bp upstream	Pf3D7_12_v3_2106849_2106858_TTAT
Pf3D7_12_v3_2119449	Pf3D7_12_v3	2119449	C	T	75311.3	AC=3;AF=8.955e-03;AN=335;BaseQRankSum=4.57;DP=230842;FS=0.575;MLEAC=4;MLEAF=0.012;MQ=60.00;MQRankSum=0.00;QD=13.08;ReadPosRankSum=1.48;SOR=0.752	PF3D7_1252100|-|exon|nsy(NEW_STOP)|0|2035	PF3D7_1252100	RON3	rhoptry neck protein 3	65 bp upstream	Pf3D7_12_v3_2119367_2119384_AAATCTTG
Pf3D7_13_v3_1627371	Pf3D7_13_v3	1627371	A	T	1441.1	AC=8;AF=0.037;AN=219;BaseQRankSum=-4.980e-01;DP=7516;FS=5.401;MLEAC=17;MLEAF=0.078;MQ=60.00;MQRankSum=0.00;QD=23.62;ReadPosRankSum=-8.420e-01;SOR=0.202	PF3D7_1340900|+|exon|syn|0|61	PF3D7_1340900	PiT	sodium-dependent phosphate transporter	65 bp upstream	Pf3D7_13_v3_1627287_1627306_A
Pf3D7_10_v3_361971	Pf3D7_10_v3	361971	C	T	14832.7	AC=1;AF=3.067e-03;AN=326;BaseQRankSum=1.58;DP=162700;FS=0.000;MLEAC=1;MLEAF=3.067e-03;MQ=60.00;MQRankSum=0.00;QD=34.82;ReadPosRankSum=-2.090e-01;SOR=1.316	PF3D7_1008700|-|exon|nsy(A->S)|0|160	PF3D7_1008700		tubulin beta chain	66 bp downstream	Pf3D7_10_v3_361692_361714_TACCACCACCTG
Pf3D7_10_v3_1166204	Pf3D7_10_v3	1166204	A	T	546.31	AC=1;AF=7.407e-03;AN=135;DP=5890;FS=0.000;MLEAC=3;MLEAF=0.022;MQ=60.00;QD=27.32;SOR=1.230	PF3D7_1028200|-|exon|syn|0|667	PF3D7_1028200		RING zinc finger protein%2C putative	66 bp downstream	Pf3D7_10_v3_1166028_1166038_ATAC
Pf3D7_11_v3_1417818	Pf3D7_11_v3	1417818	A	T	3182.22	AC=1;AF=4.098e-03;AN=244;BaseQRankSum=-1.565e+00;DP=96229;FS=0.000;MLEAC=2;MLEAF=8.197e-03;MQ=60.00;MQRankSum=0.00;QD=28.41;ReadPosRankSum=-6.630e-01;SOR=0.840	PF3D7_1136200|-|exon|syn|1|1688	PF3D7_1136200		conserved Plasmodium protein%2C unknown function	66 bp downstream	Pf3D7_11_v3_1417687_1417706_TTGT
Pf3D7_02_v3_572663	Pf3D7_02_v3	572663	C	T	1011.47	AC=1;AF=4.854e-03;AN=206;BaseQRankSum=0.685;DP=10971;FS=0.000;MLEAC=2;MLEAF=9.709e-03;MQ=60.00;MQRankSum=0.00;QD=24.67;ReadPosRankSum=0.455;SOR=0.743	PF3D7_0214100|-|exon|nsy(W->L)|1|653	PF3D7_0214100	SEC31	protein transport protein SEC31	66 bp upstream	Pf3D7_02_v3_572586_572597_TTTTTA
Pf3D7_10_v3_1047604	Pf3D7_10_v3	1047604	A	T	37227.8	AC=1;AF=2.994e-03;AN=334;BaseQRankSum=2.90;DP=246186;FS=2.954;MLEAC=1;MLEAF=2.994e-03;MQ=60.00;MQRankSum=0.00;QD=30.95;ReadPosRankSum=2.93;SOR=0.303	PF3D7_1025000|-|exon|syn|2|1176	PF3D7_1025000	EPS15	Eps15-like protein	66 bp upstream	Pf3D7_10_v3_1047500_1047538_TTTTTATTTCTTTTCATTTTC
Pf3D7_10_v3_1153604	Pf3D7_10_v3	1153604	A	T	881.77	AC=6;AF=0.054;AN=112;BaseQRankSum=0.887;DP=27581;FS=0.000;MLEAC=24;MLEAF=0.214;MQ=60.00;MQRankSum=0.00;QD=26.72;ReadPosRankSum=-1.534e+00;SOR=0.368	PF3D7_1027800|-|exon|syn|2|828	PF3D7_1027800	RPL3	60S ribosomal protein L3	66 bp upstream	Pf3D7_10_v3_1153528_1153538_TTTTC
Pf3D7_05_v3_521433	Pf3D7_05_v3	521433	A	T	32282	AC=2;AF=6.006e-03;AN=333;BaseQRankSum=3.01;DP=252653;FS=4.776;MLEAC=3;MLEAF=9.009e-03;MQ=60.00;MQRankSum=0.00;QD=29.56;ReadPosRankSum=5.58;SOR=2.373	PF3D7_0511800|-|exon|syn|0|1102	PF3D7_0511800	INO1	inositol-3-phosphate synthase	67 bp downstream	Pf3D7_05_v3_520989_521000_TTTTC
Pf3D7_08_v3_1160944	Pf3D7_08_v3	1160944	A	T	3553.99	AC=1;AF=4.386e-03;AN=228;BaseQRankSum=0.591;DP=104619;FS=2.434;MLEAC=2;MLEAF=8.772e-03;MQ=60.00;MQRankSum=0.00;QD=27.98;ReadPosRankSum=-7.390e-01;SOR=0.400	PF3D7_0826700|-|exon|syn|2|192	PF3D7_0826700	RACK1	receptor for activated c kinase	67 bp downstream	Pf3D7_08_v3_1160630_1160641_GGTGAA
Pf3D7_12_v3_966719	Pf3D7_12_v3	966719	C	T	10134.6	AC=2;AF=0.021;AN=97;BaseQRankSum=0.268;DP=21308;FS=2.886;MLEAC=9;MLEAF=0.093;MQ=60.00;MQRankSum=0.00;QD=24.66;ReadPosRankSum=-6.280e-01;SOR=1.079	PF3D7_1223600|-|exon|nsy(NEW_STOP)|0|595	PF3D7_1223600		conserved Plasmodium protein%2C unknown function	67 bp downstream	Pf3D7_12_v3_966395_966413_AAT
Pf3D7_13_v3_771659	Pf3D7_13_v3	771659	C	T	355.16	AC=1;AF=6.494e-03;AN=154;DP=54874;FS=0.000;MLEAC=3;MLEAF=0.019;MQ=60.00;QD=25.37;SOR=2.303	PF3D7_1318700|-|exon|nsy(D->Y)|0|1237	PF3D7_1318700	AAP4	protein AAP4	67 bp downstream	Pf3D7_13_v3_771085_771094_ATAA
Pf3D7_14_v3_72123	Pf3D7_14_v3	72123	C	T	10644.6	AC=1;AF=4.545e-03;AN=220;BaseQRankSum=1.75;DP=66651;FS=4.348;MLEAC=2;MLEAF=9.091e-03;MQ=60.00;MQRankSum=0.00;QD=29.24;ReadPosRankSum=1.21;SOR=1.329	PF3D7_1401800|+|exon|syn|2|756	PF3D7_1401800	CK	choline kinase	67 bp downstream	Pf3D7_14_v3_71313_71354_TATATTTATTTTTTTTT
Pf3D7_14_v3_3057693	Pf3D7_14_v3	3057693	G	T	2780.08	AC=1;AF=6.494e-03;AN=154;BaseQRankSum=-5.240e-01;DP=13295;FS=0.000;MLEAC=3;MLEAF=0.019;MQ=60.00;MQRankSum=0.00;QD=31.24;ReadPosRankSum=0.524;SOR=0.539	PF3D7_1474500|-|exon|syn|1|128	PF3D7_1474500	SF3A1	splicing factor 3A subunit 1%2C putative	67 bp upstream	Pf3D7_14_v3_3057615_3057626_TTTTCT
Pf3D7_01_v3_112124	Pf3D7_01_v3	112124	C	T	677.03	AC=2;AF=0.014;AN=147;BaseQRankSum=0.155;DP=56177;FS=0.000;MLEAC=6;MLEAF=0.041;MQ=60.00;MQRankSum=0.00;QD=26.04;ReadPosRankSum=-1.485e+00;SOR=0.749	PF3D7_0102500|-|exon|nsy(NEW_STOP)|0|3676	PF3D7_0102500	EBA181	erythrocyte binding antigen-181	674 bp downstream	Pf3D7_01_v3_111253_111275_AAAAAAAG
Pf3D7_08_v3_1208023	Pf3D7_08_v3	1208023	C	T	799.45	AC=3;AF=0.013;AN=236;BaseQRankSum=-1.280e-01;DP=67504;FS=2.872;MLEAC=6;MLEAF=0.025;MQ=60.00;MQRankSum=0.00;QD=23.51;ReadPosRankSum=0.967;SOR=0.204	PF3D7_0827900|-|exon|nsy(A->S)|0|217	PF3D7_0827900	PDI8	protein disulfide-isomerase	68 bp downstream	Pf3D7_08_v3_1207218_1207233_GATTTTTC
Pf3D7_12_v3_1487781	Pf3D7_12_v3	1487781	C	T	2438.23	AC=1;AF=6.897e-03;AN=145;BaseQRankSum=-6.840e-01;DP=39109;FS=0.000;MLEAC=3;MLEAF=0.021;MQ=60.00;MQRankSum=0.00;QD=28.03;ReadPosRankSum=0.851;SOR=1.392	PF3D7_1235700|+|exon|nsy(A->D)|1|698	PF3D7_1235700		ATP synthase subunit beta%2C mitochondrial	68 bp downstream	Pf3D7_12_v3_1487389_1487406_AGGTAATA
Pf3D7_12_v3_1615531	Pf3D7_12_v3	1615531	A	T	638.55	AC=1;AF=0.010;AN=100;DP=2533;FS=0.000;MLEAC=5;MLEAF=0.050;MQ=60.00;MQRankSum=0.00;QD=27.76;SOR=0.223	PF3D7_1238900|-|exon|syn|1|1322	PF3D7_1238900	PK2	protein kinase 2	68 bp downstream	Pf3D7_12_v3_1615272_1615298_TTTTATATT
Pf3D7_05_v3_1200449	Pf3D7_05_v3	1200449	G	T	455.82	AC=1;AF=4.950e-03;AN=202;DP=20034;FS=0.000;MLEAC=2;MLEAF=9.901e-03;MQ=60.00;QD=23.99;SOR=1.292	PF3D7_0529400.2|+|exon|nsy(E->K)|0|1285;PF3D7_0529400.1|+|exon|nsy(E->K)|0|1285	PF3D7_0529400		conserved Plasmodium protein%2C unknown function	69 bp downstream	Pf3D7_05_v3_1200350_1200359_ATG
Pf3D7_07_v3_384588	Pf3D7_07_v3	384588	G	T	1935.1	AC=1;AF=7.246e-03;AN=138;BaseQRankSum=-1.990e-01;DP=21336;FS=0.000;MLEAC=3;MLEAF=0.022;MQ=60.00;MQRankSum=0.00;QD=26.51;ReadPosRankSum=-2.400e-02;SOR=1.872	PF3D7_0708400|+|exon|nsy(D->N)|0|2212	PF3D7_0708400	HSP90	heat shock protein 90	69 bp downstream	Pf3D7_07_v3_383796_383805_T
Pf3D7_14_v3_1682710	Pf3D7_14_v3	1682710	G	T	49563.1	AC=5;AF=0.027;AN=187;BaseQRankSum=0.00;DP=87078;FS=0.000;MLEAC=10;MLEAF=0.053;MQ=60.00;MQRankSum=0.00;QD=31.04;ReadPosRankSum=-1.830e-01;SOR=1.176	PF3D7_1441300|+|exon|syn|2|570	PF3D7_1441300		serine/threonine protein kinase%2C putative	69 bp downstream	Pf3D7_14_v3_1682536_1682549_T
Pf3D7_08_v3_1134126	Pf3D7_08_v3	1134126	A	T	24944.2	AC=1;AF=6.993e-03;AN=143;BaseQRankSum=-9.890e-01;DP=20833;FS=0.000;MLEAC=3;MLEAF=0.021;MQ=60.00;MQRankSum=0.00;QD=32.31;ReadPosRankSum=-1.080e+00;SOR=0.642	PF3D7_0826100|-|exon|syn|2|5019	PF3D7_0826100	HEUL	HECT-like E3 ubiquitin ligase%2C putative	69 bp upstream	Pf3D7_08_v3_1134048_1134057_ATT
Pf3D7_05_v3_1303974	Pf3D7_05_v3	1303974	C	T	2276.12	AC=2;AF=0.022;AN=92;DP=4884;FS=0.000;MLEAC=10;MLEAF=0.109;MQ=60.00;QD=29.95;SOR=1.051	PF3D7_0532200|-|exon|nsy(R->S)|2|369	PF3D7_0532200		Plasmodium exported protein (PHISTc)%2C unknown function	7 bp downstream	Pf3D7_05_v3_1303905_1303920_TATTT
Pf3D7_06_v3_1205497	Pf3D7_06_v3	1205497	A	T	3740.89	AC=2;AF=0.015;AN=135;BaseQRankSum=1.86;DP=47848;FS=4.187;MLEAC=7;MLEAF=0.052;MQ=60.00;MQRankSum=0.00;QD=29.93;ReadPosRankSum=1.73;SOR=2.689	PF3D7_0629300|+|exon|syn|1|308	PF3D7_0629300	PL	phospholipase%2C putative	7 bp downstream	Pf3D7_06_v3_1205449_1205458_AGA
Pf3D7_09_v3_271747	Pf3D7_09_v3	271747	C	T	33974.7	AC=1;AF=3.984e-03;AN=251;BaseQRankSum=1.81;DP=76127;FS=0.000;MLEAC=2;MLEAF=7.968e-03;MQ=60.00;MQRankSum=0.00;QD=33.84;ReadPosRankSum=0.602;SOR=1.484	PF3D7_0905400|-|exon|nsy(NEW_STOP)|0|1834	PF3D7_0905400	RhopH3	high molecular weight rhoptry protein 3	7 bp downstream	Pf3D7_09_v3_271501_271511_ATTC
Pf3D7_14_v3_2331359	Pf3D7_14_v3	2331359	C	T	3731.47	AC=1;AF=3.559e-03;AN=281;BaseQRankSum=2.28;DP=215301;FS=0.000;MLEAC=2;MLEAF=7.117e-03;MQ=60.00;MQRankSum=0.00;QD=28.70;ReadPosRankSum=1.60;SOR=0.790	PF3D7_1456800|-|exon|nsy(G->V)|1|728	PF3D7_1456800	VP1	V-type H(+)-translocating pyrophosphatase%2C putative	7 bp downstream	Pf3D7_14_v3_2331114_2331126_ATA
Pf3D7_04_v3_841699	Pf3D7_04_v3	841699	G	T	522.15	AC=1;AF=7.353e-03;AN=136;BaseQRankSum=1.12;DP=62986;FS=6.628;MLEAC=3;MLEAF=0.022;MQ=60.00;MQRankSum=0.00;QD=22.70;ReadPosRankSum=-9.850e-01;SOR=0.588	PF3D7_0418700|+|exon|syn|2|504	PF3D7_0418700		RNA-binding protein NOB1%2C putative	7 bp upstream	Pf3D7_04_v3_841650_841692_AAGAAAAAGAAACACATG
Pf3D7_09_v3_1283477	Pf3D7_09_v3	1283477	C	T	301.46	AC=1;AF=4.184e-03;AN=239;DP=41145;FS=0.000;MLEAC=2;MLEAF=8.368e-03;MQ=60.00;QD=27.41;SOR=1.270	PF3D7_0932100|-|exon|syn|2|126	PF3D7_0932100		protein MAM3%2C putative	7 bp upstream	Pf3D7_09_v3_1283451_1283470_TTAT
Pf3D7_14_v3_2330922	Pf3D7_14_v3	2330922	C	T	856.06	AC=5;AF=0.021;AN=243;BaseQRankSum=1.14;DP=165921;FS=84.920;MLEAC=9;MLEAF=0.037;MQ=60.00;MQRankSum=0.00;QD=16.79;ReadPosRankSum=-1.335e+00;SOR=5.993	PF3D7_1456800|-|exon|nsy(NEW_STOP)|0|1165	PF3D7_1456800	VP1	V-type H(+)-translocating pyrophosphatase%2C putative	7 bp upstream	Pf3D7_14_v3_2330906_2330915_TG
Pf3D7_03_v3_137757	Pf3D7_03_v3	137757	A	T	648.2	AC=1;AF=4.444e-03;AN=225;BaseQRankSum=1.28;DP=42638;FS=0.000;MLEAC=2;MLEAF=8.889e-03;MQ=60.00;MQRankSum=0.00;QD=28.09;ReadPosRankSum=-9.770e-01;SOR=2.948	PF3D7_0302500|+|exon|syn|1|1784	PF3D7_0302500	CLAG3.1	cytoadherence linked asexual protein 3.1	70 bp downstream	Pf3D7_03_v3_137605_137620_T
Pf3D7_06_v3_794477	Pf3D7_06_v3	794477	C	T	62569.3	AC=4;AF=0.016;AN=251;BaseQRankSum=6.71;DP=103600;FS=2.508;MLEAC=7;MLEAF=0.028;MQ=60.00;MQRankSum=0.00;QD=30.54;ReadPosRankSum=4.89;SOR=1.025	PF3D7_0619000.1|-|exon|nsy(C->F)|1|665;PF3D7_0619000.2|-|exon|nsy(C->F)|1|668	PF3D7_0619000		FPL domain-containing protein%2C putative	70 bp downstream	Pf3D7_06_v3_794281_794300_AAAATA
Pf3D7_08_v3_802985	Pf3D7_08_v3	802985	G	T	381.86	AC=1;AF=6.410e-03;AN=156;DP=14619;FS=0.000;MLEAC=3;MLEAF=0.019;MQ=60.00;QD=25.46;SOR=0.818	PF3D7_0817600|-|exon|nsy(S->L)|1|824	PF3D7_0817600		conserved protein%2C unknown function	70 bp downstream	Pf3D7_08_v3_802418_802429_TAAAAA
Pf3D7_13_v3_509673	Pf3D7_13_v3	509673	A	T	48263	AC=1;AF=2.732e-03;AN=366;BaseQRankSum=-3.191e+00;DP=306608;FS=0.000;MLEAC=1;MLEAF=2.732e-03;MQ=60.00;MQRankSum=0.00;QD=30.64;ReadPosRankSum=3.47;SOR=1.063	PF3D7_1311900|+|exon|syn|0|1774	PF3D7_1311900	vapA	V-type proton ATPase catalytic subunit A	70 bp downstream	Pf3D7_13_v3_509460_509471_GATTAT
Pf3D7_13_v3_1197441	Pf3D7_13_v3	1197441	C	T	1757.28	AC=1;AF=9.804e-03;AN=102;DP=5804;FS=0.000;MLEAC=5;MLEAF=0.049;MQ=60.00;QD=27.46;SOR=1.850	PF3D7_1328300|-|exon|nsy(M->T)|2|69	PF3D7_1328300		conserved protein%2C unknown function	70 bp downstream	Pf3D7_13_v3_1197258_1197304_ATTTTTTTGTTATATT
Pf3D7_13_v3_1869965	Pf3D7_13_v3	1869965	C	T	1610.73	AC=1;AF=4.310e-03;AN=232;DP=27959;FS=0.000;MLEAC=2;MLEAF=8.621e-03;MQ=60.00;QD=26.41;SOR=1.981	PF3D7_1346400|+|exon|nsy(P->T)|0|17068	PF3D7_1346400		VPS13 domain-containing protein%2C putative	70 bp downstream	Pf3D7_13_v3_1869588_1869597_A
Pf3D7_13_v3_2377895	Pf3D7_13_v3	2377895	C	T	2420.95	AC=1;AF=9.259e-03;AN=108;BaseQRankSum=1.47;DP=27697;FS=3.233;MLEAC=4;MLEAF=0.037;MQ=60.00;MQRankSum=0.00;QD=26.60;ReadPosRankSum=0.396;SOR=2.084	PF3D7_1359600|+|exon|nsy(S->Y)|1|6014	PF3D7_1359600		conserved Plasmodium protein%2C unknown function	70 bp downstream	Pf3D7_13_v3_2377793_2377817_TTCATGAAAGA
Pf3D7_14_v3_938502	Pf3D7_14_v3	938502	G	T	64347	AC=1;AF=2.591e-03;AN=386;BaseQRankSum=5.24;DP=434565;FS=0.000;MLEAC=1;MLEAF=2.591e-03;MQ=60.00;MQRankSum=0.00;QD=32.56;ReadPosRankSum=4.06;SOR=0.824	PF3D7_1423300|+|exon|nsy(G->R)|0|1219	PF3D7_1423300	PP7	serine/threonine protein phosphatase 7	70 bp downstream	Pf3D7_14_v3_938359_938377_TATCAAGA
Pf3D7_05_v3_289035	Pf3D7_05_v3	289035	C	T	63284.1	AC=2;AF=7.874e-03;AN=254;BaseQRankSum=7.16;DP=58213;FS=4.728;MLEAC=4;MLEAF=0.016;MQ=60.00;MQRankSum=0.00;QD=26.38;ReadPosRankSum=5.13;SOR=1.402	PF3D7_0506900|-|exon|nsy(C->F)|1|2021	PF3D7_0506900	ROM4	rhomboid protease ROM4	70 bp upstream	Pf3D7_05_v3_288951_288965_AAAT
Pf3D7_09_v3_697188	Pf3D7_09_v3	697188	A	T	12340.4	AC=1;AF=4.484e-03;AN=223;BaseQRankSum=-4.600e-02;DP=65534;FS=2.157;MLEAC=2;MLEAF=8.969e-03;MQ=60.00;MQRankSum=0.00;QD=33.90;ReadPosRankSum=0.412;SOR=0.293	PF3D7_0916700|-|exon|syn|1|842	PF3D7_0916700	HoMu	RNA-binding protein musashi%2C putative	70 bp upstream	Pf3D7_09_v3_697097_697118_ATTTTGATT
Pf3D7_13_v3_1973723	Pf3D7_13_v3	1973723	C	T	2495.42	AC=1;AF=0.011;AN=90;BaseQRankSum=2.13;DP=11602;FS=2.364;MLEAC=5;MLEAF=0.056;MQ=60.00;MQRankSum=0.00;QD=28.04;ReadPosRankSum=0.660;SOR=1.893	PF3D7_1349200|-|exon|nsy(W->C)|2|759	PF3D7_1349200		glutamate--tRNA ligase%2C putative	70 bp upstream	Pf3D7_13_v3_1973629_1973653_TAT
Pf3D7_03_v3_208879	Pf3D7_03_v3	208879	A	T	1862.48	AC=1;AF=2.193e-03;AN=456;BaseQRankSum=1.30;DP=700900;FS=0.000;MLEAC=1;MLEAF=2.193e-03;MQ=60.00;MQRankSum=0.00;QD=25.17;ReadPosRankSum=1.26;SOR=0.970	PF3D7_0304200|-|exon|syn|1|41	PF3D7_0304200	EHD	EH domain-containing protein	71 bp downstream	Pf3D7_03_v3_208109_208118_CTT
Pf3D7_04_v3_625113	Pf3D7_04_v3	625113	G	T	1016.95	AC=1;AF=6.061e-03;AN=165;BaseQRankSum=-9.100e-02;DP=52994;FS=0.000;MLEAC=3;MLEAF=0.018;MQ=60.00;MQRankSum=0.00;QD=20.75;ReadPosRankSum=1.04;SOR=0.693	PF3D7_0413900|-|exon|syn|1|947	PF3D7_0413900	USP13	ubiquitin carboxyl-terminal hydrolase 13%2C putative	71 bp downstream	Pf3D7_04_v3_624958_624967_T
Pf3D7_01_v3_350854	Pf3D7_01_v3	350854	C	T	9578.11	AC=2;AF=0.017;AN=115;DP=20014;FS=0.000;MLEAC=8;MLEAF=0.070;MQ=60.00;QD=31.82;SOR=0.927	PF3D7_0108600|-|exon|syn|2|543	PF3D7_0108600		DnaJ domain-containing protein%2C putative	71 bp upstream	Pf3D7_01_v3_350744_350783_TTTAT
Pf3D7_02_v3_596606	Pf3D7_02_v3	596606	C	T	1374.09	AC=2;AF=0.020;AN=98;BaseQRankSum=1.10;DP=12989;FS=3.367;MLEAC=9;MLEAF=0.092;MQ=60.00;MQRankSum=0.00;QD=23.29;ReadPosRankSum=0.413;SOR=2.107	PF3D7_0214600|+|exon|nsy(T->N)|1|2411	PF3D7_0214600	STK2	serine/threonine protein kinase STK2%2C putative	71 bp upstream	Pf3D7_02_v3_596523_596535_GAAAGG
Pf3D7_03_v3_508305	Pf3D7_03_v3	508305	A	T	899.82	AC=1;AF=0.012;AN=84;DP=6255;FS=0.000;MLEAC=5;MLEAF=0.060;MQ=60.00;QD=29.19;SOR=2.531	PF3D7_0311800|+|exon|syn|1|1289	PF3D7_0311800		ATP synthase F0 subunit d-like protein%2C putative	71 bp upstream	Pf3D7_03_v3_508225_508234_AAAG
Pf3D7_10_v3_365964	Pf3D7_10_v3	365964	C	T	1493.31	AC=1;AF=8.621e-03;AN=116;BaseQRankSum=0.847;DP=44047;FS=0.000;MLEAC=4;MLEAF=0.034;MQ=60.00;MQRankSum=0.00;QD=28.18;ReadPosRankSum=-8.870e-01;SOR=1.402	PF3D7_1008800|-|exon|nsy(NEW_STOP)|0|1183	PF3D7_1008800	NOP5	nucleolar protein 5%2C putative	71 bp upstream	Pf3D7_10_v3_365884_365893_TTG
Pf3D7_12_v3_553140	Pf3D7_12_v3	553140	A	T	1026.86	AC=1;AF=6.410e-03;AN=156;BaseQRankSum=-1.795e+00;DP=27318;FS=0.000;MLEAC=3;MLEAF=0.019;MQ=60.00;MQRankSum=0.00;QD=26.33;ReadPosRankSum=-1.301e+00;SOR=0.342	PF3D7_1212500|-|exon|syn|2|714	PF3D7_1212500	GAT	glycerol-3-phosphate 1-O-acyltransferase	71 bp upstream	Pf3D7_12_v3_553055_553069_TAT
Pf3D7_13_v3_490281	Pf3D7_13_v3	490281	C	T	45197	AC=4;AF=0.016;AN=247;BaseQRankSum=1.84;DP=86597;FS=1.779;MLEAC=6;MLEAF=0.024;MQ=60.00;MQRankSum=0.00;QD=9.65;ReadPosRankSum=2.26;SOR=0.576	PF3D7_1311500|-|exon|nsy(K->N)|2|909	PF3D7_1311500	RPT1	26S protease regulatory subunit 7%2C putative	71 bp upstream	Pf3D7_13_v3_490201_490210_AATTC
Pf3D7_02_v3_236383	Pf3D7_02_v3	236383	A	T	779.72	AC=1;AF=6.369e-03;AN=157;DP=17135;FS=0.000;MLEAC=3;MLEAF=0.019;MQ=60.00;QD=26.89;SOR=0.906	PF3D7_0205900|+|exon|syn|2|870	PF3D7_0205900	RPN1	26S proteasome regulatory subunit RPN1%2C putative	72 bp downstream	Pf3D7_02_v3_236284_236301_TATTTTAAA
Pf3D7_13_v3_772444	Pf3D7_13_v3	772444	A	T	13682.5	AC=1;AF=3.559e-03;AN=281;BaseQRankSum=3.78;DP=139194;FS=0.000;MLEAC=2;MLEAF=7.117e-03;MQ=60.00;MQRankSum=0.00;QD=31.45;ReadPosRankSum=1.63;SOR=0.547	PF3D7_1318700|-|exon|syn|1|452	PF3D7_1318700	AAP4	protein AAP4	72 bp downstream	Pf3D7_13_v3_772348_772370_TTATTTTTTTT
Pf3D7_02_v3_296247	Pf3D7_02_v3	296247	A	T	1108.65	AC=1;AF=0.013;AN=76;BaseQRankSum=1.66;DP=6092;FS=0.000;MLEAC=6;MLEAF=0.079;MQ=60.00;MQRankSum=0.00;QD=24.64;ReadPosRankSum=0.739;SOR=0.538	PF3D7_0207400|-|exon|syn|2|867	PF3D7_0207400	SERA7	serine repeat antigen 7	72 bp upstream	Pf3D7_02_v3_296166_296175_TTTA
Pf3D7_06_v3_1000437	Pf3D7_06_v3	1000437	A	T	335.07	AC=1;AF=4.405e-03;AN=227;BaseQRankSum=-7.520e-01;DP=67920;FS=0.000;MLEAC=2;MLEAF=8.811e-03;MQ=60.00;MQRankSum=0.00;QD=27.92;ReadPosRankSum=0.724;SOR=0.495	PF3D7_0624600|+|exon|syn|1|914	PF3D7_0624600	ISWI	ISWI chromatin-remodeling complex ATPase	72 bp upstream	Pf3D7_06_v3_1000341_1000365_ATAAAT
Pf3D7_05_v3_1202567	Pf3D7_05_v3	1202567	A	T	447.58	AC=1;AF=7.092e-03;AN=141;BaseQRankSum=0.095;DP=27228;FS=0.000;MLEAC=3;MLEAF=0.021;MQ=60.00;MQRankSum=0.00;QD=23.56;ReadPosRankSum=-1.563e+00;SOR=0.223	PF3D7_0529400.2|+|exon|syn|2|2871;PF3D7_0529400.1|+|exon|syn|2|3111	PF3D7_0529400		conserved Plasmodium protein%2C unknown function	73 bp downstream	Pf3D7_05_v3_1202264_1202283_A
Pf3D7_09_v3_1028926	Pf3D7_09_v3	1028926	A	T	3645.82	AC=1;AF=4.950e-03;AN=202;BaseQRankSum=-3.540e-01;DP=61157;FS=4.547;MLEAC=2;MLEAF=9.901e-03;MQ=60.00;MQRankSum=0.00;QD=23.22;ReadPosRankSum=-5.670e-01;SOR=0.290	PF3D7_0925700|-|exon|syn|1|1085	PF3D7_0925700	HDAC1	histone deacetylase 1	73 bp downstream	Pf3D7_09_v3_1028621_1028631_TTTA
Pf3D7_12_v3_2039782	Pf3D7_12_v3	2039782	C	T	6539.58	AC=1;AF=4.545e-03;AN=220;BaseQRankSum=2.13;DP=24867;FS=3.516;MLEAC=2;MLEAF=9.091e-03;MQ=60.00;MQRankSum=0.00;QD=24.22;ReadPosRankSum=-1.062e+00;SOR=1.183	PF3D7_1249800|-|exon|nsy(G->V)|1|71	PF3D7_1249800	THO2	THO complex subunit 2%2C putative	73 bp downstream	Pf3D7_12_v3_2039526_2039545_TATATTATA
Pf3D7_14_v3_323611	Pf3D7_14_v3	323611	A	T	434.92	AC=1;AF=8.000e-03;AN=125;DP=2244;FS=0.000;MLEAC=4;MLEAF=0.032;MQ=60.00;QD=28.99;SOR=0.818	PF3D7_1408600|+|exon|syn|0|295	PF3D7_1408600		40S ribosomal protein S8e%2C putative	73 bp downstream	Pf3D7_14_v3_323455_323469_AGAGGA
Pf3D7_13_v3_54655	Pf3D7_13_v3	54655	C	T	379.94	AC=1;AF=6.135e-03;AN=163;BaseQRankSum=-4.270e-01;DP=80939;FS=0.000;MLEAC=3;MLEAF=0.018;MQ=60.00;MQRankSum=0.00;QD=22.35;ReadPosRankSum=-1.333e+00;SOR=1.981	PF3D7_1300600|-|exon|nsy(L->F)|2|450	PF3D7_1300600	RIF	rifin	74 bp downstream	Pf3D7_13_v3_54136_54146_TAAA
Pf3D7_13_v3_2441822	Pf3D7_13_v3	2441822	G	T	578.11	AC=1;AF=9.709e-03;AN=103;BaseQRankSum=-6.740e-01;DP=5695;FS=0.000;MLEAC=5;MLEAF=0.049;MQ=60.00;MQRankSum=0.00;QD=27.53;ReadPosRankSum=0.674;SOR=0.836	PF3D7_1360900|-|exon|syn|2|444	PF3D7_1360900		RNA-binding protein%2C putative	74 bp downstream	Pf3D7_13_v3_2441552_2441654_TAAAAAAAAAAAAAAAAAAATAAAAAAAAACAAAATAAAATAACACATATA
Pf3D7_14_v3_2324229	Pf3D7_14_v3	2324229	G	T	14378.1	AC=2;AF=0.011;AN=176;DP=65437;FS=0.000;MLEAC=5;MLEAF=0.028;MQ=60.00;QD=26.31;SOR=1.233	PF3D7_1456700|-|exon|nsy(P->L)|1|1598	PF3D7_1456700		conserved Plasmodium protein%2C unknown function	74 bp downstream	Pf3D7_14_v3_2323660_2323768_TTTATTTCTTTT
Pf3D7_10_v3_87482	Pf3D7_10_v3	87482	C	T	13449.9	AC=20;AF=0.082;AN=243;BaseQRankSum=1.18;DP=194197;FS=7.044;MLEAC=35;MLEAF=0.144;MQ=60.00;MQRankSum=0.00;QD=24.91;ReadPosRankSum=-1.689e+00;SOR=1.337	PF3D7_1001600|-|exon|nsy(NEW_STOP)|0|1348	PF3D7_1001600	XL2	exported lipase 2	74 bp upstream	Pf3D7_10_v3_87398_87408_TATG
Pf3D7_14_v3_1981558	Pf3D7_14_v3	1981558	A	T	812.82	AC=1;AF=4.950e-03;AN=202;BaseQRankSum=0.919;DP=72064;FS=7.840;MLEAC=2;MLEAF=9.901e-03;MQ=60.00;MQRankSum=0.00;QD=23.91;ReadPosRankSum=0.031;SOR=2.323	PF3D7_1448400|-|exon|syn|2|1317	PF3D7_1448400	HRD3	ubiquitin-protein ligase%2C putative	74 bp upstream	Pf3D7_14_v3_1981474_1981484_TAAAT
Pf3D7_01_v3_112052	Pf3D7_01_v3	112052	C	T	100866	AC=5;AF=0.033;AN=150;BaseQRankSum=2.04;DP=52488;FS=0.000;MLEAC=15;MLEAF=0.100;MQ=60.00;MQRankSum=0.00;QD=34.69;ReadPosRankSum=-1.232e+00;SOR=0.643	PF3D7_0102500|-|exon|nsy(V->L)|0|3748	PF3D7_0102500	EBA181	erythrocyte binding antigen-181	746 bp downstream	Pf3D7_01_v3_111253_111275_AAAAAAAG
Pf3D7_03_v3_137752	Pf3D7_03_v3	137752	C	T	735.68	AC=2;AF=8.850e-03;AN=226;BaseQRankSum=-1.282e+00;DP=41584;FS=2.576;MLEAC=2;MLEAF=8.850e-03;MQ=60.00;MQRankSum=0.00;QD=25.37;ReadPosRankSum=2.25;SOR=1.765	PF3D7_0302500|+|exon|nsy(S->R)|2|1779	PF3D7_0302500	CLAG3.1	cytoadherence linked asexual protein 3.1	75 bp downstream	Pf3D7_03_v3_137605_137620_T
Pf3D7_07_v3_1015385	Pf3D7_07_v3	1015385	C	T	1477.81	AC=1;AF=0.012;AN=84;DP=10761;FS=0.000;MLEAC=5;MLEAF=0.060;MQ=60.00;QD=31.44;SOR=0.823	PF3D7_0724100|-|exon|nsy(K->N)|2|1065	PF3D7_0724100		conserved Plasmodium protein%2C unknown function	75 bp downstream	Pf3D7_07_v3_1015266_1015279_TTTTTTC
Pf3D7_13_v3_1529203	Pf3D7_13_v3	1529203	C	T	39849.7	AC=4;AF=0.011;AN=379;BaseQRankSum=0.00;DP=457840;FS=0.000;MLEAC=5;MLEAF=0.013;MQ=60.00;MQRankSum=0.00;QD=30.33;ReadPosRankSum=0.00;SOR=0.630	PF3D7_1337800|-|exon|nsy(NEW_STOP)|0|1006	PF3D7_1337800	CDPK5	calcium-dependent protein kinase 5	75 bp upstream	Pf3D7_13_v3_1529115_1529128_TTATAA
Pf3D7_05_v3_410991	Pf3D7_05_v3	410991	G	T	1068.53	AC=2;AF=0.013;AN=149;BaseQRankSum=-5.240e-01;DP=14721;FS=2.483;MLEAC=6;MLEAF=0.040;MQ=60.00;MQRankSum=0.00;QD=28.24;ReadPosRankSum=-5.240e-01;SOR=0.897	PF3D7_0509800|+|exon|nsy(A->T)|0|724	PF3D7_0509800	PI4KB	phosphatidylinositol 4-kinase beta	76 bp downstream	Pf3D7_05_v3_410837_410850_TAA
Pf3D7_12_v3_2060293	Pf3D7_12_v3	2060293	A	T	307.63	AC=1;AF=0.012;AN=82;DP=8547;FS=0.000;MLEAC=6;MLEAF=0.073;MQ=60.00;QD=27.97;SOR=1.802	PF3D7_1250200|+|exon|syn|0|1186	PF3D7_1250200		CSC1-like protein%2C putative	76 bp upstream	Pf3D7_12_v3_2060186_2060217_ATCAAA
Pf3D7_13_v3_2474128	Pf3D7_13_v3	2474128	C	T	318.81	AC=1;AF=2.273e-03;AN=440;DP=935800;FS=0.000;MLEAC=1;MLEAF=2.273e-03;MQ=60.00;QD=24.52;SOR=1.179	PF3D7_1361800|+|exon|nsy(T->K)|1|320	PF3D7_1361800	GAC	glideosome-associated connector	76 bp upstream	Pf3D7_13_v3_2474041_2474052_TTTTG
Pf3D7_12_v3_1487772	Pf3D7_12_v3	1487772	C	T	2656.23	AC=1;AF=6.897e-03;AN=145;DP=42637;FS=0.000;MLEAC=3;MLEAF=0.021;MQ=60.00;QD=31.62;SOR=3.003	PF3D7_1235700|+|exon|nsy(S->Y)|1|689	PF3D7_1235700		ATP synthase subunit beta%2C mitochondrial	77 bp downstream	Pf3D7_12_v3_1487389_1487406_AGGTAATA
Pf3D7_12_v3_1869410	Pf3D7_12_v3	1869410	A	T	5213.29	AC=1;AF=2.660e-03;AN=376;BaseQRankSum=0.00;DP=200897;FS=0.000;MLEAC=1;MLEAF=2.660e-03;MQ=60.00;MQRankSum=0.00;QD=31.79;ReadPosRankSum=1.38;SOR=0.781	PF3D7_1244600|-|exon|syn|1|122	PF3D7_1244600	ARFGAP1	ADP-ribosylation factor GTPase-activating protein 1	77 bp downstream	Pf3D7_12_v3_1869148_1869159_TAAAGG
Pf3D7_08_v3_102655	Pf3D7_08_v3	102655	A	T	21460.9	AC=1;AF=6.135e-03;AN=163;BaseQRankSum=-1.784e+00;DP=118143;FS=7.301;MLEAC=3;MLEAF=0.018;MQ=60.00;MQRankSum=0.00;QD=28.81;ReadPosRankSum=2.11;SOR=0.162	PF3D7_0801300|-|exon|syn|0|172	PF3D7_0801300	WARP	von Willebrand factor A domain-related protein	77 bp upstream	Pf3D7_08_v3_102569_102578_TAC
Pf3D7_14_v3_2973255	Pf3D7_14_v3	2973255	A	T	850.16	AC=1;AF=0.013;AN=80;DP=5033;FS=0.000;MLEAC=6;MLEAF=0.075;MQ=60.00;QD=25.76;SOR=0.752	PF3D7_1472900|+|exon|syn|1|278	PF3D7_1472900		dihydroorotase%2C putative	77 bp upstream	Pf3D7_14_v3_2973169_2973178_TGA
Pf3D7_13_v3_653731	Pf3D7_13_v3	653731	G	T	519.58	AC=1;AF=4.545e-03;AN=220;DP=3290;FS=0.000;MLEAC=2;MLEAF=9.091e-03;MQ=60.00;QD=34.64;SOR=1.911	PF3D7_1315500|-|exon|syn|2|108	PF3D7_1315500		conserved protein%2C unknown function	77 bp upstream/downstream	Pf3D7_13_v3_653626_653654_AT
Pf3D7_05_v3_307762	Pf3D7_05_v3	307762	A	T	1658.36	AC=1;AF=8.547e-03;AN=117;BaseQRankSum=0.785;DP=31155;FS=6.097;MLEAC=4;MLEAF=0.034;MQ=60.00;MQRankSum=0.00;QD=29.09;ReadPosRankSum=0.950;SOR=2.315	PF3D7_0507500|-|exon|syn|0|1795	PF3D7_0507500	SUB1	subtilisin-like protease 1	78 bp downstream	Pf3D7_05_v3_307507_307516_T
Pf3D7_07_v3_994786	Pf3D7_07_v3	994786	A	T	1232.54	AC=1;AF=9.009e-03;AN=111;DP=25661;FS=0.000;MLEAC=4;MLEAF=0.036;MQ=60.00;QD=27.39;SOR=0.737	PF3D7_0723800|+|exon|syn|0|1555	PF3D7_0723800		conserved Plasmodium protein%2C unknown function	78 bp downstream	Pf3D7_07_v3_994513_994526_AAAATT
Pf3D7_08_v3_845843	Pf3D7_08_v3	845843	A	T	1192.26	AC=1;AF=4.132e-03;AN=242;DP=54706;FS=0.000;MLEAC=2;MLEAF=8.264e-03;MQ=60.00;QD=28.39;SOR=1.179	PF3D7_0818600|-|exon|syn|1|581	PF3D7_0818600	PBLP	BEM46-like protein%2C putative	78 bp downstream	Pf3D7_08_v3_845692_845703_AT
Pf3D7_09_v3_418379	Pf3D7_09_v3	418379	A	T	614.68	AC=1;AF=0.026;AN=39;DP=3237;FS=0.000;MLEAC=11;MLEAF=0.282;MQ=60.00;QD=29.72;SOR=0.976	PF3D7_0909200|-|exon|syn|2|1239	PF3D7_0909200	POFUT2	GDP-fucose protein O-fucosyltransferase 2	78 bp downstream	Pf3D7_09_v3_418003_418228_AATATATTCTTTTTATGTGTTGGT
Pf3D7_13_v3_502255	Pf3D7_13_v3	502255	C	T	2228.78	AC=1;AF=3.378e-03;AN=296;BaseQRankSum=2.54;DP=143306;FS=6.202;MLEAC=2;MLEAF=6.757e-03;MQ=60.00;MQRankSum=0.00;QD=27.86;ReadPosRankSum=2.19;SOR=0.626	PF3D7_1311800|+|exon|nsy(Q->K)|0|466	PF3D7_1311800	M1AAP	M1-family alanyl aminopeptidase	78 bp downstream	Pf3D7_13_v3_502121_502137_ATA
Pf3D7_08_v3_120432	Pf3D7_08_v3	120432	C	T	1044.93	AC=1;AF=9.259e-03;AN=108;DP=10226;FS=0.000;MLEAC=4;MLEAF=0.037;MQ=60.00;QD=29.03;SOR=1.371	PF3D7_0801800|-|exon|nsy(NEW_STOP)|0|1636	PF3D7_0801800		mannose-6-phosphate isomerase%2C putative	78 bp upstream	Pf3D7_08_v3_120343_120354_TTTTTC
Pf3D7_14_v3_86911	Pf3D7_14_v3	86911	A	T	25276.8	AC=1;AF=0.012;AN=84;BaseQRankSum=2.08;DP=2351;FS=0.000;MLEAC=5;MLEAF=0.060;MQ=60.00;MQRankSum=0.00;QD=26.11;ReadPosRankSum=5.34;SOR=0.657	PF3D7_1402300|-|exon|syn|0|973	PF3D7_1402300	RPN6	26S proteasome regulatory subunit RPN6	78 bp upstream	Pf3D7_14_v3_86821_86833_TTAAAT
Pf3D7_10_v3_1207383	Pf3D7_10_v3	1207383	A	T	619.48	AC=1;AF=9.434e-03;AN=106;DP=4413;FS=0.000;MLEAC=4;MLEAF=0.038;MQ=60.00;QD=28.16;SOR=2.303	PF3D7_1029600|+|exon|syn|1|1082	PF3D7_1029600	ADA	adenosine deaminase	79 bp downstream	Pf3D7_10_v3_1207114_1207125_AAAAGA
Pf3D7_09_v3_1071840	Pf3D7_09_v3	1071840	C	T	5813.59	AC=2;AF=0.011;AN=179;DP=40482;FS=0.000;MLEAC=5;MLEAF=0.028;MQ=60.00;QD=31.60;SOR=2.435	PF3D7_0926400|-|exon|nsy(NEW_STOP)|0|715	PF3D7_0926400		monocarboxylate transporter%2C putative	79 bp upstream	Pf3D7_09_v3_1071746_1071761_TTATAT
Pf3D7_07_v3_426723	Pf3D7_07_v3	426723	G	T	498.67	AC=1;AF=7.519e-03;AN=133;DP=31890;FS=0.000;MLEAC=4;MLEAF=0.030;MQ=60.00;QD=27.70;SOR=1.179	PF3D7_0709400|-|exon|nsy(S->F)|1|512	PF3D7_0709400		Cg7 protein	8 bp downstream	Pf3D7_07_v3_426574_426584_TTTTG
Pf3D7_08_v3_802259	Pf3D7_08_v3	802259	C	T	12869.5	AC=4;AF=0.030;AN=135;BaseQRankSum=0.119;DP=9876;FS=0.000;MLEAC=13;MLEAF=0.096;MQ=60.00;MQRankSum=0.00;QD=30.21;ReadPosRankSum=0.233;SOR=0.838	PF3D7_0817600|-|exon|nsy(G->V)|1|1550	PF3D7_0817600		conserved protein%2C unknown function	8 bp downstream	Pf3D7_08_v3_801865_801881_T
Pf3D7_11_v3_1835144	Pf3D7_11_v3	1835144	G	T	389.56	AC=1;AF=2.463e-03;AN=406;DP=181453;FS=0.000;MLEAC=1;MLEAF=2.463e-03;MQ=60.00;QD=25.97;SOR=1.473	PF3D7_1146600|+|exon|syn|2|744	PF3D7_1146600	ORP1	oocyst rupture protein 1%2C putative	8 bp downstream	Pf3D7_11_v3_1834969_1834985_ATA
Pf3D7_13_v3_1303960	Pf3D7_13_v3	1303960	C	T	52965.8	AC=1;AF=0.011;AN=95;BaseQRankSum=0.577;DP=19339;FS=0.000;MLEAC=5;MLEAF=0.053;MQ=60.00;MQRankSum=0.00;QD=33.80;ReadPosRankSum=-1.433e+00;SOR=0.357	PF3D7_1331100|-|exon|syn|2|597	PF3D7_1331100	POLQ	DNA polymerase theta%2C putative	80 bp downstream	Pf3D7_13_v3_1303761_1303846_ATTCGTTTGTAT
Pf3D7_13_v3_1619517	Pf3D7_13_v3	1619517	C	T	24821.9	AC=4;AF=0.060;AN=67;BaseQRankSum=-5.100e-02;DP=7491;FS=0.000;MLEAC=25;MLEAF=0.373;MQ=60.00;MQRankSum=0.00;QD=35.36;ReadPosRankSum=-7.730e-01;SOR=0.807	PF3D7_1340600|-|exon|nsy(G->V)|1|212	PF3D7_1340600	DBR1	RNA lariat debranching enzyme%2C putative	80 bp upstream	Pf3D7_13_v3_1619427_1619437_ACCC
Pf3D7_13_v3_1528585	Pf3D7_13_v3	1528585	G	T	644.16	AC=1;AF=6.494e-03;AN=154;DP=55121;FS=0.000;MLEAC=3;MLEAF=0.019;MQ=60.00;QD=26.84;SOR=1.802	PF3D7_1337800|-|exon|nsy(L->F)|0|1624	PF3D7_1337800	CDPK5	calcium-dependent protein kinase 5	81 bp downstream	Pf3D7_13_v3_1528411_1528468_ATATATAC
Pf3D7_12_v3_1984167	Pf3D7_12_v3	1984167	A	T	389.56	AC=1;AF=2.725e-03;AN=367;DP=66778;FS=0.000;MLEAC=1;MLEAF=2.725e-03;MQ=60.00;QD=27.83;SOR=0.693	PF3D7_1248500|-|exon|syn|2|183	PF3D7_1248500		bax inhibitor 1%2C putative	81 bp upstream	Pf3D7_12_v3_1984077_1984086_TAA
Pf3D7_05_v3_128236	Pf3D7_05_v3	128236	C	T	3048.29	AC=1;AF=0.014;AN=74;DP=3972;FS=0.000;MLEAC=6;MLEAF=0.081;MQ=60.00;QD=32.78;SOR=1.216	PF3D7_0503100|-|exon|nsy(NEW_STOP)|0|442	PF3D7_0503100	IspE	4-diphosphocytidyl-2-C-methyl-D-erythritol kinase%2C putative	82 bp downstream	Pf3D7_05_v3_127916_127955_ATCATTATATTCATAGGGTA
Pf3D7_14_v3_2691897	Pf3D7_14_v3	2691897	G	T	2263.35	AC=1;AF=0.012;AN=86;BaseQRankSum=1.61;DP=17510;FS=0.000;MLEAC=5;MLEAF=0.058;MQ=60.00;MQRankSum=0.00;QD=24.60;ReadPosRankSum=-1.830e+00;SOR=1.024	PF3D7_1466100|+|exon|nsy(R->K)|1|1394	PF3D7_1466100	PPKL	protein phosphatase containing kelch-like domains	82 bp downstream	Pf3D7_14_v3_2691769_2691814_TGTACCAAA
Pf3D7_02_v3_304551	Pf3D7_02_v3	304551	C	T	71367.3	AC=1;AF=4.808e-03;AN=208;BaseQRankSum=7.52;DP=97486;FS=0.000;MLEAC=2;MLEAF=9.615e-03;MQ=60.00;MQRankSum=0.00;QD=27.51;ReadPosRankSum=3.62;SOR=0.855	PF3D7_0207600|-|exon|nsy(W->L)|1|2036	PF3D7_0207600	SERA5	serine repeat antigen 5	82 bp upstream	Pf3D7_02_v3_304458_304469_CTTTCA
Pf3D7_13_v3_173497	Pf3D7_13_v3	173497	C	T	5145.93	AC=4;AF=0.015;AN=260;BaseQRankSum=2.21;DP=79636;FS=11.145;MLEAC=7;MLEAF=0.027;MQ=60.00;MQRankSum=0.00;QD=17.93;ReadPosRankSum=0.220;SOR=0.283	PF3D7_1303500|-|exon|nsy(NEW_STOP)|0|2293	PF3D7_1303500	NHE	sodium/hydrogen exchanger	82 bp upstream	Pf3D7_13_v3_173395_173415_TAT
Pf3D7_13_v3_489974	Pf3D7_13_v3	489974	C	T	4160.58	AC=1;AF=5.587e-03;AN=179;DP=24155;FS=0.000;MLEAC=3;MLEAF=0.017;MQ=60.00;QD=33.55;SOR=2.584	PF3D7_1311500|-|exon|nsy(NEW_STOP)|0|1216	PF3D7_1311500	RPT1	26S protease regulatory subunit 7%2C putative	82 bp upstream	Pf3D7_13_v3_489862_489892_AT
Pf3D7_13_v3_1083655	Pf3D7_13_v3	1083655	A	T	5859.13	AC=2;AF=6.349e-03;AN=315;BaseQRankSum=1.49;DP=208940;FS=0.000;MLEAC=3;MLEAF=9.524e-03;MQ=60.00;MQRankSum=0.00;QD=26.16;ReadPosRankSum=-2.570e-01;SOR=0.732	PF3D7_1325900|-|exon|syn|2|933	PF3D7_1325900		conserved Plasmodium protein%2C unknown function	82 bp upstream	Pf3D7_13_v3_1083492_1083573_TTTTCT
Pf3D7_10_v3_1207378	Pf3D7_10_v3	1207378	A	T	10422.2	AC=1;AF=9.346e-03;AN=107;BaseQRankSum=-1.318e+00;DP=4704;FS=0.000;MLEAC=4;MLEAF=0.037;MQ=60.00;MQRankSum=0.00;QD=30.11;ReadPosRankSum=-3.280e-01;SOR=1.684	PF3D7_1029600|+|exon|syn|2|1077	PF3D7_1029600	ADA	adenosine deaminase	84 bp downstream	Pf3D7_10_v3_1207114_1207125_AAAAGA
Pf3D7_12_v3_1047791	Pf3D7_12_v3	1047791	G	T	1410.32	AC=1;AF=7.407e-03;AN=135;BaseQRankSum=1.91;DP=19003;FS=0.000;MLEAC=3;MLEAF=0.022;MQ=60.00;MQRankSum=0.00;QD=26.61;ReadPosRankSum=0.360;SOR=0.425	PF3D7_1225800|+|exon|nsy(A->T)|0|1537	PF3D7_1225800	UBA1	ubiquitin-activating enzyme E1	84 bp downstream	Pf3D7_12_v3_1047468_1047478_AAGAA
Pf3D7_14_v3_517549	Pf3D7_14_v3	517549	A	T	543.8	AC=1;AF=0.014;AN=73;DP=7868;FS=0.000;MLEAC=6;MLEAF=0.082;MQ=60.00;QD=31.99;SOR=1.739	PF3D7_1412800|-|exon|syn|2|258	PF3D7_1412800	NMT	glycylpeptide N-tetradecanoyltransferase	84 bp downstream	Pf3D7_14_v3_517075_517093_AATTCTATAT
Pf3D7_02_v3_800607	Pf3D7_02_v3	800607	G	T	3053.21	AC=1;AF=5.128e-03;AN=195;BaseQRankSum=-2.559e+00;DP=60791;FS=16.892;MLEAC=2;MLEAF=0.010;MQ=60.00;MQRankSum=0.00;QD=28.53;ReadPosRankSum=2.07;SOR=2.057	PF3D7_0220000|+|exon|nsy(R->K)|1|3698	PF3D7_0220000	LSA3	liver stage antigen 3	85 bp upstream	Pf3D7_02_v3_800479_800522_GGAAGTAGATGATTTAAAA
Pf3D7_06_v3_985980	Pf3D7_06_v3	985980	C	T	1439.14	AC=1;AF=4.098e-03;AN=244;DP=43646;FS=0.000;MLEAC=2;MLEAF=8.197e-03;MQ=60.00;QD=31.29;SOR=1.981	PF3D7_0624200|-|exon|nsy(S->T)|1|575	PF3D7_0624200		SURP domain-containing protein%2C putative	85 bp upstream	Pf3D7_06_v3_985883_985895_T
Pf3D7_09_v3_796128	Pf3D7_09_v3	796128	A	T	10276.1	AC=1;AF=5.405e-03;AN=185;BaseQRankSum=0.00;DP=29680;FS=0.000;MLEAC=3;MLEAF=0.016;MQ=60.00;MQRankSum=0.00;QD=31.91;ReadPosRankSum=1.19;SOR=0.543	PF3D7_0919400|+|exon|syn|1|590	PF3D7_0919400	PDI-Trans	protein disulfide-isomerase PDI-Trans	85 bp upstream	Pf3D7_09_v3_796003_796043_AGAAATAATGTAG
Pf3D7_10_v3_361126	Pf3D7_10_v3	361126	A	T	4709.81	AC=6;AF=0.017;AN=354;BaseQRankSum=2.35;DP=83676;FS=58.224;MLEAC=8;MLEAF=0.023;MQ=60.00;MQRankSum=0.00;QD=25.19;ReadPosRankSum=-2.371e+00;SOR=4.026	PF3D7_1008700|-|exon|syn|2|1005	PF3D7_1008700		tubulin beta chain	85 bp upstream	Pf3D7_10_v3_361000_361041_AATACATATA
Pf3D7_14_v3_2793300	Pf3D7_14_v3	2793300	C	T	351.35	AC=1;AF=9.804e-03;AN=102;BaseQRankSum=-6.740e-01;DP=1018;FS=0.000;MLEAC=4;MLEAF=0.039;MQ=60.00;MQRankSum=0.00;QD=27.03;ReadPosRankSum=-6.740e-01;SOR=0.223	PF3D7_1468100|-|exon|nsy(D->Y)|0|685	PF3D7_1468100	MORC	MORC family protein	86 bp downstream	Pf3D7_14_v3_2793185_2793211_ATATTATTG
Pf3D7_06_v3_510564	Pf3D7_06_v3	510564	A	T	298.49	AC=1;AF=9.009e-03;AN=111;DP=5335;FS=0.000;MLEAC=4;MLEAF=0.036;MQ=60.00;QD=27.14;SOR=1.802	PF3D7_0612100|-|exon|syn|2|567	PF3D7_0612100	EIF3L	eukaryotic translation initiation factor 3 subunit L%2C putative	86 bp upstream	Pf3D7_06_v3_510452_510478_TATT
Pf3D7_11_v3_970830	Pf3D7_11_v3	970830	C	T	5903.36	AC=1;AF=3.534e-03;AN=283;BaseQRankSum=0.106;DP=74103;FS=3.206;MLEAC=2;MLEAF=7.067e-03;MQ=60.00;MQRankSum=0.00;QD=34.32;ReadPosRankSum=-4.700e-01;SOR=0.386	PF3D7_1124600|-|exon|nsy(D->Y)|0|547	PF3D7_1124600	EK	ethanolamine kinase	87 bp downstream	Pf3D7_11_v3_970177_970190_AAAATC
Pf3D7_14_v3_1551217	Pf3D7_14_v3	1551217	G	T	966.22	AC=1;AF=5.848e-03;AN=171;BaseQRankSum=2.00;DP=27969;FS=0.000;MLEAC=3;MLEAF=0.018;MQ=60.00;MQRankSum=0.00;QD=23.57;ReadPosRankSum=2.88;SOR=0.434	PF3D7_1438400|+|exon|nsy(E->K)|0|1204	PF3D7_1438400	MCA2	metacaspase-2	87 bp downstream	Pf3D7_14_v3_1551039_1551049_TAA
Pf3D7_04_v3_385077	Pf3D7_04_v3	385077	G	T	483.12	AC=1;AF=3.175e-03;AN=315;DP=94927;FS=0.000;MLEAC=2;MLEAF=6.349e-03;MQ=60.00;QD=26.84;SOR=1.179	PF3D7_0407800|+|exon|nsy(G->R)|0|154	PF3D7_0407800	CINCH	protein CINCH	89 bp downstream	Pf3D7_04_v3_384845_384870_AT
Pf3D7_05_v3_309058	Pf3D7_05_v3	309058	C	T	1430.96	AC=1;AF=0.011;AN=87;DP=18265;FS=0.000;MLEAC=5;MLEAF=0.057;MQ=60.00;QD=27.18;SOR=0.693	PF3D7_0507500|-|exon|nsy(NEW_STOP)|0|499	PF3D7_0507500	SUB1	subtilisin-like protease 1	89 bp downstream	Pf3D7_05_v3_308654_308664_ATC
Pf3D7_09_v3_742596	Pf3D7_09_v3	742596	A	T	23635.1	AC=1;AF=7.752e-03;AN=129;BaseQRankSum=4.01;DP=11372;FS=0.000;MLEAC=4;MLEAF=0.031;MQ=60.00;MQRankSum=0.00;QD=26.86;ReadPosRankSum=3.24;SOR=0.714	PF3D7_0918000|-|exon|syn|2|1089	PF3D7_0918000	GAP50	glideosome-associated protein 50	89 bp downstream	Pf3D7_09_v3_742449_742465_A
Pf3D7_10_v3_1424322	Pf3D7_10_v3	1424322	G	T	1909.63	AC=1;AF=3.906e-03;AN=256;DP=93498;FS=0.000;MLEAC=2;MLEAF=7.813e-03;MQ=60.00;QD=28.50;SOR=2.105	PF3D7_1035900|+|exon|nsy(E->K)|0|340	PF3D7_1035900	MAAP	merozoites-associated armadillo repeats protein	89 bp downstream	Pf3D7_10_v3_1424168_1424182_AAAT
Pf3D7_14_v3_2017744	Pf3D7_14_v3	2017744	C	T	8334.58	AC=1;AF=9.901e-03;AN=101;BaseQRankSum=1.26;DP=28979;FS=2.249;MLEAC=5;MLEAF=0.050;MQ=60.00;MQRankSum=0.00;QD=30.09;ReadPosRankSum=-5.520e-01;SOR=0.235	PF3D7_1449300|+|exon|nsy(T->N)|1|239	PF3D7_1449300	BRF1	transcription factor IIIb subunit%2C putative	89 bp downstream	Pf3D7_14_v3_2017480_2017506_TTTATTTATTTATT
Pf3D7_11_v3_1661469	Pf3D7_11_v3	1661469	A	T	1514.14	AC=1;AF=7.752e-03;AN=129;DP=9228;FS=0.000;MLEAC=4;MLEAF=0.031;MQ=60.00;QD=28.57;SOR=0.767	PF3D7_1141300|-|exon|syn|2|891	PF3D7_1141300	2021-04-01	apical polar ring protein APR1%2C putative	89 bp upstream	Pf3D7_11_v3_1661365_1661380_TTTTCG
Pf3D7_04_v3_859400	Pf3D7_04_v3	859400	C	T	747.46	AC=1;AF=0.011;AN=93;DP=3540;FS=0.000;MLEAC=5;MLEAF=0.054;MQ=60.00;QD=32.50;SOR=0.963	PF3D7_0419400|+|exon|nsy(NEW_STOP)|1|1403	PF3D7_0419400		conserved Plasmodium protein%2C unknown function	9 bp downstream	Pf3D7_04_v3_859325_859343_ATTATG
Pf3D7_10_v3_294050	Pf3D7_10_v3	294050	A	T	333.46	AC=1;AF=0.011;AN=93;BaseQRankSum=-7.980e-01;DP=1728;FS=4.472;MLEAC=5;MLEAF=0.054;MQ=60.00;MQRankSum=0.00;QD=23.82;ReadPosRankSum=0.00;SOR=1.447	PF3D7_1007300|+|exon|syn|2|201	PF3D7_1007300		RING zinc finger protein%2C putative	9 bp downstream	Pf3D7_10_v3_293765_293799_AT
Pf3D7_12_v3_928102	Pf3D7_12_v3	928102	A	T	1518.07	AC=1;AF=2.342e-03;AN=427;BaseQRankSum=1.84;DP=370446;FS=0.000;MLEAC=1;MLEAF=2.342e-03;MQ=60.00;MQRankSum=0.00;QD=22.66;ReadPosRankSum=1.32;SOR=1.214	PF3D7_1223100|-|exon|syn|1|1049	PF3D7_1223100	PKAr	cAMP-dependent protein kinase regulatory subunit	9 bp downstream	Pf3D7_12_v3_927782_927802_A
Pf3D7_12_v3_1236594	Pf3D7_12_v3	1236594	G	T	29900	AC=2;AF=0.022;AN=90;DP=12093;FS=0.000;MLEAC=10;MLEAF=0.111;MQ=60.00;QD=33.71;SOR=2.039	PF3D7_1230000|+|exon|nsy(V->M)|0|1531	PF3D7_1230000		TBC domain-containing protein%2C putative	9 bp downstream	Pf3D7_12_v3_1236396_1236429_AAGAAAAAGA
Pf3D7_13_v3_771921	Pf3D7_13_v3	771921	C	T	424.65	AC=2;AF=7.752e-03;AN=258;BaseQRankSum=-9.670e-01;DP=154131;FS=0.000;MLEAC=3;MLEAF=0.012;MQ=60.00;MQRankSum=0.00;QD=28.31;ReadPosRankSum=0.967;SOR=0.346	PF3D7_1318700|-|exon|nsy(E->D)|2|975	PF3D7_1318700	AAP4	protein AAP4	9 bp downstream	Pf3D7_13_v3_771793_771802_T
Pf3D7_13_v3_1599292	Pf3D7_13_v3	1599292	C	T	50585.7	AC=2;AF=0.025;AN=79;BaseQRankSum=0.884;DP=7580;FS=0.000;MLEAC=11;MLEAF=0.139;MQ=60.00;MQRankSum=0.00;QD=33.46;ReadPosRankSum=-9.400e-01;SOR=0.963	PF3D7_1339900|+|exon|nsy(L->T)|0|892	PF3D7_1339900	ABCB5	ABC transporter B family member 5%2C putative	9 bp downstream	Pf3D7_13_v3_1598880_1598889_T
Pf3D7_03_v3_870919	Pf3D7_03_v3	870919	G	T	1982.24	AC=1;AF=8.929e-03;AN=112;BaseQRankSum=-4.190e-01;DP=3202;FS=3.158;MLEAC=4;MLEAF=0.036;MQ=60.00;MQRankSum=0.00;QD=24.47;ReadPosRankSum=-1.377e+00;SOR=2.120	PF3D7_0320800|+|exon|nsy(E->K)|0|103	PF3D7_0320800	DOZI	ATP-dependent RNA helicase DDX6	9 bp upstream	Pf3D7_03_v3_870899_870910_ATAAT
Pf3D7_06_v3_1181648	Pf3D7_06_v3	1181648	A	T	743.13	AC=1;AF=8.065e-03;AN=124;DP=24903;FS=0.000;MLEAC=4;MLEAF=0.032;MQ=60.00;QD=27.52;SOR=1.101	PF3D7_0628600|-|exon|syn|1|545	PF3D7_0628600		DNA methyltransferase 1-associated protein 1%2C putative	9 bp upstream	Pf3D7_06_v3_1181629_1181639_TAATT
Pf3D7_07_v3_240990	Pf3D7_07_v3	240990	A	T	746.79	AC=1;AF=0.011;AN=95;DP=13811;FS=0.000;MLEAC=5;MLEAF=0.053;MQ=60.00;QD=28.72;SOR=3.690	PF3D7_0704800|-|exon|syn|0|1063	PF3D7_0704800	PPM12	protein phosphatase PPM12%2C putative	9 bp upstream	Pf3D7_07_v3_240971_240981_GAA
Pf3D7_10_v3_1048507	Pf3D7_10_v3	1048507	C	T	7183.28	AC=2;AF=5.814e-03;AN=344;DP=211487;FS=0.000;MLEAC=3;MLEAF=8.721e-03;MQ=60.00;QD=32.95;SOR=1.493	PF3D7_1025000|-|exon|syn|2|453	PF3D7_1025000	EPS15	Eps15-like protein	9 bp upstream	Pf3D7_10_v3_1048487_1048498_TTTTCT
Pf3D7_13_v3_91228	Pf3D7_13_v3	91228	C	T	1588.63	AC=5;AF=0.040;AN=125;BaseQRankSum=0.489;DP=32301;FS=14.323;MLEAC=18;MLEAF=0.144;MQ=60.00;MQRankSum=0.00;QD=24.07;ReadPosRankSum=-1.282e+00;SOR=2.833	PF3D7_1301600|-|exon|nsy(NEW_STOP)|0|2125	PF3D7_1301600	EBA140	erythrocyte binding antigen-140	9 bp upstream	Pf3D7_13_v3_91200_91219_TTTACATTC
Pf3D7_14_v3_2487390	Pf3D7_14_v3	2487390	A	T	319.12	AC=1;AF=5.102e-03;AN=196;DP=74452;FS=0.000;MLEAC=2;MLEAF=0.010;MQ=60.00;QD=26.59;SOR=0.693	PF3D7_1461100|+|exon|syn|2|1248	PF3D7_1461100		conserved Plasmodium protein%2C unknown function	9 bp upstream	Pf3D7_14_v3_2487368_2487381_ACATTTT
Pf3D7_06_v3_801209	Pf3D7_06_v3	801209	C	T	330.82	AC=1;AF=0.010;AN=96;DP=12160;FS=0.000;MLEAC=5;MLEAF=0.052;MQ=60.00;QD=30.07;SOR=1.802	PF3D7_0619200|+|exon|nsy(P->T)|0|1609	PF3D7_0619200		conserved Plasmodium protein%2C unknown function	90 bp upstream	Pf3D7_06_v3_801077_801119_AAT
Pf3D7_10_v3_1326393	Pf3D7_10_v3	1326393	C	T	1470.69	AC=1;AF=5.263e-03;AN=190;DP=69937;FS=0.000;MLEAC=3;MLEAF=0.016;MQ=60.00;QD=32.68;SOR=0.929	PF3D7_1033100|-|exon|nsy(D->Y)|0|2044	PF3D7_1033100	AdoMetDC/ODC	S-adenosylmethionine decarboxylase/ornithine decarboxylase	90 bp upstream	Pf3D7_10_v3_1326267_1326303_TATCATTATTAT
Pf3D7_11_v3_968107	Pf3D7_11_v3	968107	A	T	359.93	AC=1;AF=0.011;AN=88;DP=36632;FS=0.000;MLEAC=5;MLEAF=0.057;MQ=60.00;QD=29.99;SOR=1.445	PF3D7_1124500|+|exon|syn|2|1128	PF3D7_1124500	pdhA	pyruvate dehydrogenase E1 component subunit alpha	90 bp upstream/downstream	Pf3D7_11_v3_968006_968017_GAAAAT
Pf3D7_13_v3_1583376	Pf3D7_13_v3	1583376	C	T	366.51	AC=1;AF=8.696e-03;AN=115;BaseQRankSum=-1.333e+00;DP=4527;FS=0.000;MLEAC=4;MLEAF=0.035;MQ=60.00;MQRankSum=0.00;QD=18.33;ReadPosRankSum=-2.520e-01;SOR=1.493	PF3D7_1339300|+|exon|nsy(H->N)|0|151	PF3D7_1339300		conserved protein%2C unknown function	91 bp downstream	Pf3D7_13_v3_1583162_1583190_TA
Pf3D7_04_v3_439407	Pf3D7_04_v3	439407	A	T	5778.57	AC=1;AF=5.587e-03;AN=179;BaseQRankSum=1.71;DP=76759;FS=0.000;MLEAC=3;MLEAF=0.017;MQ=60.00;MQRankSum=0.00;QD=25.23;ReadPosRankSum=1.20;SOR=0.687	PF3D7_0409200|+|exon|syn|1|521	PF3D7_0409200	SOF1	protein SOF1%2C putative	91 bp upstream	Pf3D7_04_v3_439302_439316_ATAAAA
Pf3D7_05_v3_682177	Pf3D7_05_v3	682177	C	T	279.68	AC=1;AF=5.618e-03;AN=178;DP=7629;FS=0.000;MLEAC=3;MLEAF=0.017;MQ=60.00;QD=25.43;SOR=0.859	PF3D7_0516400|-|exon|nsy(M->T)|2|261	PF3D7_0516400	PhLP1	phosducin-like protein 1%2C putative	91 bp upstream	Pf3D7_05_v3_681992_682086_TTATTATTATAATTA
Pf3D7_13_v3_1311638	Pf3D7_13_v3	1311638	C	T	2468.92	AC=1;AF=8.000e-03;AN=125;BaseQRankSum=1.43;DP=27963;FS=0.000;MLEAC=4;MLEAF=0.032;MQ=60.00;MQRankSum=0.00;QD=27.74;ReadPosRankSum=0.454;SOR=0.507	PF3D7_1331400|+|exon|nsy(P->T)|0|868	PF3D7_1331400		CPW-WPC family protein	92 bp downstream	Pf3D7_13_v3_1311474_1311483_TAAA
Pf3D7_14_v3_1930970	Pf3D7_14_v3	1930970	G	T	2142.27	AC=1;AF=3.817e-03;AN=262;DP=40898;FS=0.000;MLEAC=2;MLEAF=7.634e-03;MQ=60.00;QD=28.19;SOR=1.704	PF3D7_1447000|+|exon|nsy(A->T)|0|550	PF3D7_1447000		40S ribosomal protein S5	92 bp downstream	Pf3D7_14_v3_1930768_1930783_TGGTAA
Pf3D7_01_v3_203128	Pf3D7_01_v3	203128	A	T	1128.72	AC=1;AF=7.937e-03;AN=126;DP=13085;FS=0.000;MLEAC=4;MLEAF=0.032;MQ=60.00;QD=28.94;SOR=1.236	PF3D7_0104400|+|exon|syn|1|593	PF3D7_0104400	LytB	4-hydroxy-3-methylbut-2-enyl diphosphate reductase	92 bp upstream	Pf3D7_01_v3_203019_203036_AATAA
Pf3D7_02_v3_150300	Pf3D7_02_v3	150300	C	T	12356.9	AC=2;AF=0.020;AN=101;BaseQRankSum=-6.740e-01;DP=33194;FS=0.000;MLEAC=9;MLEAF=0.089;MQ=60.00;MQRankSum=0.00;QD=33.95;ReadPosRankSum=1.38;SOR=0.537	PF3D7_0203100|-|exon|nsy(V->F)|0|6682	PF3D7_0203100		protein kinase%2C putative	92 bp upstream	Pf3D7_02_v3_150195_150208_ATATATA
Pf3D7_09_v3_742592	Pf3D7_09_v3	742592	C	T	281.14	AC=1;AF=7.752e-03;AN=129;BaseQRankSum=0.978;DP=11270;FS=0.000;MLEAC=4;MLEAF=0.031;MQ=60.00;MQRankSum=0.00;QD=23.43;ReadPosRankSum=-2.920e-01;SOR=1.329	PF3D7_0918000|-|exon|nsy(D->Y)|0|1093	PF3D7_0918000	GAP50	glideosome-associated protein 50	93 bp downstream	Pf3D7_09_v3_742449_742465_A
Pf3D7_12_v3_1294365	Pf3D7_12_v3	1294365	A	T	971.39	AC=1;AF=3.846e-03;AN=260;BaseQRankSum=1.97;DP=134735;FS=0.000;MLEAC=2;MLEAF=7.692e-03;MQ=60.00;MQRankSum=0.00;QD=22.59;ReadPosRankSum=2.33;SOR=1.067	PF3D7_1231400|-|exon|syn|2|2379	PF3D7_1231400	ICM1	membrane protein ICM1	93 bp downstream	Pf3D7_12_v3_1294237_1294249_TTATCA
Pf3D7_14_v3_1171113	Pf3D7_14_v3	1171113	A	T	2002.82	AC=1;AF=4.673e-03;AN=214;BaseQRankSum=0.394;DP=36239;FS=0.000;MLEAC=2;MLEAF=9.346e-03;MQ=60.00;MQRankSum=0.00;QD=26.35;ReadPosRankSum=-6.810e-01;SOR=0.368	PF3D7_1429800|+|exon|syn|2|285	PF3D7_1429800		coatomer subunit beta%2C putative	93 bp downstream	Pf3D7_14_v3_1170962_1170977_ATTTAAT
Pf3D7_08_v3_697465	Pf3D7_08_v3	697465	C	T	5275.81	AC=2;AF=0.016;AN=129;BaseQRankSum=0.00;DP=19439;FS=0.000;MLEAC=7;MLEAF=0.054;MQ=60.00;MQRankSum=0.00;QD=31.97;ReadPosRankSum=1.02;SOR=0.785	PF3D7_0814400|-|exon|nsy(NEW_STOP)|0|58	PF3D7_0814400		phospholipase DDHD1%2C putative	94 bp downstream	Pf3D7_08_v3_697119_697143_TTTTATTTTTTA
Pf3D7_10_v3_1116675	Pf3D7_10_v3	1116675	A	T	2041.22	AC=1;AF=0.012;AN=83;DP=13507;FS=0.000;MLEAC=6;MLEAF=0.072;MQ=60.00;QD=27.96;SOR=2.995	PF3D7_1026600|-|exon|syn|2|1899	PF3D7_1026600		conserved Plasmodium protein%2C unknown function	94 bp downstream	Pf3D7_10_v3_1116203_1116495_TATTATCATCTTTACTATCACCCACATGATCATTCT
Pf3D7_09_v3_1028725	Pf3D7_09_v3	1028725	C	T	2641.27	AC=7;AF=0.040;AN=177;BaseQRankSum=1.15;DP=24729;FS=0.672;MLEAC=18;MLEAF=0.102;MQ=60.00;MQRankSum=0.00;QD=13.90;ReadPosRankSum=-1.150e+00;SOR=0.826	PF3D7_0925700|-|exon|nsy(R->T)|1|1286	PF3D7_0925700	HDAC1	histone deacetylase 1	94 bp upstream	Pf3D7_09_v3_1028621_1028631_TTTA
Pf3D7_04_v3_268284	Pf3D7_04_v3	268284	A	T	1474.26	AC=1;AF=4.132e-03;AN=242;DP=28607;FS=0.000;MLEAC=2;MLEAF=8.264e-03;MQ=60.00;QD=34.29;SOR=1.954	PF3D7_0404900|-|exon|syn|0|97	PF3D7_0404900	P41	6-cysteine protein P41	95 bp downstream	Pf3D7_04_v3_268160_268178_ATATATTTAG
Pf3D7_11_v3_1126755	Pf3D7_11_v3	1126755	C	T	26892.5	AC=1;AF=2.203e-03;AN=454;BaseQRankSum=1.20;DP=726774;FS=0.000;MLEAC=1;MLEAF=2.203e-03;MQ=60.00;MQRankSum=0.00;QD=30.25;ReadPosRankSum=1.12;SOR=0.724	PF3D7_1129100|+|exon|nsy(D->E)|2|804	PF3D7_1129100	PV1	parasitophorous vacuolar protein 1	95 bp downstream	Pf3D7_11_v3_1126621_1126630_AAT
Pf3D7_11_v3_185656	Pf3D7_11_v3	185656	C	T	69680.2	AC=6;AF=0.045;AN=134;BaseQRankSum=0.00;DP=41685;FS=0.000;MLEAC=20;MLEAF=0.149;MQ=60.00;MQRankSum=0.00;QD=31.63;ReadPosRankSum=-9.670e-01;SOR=0.604	PF3D7_1104200|-|exon|nsy(S->T)|1|1568	PF3D7_1104200	SNF2L	chromatin remodeling protein	95 bp upstream	Pf3D7_11_v3_185552_185561_AT
Pf3D7_11_v3_584420	Pf3D7_11_v3	584420	C	T	5256.68	AC=1;AF=3.058e-03;AN=327;BaseQRankSum=2.13;DP=157029;FS=0.000;MLEAC=1;MLEAF=3.058e-03;MQ=60.00;MQRankSum=0.00;QD=28.47;ReadPosRankSum=-7.490e-01;SOR=0.705	PF3D7_1115400|-|exon|nsy(NEW_STOP)|0|1387	PF3D7_1115400	FP3	cysteine proteinase falcipain 3	95 bp upstream	Pf3D7_11_v3_584312_584325_TAT
Pf3D7_12_v3_1329167	Pf3D7_12_v3	1329167	G	T	679.01	AC=1;AF=5.348e-03;AN=187;BaseQRankSum=-1.383e+00;DP=110415;FS=0.000;MLEAC=3;MLEAF=0.016;MQ=60.00;MQRankSum=0.00;QD=27.16;ReadPosRankSum=-6.740e-01;SOR=0.337	PF3D7_1232100|-|exon|nsy(S->L)|1|1301	PF3D7_1232100	CPN60	60 kDa chaperonin	95 bp upstream	Pf3D7_12_v3_1329062_1329072_TTTC
Pf3D7_04_v3_267489	Pf3D7_04_v3	267489	A	T	1509.72	AC=1;AF=2.786e-03;AN=359;BaseQRankSum=-1.910e-01;DP=226176;FS=1.553;MLEAC=1;MLEAF=2.786e-03;MQ=60.00;MQRankSum=0.00;QD=21.57;ReadPosRankSum=-2.068e+00;SOR=0.694	PF3D7_0404900|-|exon|syn|0|892	PF3D7_0404900	P41	6-cysteine protein P41	96 bp downstream	Pf3D7_04_v3_267333_267347_ATTTAC
Pf3D7_14_v3_266216	Pf3D7_14_v3	266216	C	T	650.26	AC=1;AF=7.299e-03;AN=137;DP=32301;FS=0.000;MLEAC=3;MLEAF=0.022;MQ=60.00;QD=27.09;SOR=2.925	PF3D7_1407300|+|exon|syn|2|1215	PF3D7_1407300	PRP38B	pre-mRNA-splicing factor 38B%2C putative	96 bp downstream	Pf3D7_14_v3_266065_266097_TATACATTTACATATT
Pf3D7_13_v3_1627402	Pf3D7_13_v3	1627402	C	T	3372.65	AC=1;AF=3.650e-03;AN=274;BaseQRankSum=2.05;DP=14857;FS=2.584;MLEAC=2;MLEAF=7.299e-03;MQ=60.00;MQRankSum=0.00;QD=29.43;ReadPosRankSum=0.300;SOR=1.746	PF3D7_1340900|+|exon|nsy(A->E)|1|92	PF3D7_1340900	PiT	sodium-dependent phosphate transporter	96 bp upstream	Pf3D7_13_v3_1627287_1627306_A
Pf3D7_04_v3_267488	Pf3D7_04_v3	267488	A	T	5495.72	AC=1;AF=2.786e-03;AN=359;BaseQRankSum=-3.010e-01;DP=225856;FS=2.413;MLEAC=1;MLEAF=2.786e-03;MQ=60.00;MQRankSum=0.00;QD=28.92;ReadPosRankSum=-3.260e-01;SOR=0.868	PF3D7_0404900|-|exon|syn|1|893	PF3D7_0404900	P41	6-cysteine protein P41	97 bp downstream	Pf3D7_04_v3_267333_267347_ATTTAC
Pf3D7_09_v3_904287	Pf3D7_09_v3	904287	G	T	17011.5	AC=1;AF=2.198e-03;AN=455;BaseQRankSum=-1.330e-01;DP=1284065;FS=0.000;MLEAC=1;MLEAF=2.198e-03;MQ=60.00;MQRankSum=0.00;QD=33.96;ReadPosRankSum=1.49;SOR=0.087	PF3D7_0922200|+|exon|nsy(R->H)|1|926	PF3D7_0922200	SAMS	S-adenosylmethionine synthetase	97 bp upstream	Pf3D7_09_v3_904180_904190_TGG
Pf3D7_14_v3_1169106	Pf3D7_14_v3	1169106	C	T	10404.6	AC=1;AF=6.757e-03;AN=148;BaseQRankSum=1.33;DP=13566;FS=3.696;MLEAC=3;MLEAF=0.020;MQ=60.00;MQRankSum=0.00;QD=34.23;ReadPosRankSum=-2.082e+00;SOR=2.374	PF3D7_1429700|-|exon|nsy(E->D)|2|231	PF3D7_1429700		ribosomal protein L15%2C mitochondrial%2C putative	97 bp upstream	Pf3D7_14_v3_1169000_1169009_T
Pf3D7_14_v3_2771661	Pf3D7_14_v3	2771661	G	T	431.6	AC=1;AF=3.636e-03;AN=275;DP=19779;FS=0.000;MLEAC=2;MLEAF=7.273e-03;MQ=60.00;QD=28.77;SOR=1.473	PF3D7_1467900|+|exon|syn|2|324	PF3D7_1467900		rab GTPase activator%2C putative	97 bp upstream	Pf3D7_14_v3_2771554_2771564_TTTA
Pf3D7_06_v3_251309	Pf3D7_06_v3	251309	C	T	308.95	AC=1;AF=3.731e-03;AN=268;BaseQRankSum=-1.300e-01;DP=30510;FS=0.000;MLEAC=2;MLEAF=7.463e-03;MQ=60.00;MQRankSum=0.00;QD=22.07;ReadPosRankSum=0.999;SOR=0.693	PF3D7_0606000|-|exon|nsy(S->T)|1|2495	PF3D7_0606000	KIC1	protein KIC1	98 bp downstream	Pf3D7_06_v3_250964_250975_TCTTTT
Pf3D7_12_v3_1520725	Pf3D7_12_v3	1520725	C	T	516.61	AC=1;AF=0.014;AN=69;BaseQRankSum=0.990;DP=4549;FS=0.000;MLEAC=7;MLEAF=0.101;MQ=60.00;MQRankSum=0.00;QD=20.66;ReadPosRankSum=-6.550e-01;SOR=0.776	PF3D7_1236300|+|exon|nsy(NEW_STOP)|2|399	PF3D7_1236300		conserved protein%2C unknown function	98 bp downstream	Pf3D7_12_v3_1520459_1520474_AAAAAGTT
Pf3D7_08_v3_463765	Pf3D7_08_v3	463765	A	T	6715.15	AC=1;AF=6.579e-03;AN=152;BaseQRankSum=-2.925e+00;DP=33405;FS=0.000;MLEAC=3;MLEAF=0.020;MQ=60.00;MQRankSum=0.00;QD=25.93;ReadPosRankSum=1.39;SOR=0.774	PF3D7_0809100|+|exon|syn|1|4454	PF3D7_0809100	VAR	erythrocyte membrane protein 1%2C PfEMP1	98 bp upstream	Pf3D7_08_v3_463645_463667_ATAAATGTAATG
Pf3D7_11_v3_1323421	Pf3D7_11_v3	1323421	A	T	1603.96	AC=1;AF=0.011;AN=87;DP=2483;FS=0.000;MLEAC=5;MLEAF=0.057;MQ=60.00;QD=29.70;SOR=1.329	PF3D7_1134100|-|exon|syn|2|894	PF3D7_1134100	PDI-11	protein disulfide-isomerase%2C putative	98 bp upstream	Pf3D7_11_v3_1323308_1323323_GTAAATG
Pf3D7_08_v3_1160531	Pf3D7_08_v3	1160531	C	T	3327.11	AC=1;AF=3.774e-03;AN=265;BaseQRankSum=-6.230e-01;DP=158947;FS=0.000;MLEAC=2;MLEAF=7.547e-03;MQ=60.00;MQRankSum=0.00;QD=28.68;ReadPosRankSum=1.24;SOR=0.230	PF3D7_0826700|-|exon|nsy(G->V)|1|605	PF3D7_0826700	RACK1	receptor for activated c kinase	99 bp downstream	Pf3D7_08_v3_1160187_1160198_CATATA
Pf3D7_12_v3_851539	Pf3D7_12_v3	851539	C	T	16127.9	AC=2;AF=0.011;AN=183;BaseQRankSum=3.27;DP=47388;FS=0.000;MLEAC=5;MLEAF=0.027;MQ=60.00;MQRankSum=0.00;QD=31.38;ReadPosRankSum=1.99;SOR=0.621	PF3D7_1221300|-|exon|nsy(NEW_STOP)|0|1609	PF3D7_1221300		conserved Plasmodium protein%2C unknown function	99 bp downstream	Pf3D7_12_v3_851410_851425_TTTTTTC
Pf3D7_02_v3_151216	Pf3D7_02_v3	151216	A	T	878.01	AC=1;AF=8.850e-03;AN=113;DP=37247;FS=0.000;MLEAC=4;MLEAF=0.035;MQ=60.00;QD=27.44;SOR=1.473	PF3D7_0203100|-|exon|syn|2|5766	PF3D7_0203100		protein kinase%2C putative	99 bp upstream	Pf3D7_02_v3_151066_151117_ATCATCATTATCACTATCAT
Pf3D7_01_v3_151692	Pf3D7_01_v3	151692	C	T	571.05	AC=3;AF=0.013;AN=238;BaseQRankSum=0.887;DP=104472;FS=3.322;MLEAC=6;MLEAF=0.025;MQ=60.00;MQRankSum=0.00;QD=12.15;ReadPosRankSum=-4.890e-01;SOR=1.629	PF3D7_0103400|-|exon|nsy(K->N)|2|1086	PF3D7_0103400		zinc-carboxypeptidase%2C putative	within STR	Pf3D7_01_v3_151679_151693_TATTTTC
Pf3D7_01_v3_230483	Pf3D7_01_v3	230483	C	T	756.76	AC=1;AF=0.012;AN=85;BaseQRankSum=0.721;DP=15370;FS=12.391;MLEAC=5;MLEAF=0.059;MQ=60.00;MQRankSum=0.00;QD=23.65;ReadPosRankSum=-1.690e+00;SOR=1.214	PF3D7_0105600|-|exon|nsy(NEW_STOP)|0|3481	PF3D7_0105600		FtsJ-like methyltransferase%2C putative	within STR	Pf3D7_01_v3_230475_230507_TTC
Pf3D7_01_v3_249898	Pf3D7_01_v3	249898	C	T	3783.56	AC=1;AF=4.878e-03;AN=205;BaseQRankSum=1.27;DP=19606;FS=0.000;MLEAC=2;MLEAF=9.756e-03;MQ=60.00;MQRankSum=0.00;QD=29.79;ReadPosRankSum=1.23;SOR=1.609	PF3D7_0105800|-|exon|nsy(G->V)|1|1832	PF3D7_0105800		cyclin-dependent kinases regulatory subunit%2C putative	within STR	Pf3D7_01_v3_249889_249901_TTACCT
Pf3D7_01_v3_257421	Pf3D7_01_v3	257421	C	T	309.14	AC=1;AF=0.013;AN=75;DP=1699;FS=0.000;MLEAC=6;MLEAF=0.080;MQ=60.00;QD=28.10;SOR=1.270	PF3D7_0106000|-|exon|nsy(D->Y)|0|1123	PF3D7_0106000		conserved protein%2C unknown function	within STR	Pf3D7_01_v3_257189_257542_TCATTTTTATTATCACAATGG
Pf3D7_01_v3_257486	Pf3D7_01_v3	257486	C	T	929.52	AC=1;AF=0.014;AN=74;BaseQRankSum=0.472;DP=1426;FS=0.000;MLEAC=6;MLEAF=0.081;MQ=60.00;MQRankSum=0.00;QD=25.82;ReadPosRankSum=-1.369e+00;SOR=0.245	PF3D7_0106000|-|exon|nsy(S->T)|1|1058	PF3D7_0106000		conserved protein%2C unknown function	within STR	Pf3D7_01_v3_257189_257542_TCATTTTTATTATCACAATGG
Pf3D7_01_v3_308607	Pf3D7_01_v3	308607	A	T	2888.1	AC=1;AF=3.460e-03;AN=289;DP=174170;FS=0.000;MLEAC=2;MLEAF=6.920e-03;MQ=60.00;QD=31.74;SOR=0.715	PF3D7_0107500|-|exon|syn|2|651	PF3D7_0107500	NCR1	Niemann-Pick type C1-related protein	within STR	Pf3D7_01_v3_308488_308629_TCCTCATTATTATCATCCTCATTATTATCA
Pf3D7_02_v3_130944	Pf3D7_02_v3	130944	C	T	18251.1	AC=1;AF=8.065e-03;AN=124;DP=22729;FS=0.000;MLEAC=4;MLEAF=0.032;MQ=60.00;QD=30.47;SOR=1.113	PF3D7_0202600.1|-|exon|nsy(D->Y)|0|2620;PF3D7_0202600.2|-|exon|nsy(D->Y)|0|2620	PF3D7_0202600		nucleic acid-binding protein%2C putative	within STR	Pf3D7_02_v3_130744_130999_ATTATCACCACTATATAT
Pf3D7_02_v3_272028	Pf3D7_02_v3	272028	A	T	3181.44	AC=1;AF=6.667e-03;AN=150;DP=29800;FS=0.000;MLEAC=3;MLEAF=0.020;MQ=60.00;QD=31.19;SOR=1.103	PF3D7_0206700|+|exon|syn|2|435	PF3D7_0206700	ADSL	adenylosuccinate lyase	within STR	Pf3D7_02_v3_272018_272031_ATA
Pf3D7_02_v3_349310	Pf3D7_02_v3	349310	C	T	2674.34	AC=2;AF=0.011;AN=174;BaseQRankSum=0.967;DP=8018;FS=0.000;MLEAC=5;MLEAF=0.029;MQ=60.00;MQRankSum=0.00;QD=30.39;ReadPosRankSum=-9.670e-01;SOR=0.503	PF3D7_0208400|-|exon|nsy(NEW_STOP)|0|31	PF3D7_0208400		conserved Plasmodium protein%2C unknown function	within STR	Pf3D7_02_v3_349273_349310_TCTTTCGCTCCTTTTTTT
Pf3D7_02_v3_432413	Pf3D7_02_v3	432413	C	T	37965.4	AC=4;AF=0.016;AN=246;BaseQRankSum=0.524;DP=98352;FS=0.651;MLEAC=7;MLEAF=0.028;MQ=60.00;MQRankSum=0.00;QD=18.63;ReadPosRankSum=2.80;SOR=0.642	PF3D7_0210600|-|exon|nsy(R->S)|2|969	PF3D7_0210600	CERLI1	protein CERLI1	within STR	Pf3D7_02_v3_432390_432413_TTTTCTTTT
Pf3D7_02_v3_612002	Pf3D7_02_v3	612002	G	T	17402.7	AC=1;AF=2.488e-03;AN=402;BaseQRankSum=3.23;DP=415298;FS=0.000;MLEAC=1;MLEAF=2.488e-03;MQ=60.00;MQRankSum=0.00;QD=25.59;ReadPosRankSum=0.038;SOR=0.716	PF3D7_0214900|+|exon|nsy(E->K)|0|1192	PF3D7_0214900	RON6	rhoptry neck protein 6	within STR	Pf3D7_02_v3_611996_612031_GAAAAA
Pf3D7_02_v3_800872	Pf3D7_02_v3	800872	A	T	36455.5	AC=2;AF=0.020;AN=102;BaseQRankSum=0.00;DP=13663;FS=2.604;MLEAC=9;MLEAF=0.088;MQ=60.00;MQRankSum=0.00;QD=30.71;ReadPosRankSum=3.15;SOR=1.060	PF3D7_0220000|+|exon|syn|2|3963	PF3D7_0220000	LSA3	liver stage antigen 3	within STR	Pf3D7_02_v3_800821_800956_AGATGAAGATAT
Pf3D7_03_v3_277337	Pf3D7_03_v3	277337	A	T	511.73	AC=1;AF=3.623e-03;AN=276;BaseQRankSum=0.224;DP=76405;FS=3.132;MLEAC=2;MLEAF=7.246e-03;MQ=60.00;MQRankSum=0.00;QD=22.25;ReadPosRankSum=0.109;SOR=0.124	PF3D7_0305600|-|exon|syn|2|381	PF3D7_0305600	APE1	DNA-(apurinic or apyrimidinic site) endonuclease	within STR	Pf3D7_03_v3_277333_277342_TAT
Pf3D7_03_v3_322969	Pf3D7_03_v3	322969	C	T	2063.54	AC=14;AF=0.144;AN=97;BaseQRankSum=0.967;DP=2865;FS=27.237;MLEAC=62;MLEAF=0.639;MQ=60.00;MQRankSum=0.00;QD=23.45;ReadPosRankSum=-9.670e-01;SOR=3.868	PF3D7_0307500|-|exon|nsy(K->N)|2|1134	PF3D7_0307500	SKA2	spindle and kinetochore-associated protein 2%2C putative	within STR	Pf3D7_03_v3_322952_322975_TTTTTTTTC
Pf3D7_04_v3_36632	Pf3D7_04_v3	36632	A	T	4790.22	AC=2;AF=7.905e-03;AN=253;BaseQRankSum=1.11;DP=82144;FS=5.206;MLEAC=3;MLEAF=0.012;MQ=60.00;MQRankSum=0.00;QD=27.22;ReadPosRankSum=0.524;SOR=0.782	PF3D7_0400100|+|exon|syn|1|6896	PF3D7_0400100	VAR	erythrocyte membrane protein 1%2C PfEMP1	within STR	Pf3D7_04_v3_36632_36642_ACAAC
Pf3D7_04_v3_270916	Pf3D7_04_v3	270916	C	T	371.21	AC=1;AF=0.012;AN=83;DP=6075;FS=0.000;MLEAC=6;MLEAF=0.072;MQ=60.00;QD=26.51;SOR=0.693	PF3D7_0405000|-|exon|nsy(E->D)|2|219	PF3D7_0405000	DDX51	ATP-dependent RNA helicase DDX51%2C putative	within STR	Pf3D7_04_v3_270897_270921_TCTTTTTCTTC
Pf3D7_04_v3_291989	Pf3D7_04_v3	291989	A	T	9187.47	AC=1;AF=0.010;AN=97;DP=9854;FS=0.000;MLEAC=5;MLEAF=0.052;MQ=60.00;QD=34.15;SOR=2.303	PF3D7_0405400|+|exon|syn|0|424	PF3D7_0405400	PRPF8	pre-mRNA-processing-splicing factor 8%2C putative	within STR	Pf3D7_04_v3_291938_292000_AATATGCCCATTTTACCACCA
Pf3D7_04_v3_385675	Pf3D7_04_v3	385675	C	T	6537.66	AC=1;AF=3.650e-03;AN=274;BaseQRankSum=1.80;DP=69102;FS=0.000;MLEAC=2;MLEAF=7.299e-03;MQ=60.00;MQRankSum=0.00;QD=29.72;ReadPosRankSum=-5.030e-01;SOR=0.763	PF3D7_0407800|+|exon|nsy(T->K)|1|752	PF3D7_0407800	CINCH	protein CINCH	within STR	Pf3D7_04_v3_385671_385703_AATAA
Pf3D7_04_v3_449911	Pf3D7_04_v3	449911	C	T	509.62	AC=1;AF=3.906e-03;AN=256;DP=57602;FS=0.000;MLEAC=2;MLEAF=7.813e-03;MQ=60.00;QD=33.64;SOR=1.022	PF3D7_0409500|-|exon|nsy(NEW_STOP)|0|475	PF3D7_0409500		NAD(P)-binding protein%2C putative	within STR	Pf3D7_04_v3_449906_449922_TTC
Pf3D7_04_v3_449914	Pf3D7_04_v3	449914	C	T	474.56	AC=1;AF=3.891e-03;AN=257;DP=58055;FS=0.000;MLEAC=2;MLEAF=7.782e-03;MQ=60.00;QD=31.95;SOR=0.859	PF3D7_0409500|-|exon|nsy(D->Y)|0|472	PF3D7_0409500		NAD(P)-binding protein%2C putative	within STR	Pf3D7_04_v3_449906_449922_TTC
Pf3D7_04_v3_620782	Pf3D7_04_v3	620782	A	T	442.23	AC=1;AF=7.813e-03;AN=128;BaseQRankSum=0.00;DP=8374;FS=3.010;MLEAC=4;MLEAF=0.031;MQ=60.00;MQRankSum=0.00;QD=26.01;ReadPosRankSum=-1.383e+00;SOR=1.981	PF3D7_0413700|-|exon|syn|2|21	PF3D7_0413700		lysine decarboxylase-like protein%2C putative	within STR	Pf3D7_04_v3_620778_620809_TATTTTTTCATT
Pf3D7_04_v3_678900	Pf3D7_04_v3	678900	C	T	1398.83	AC=1;AF=0.011;AN=91;BaseQRankSum=0.106;DP=7501;FS=5.399;MLEAC=5;MLEAF=0.055;MQ=60.00;MQRankSum=0.00;QD=26.90;ReadPosRankSum=-1.122e+00;SOR=1.897	PF3D7_0415200|-|exon|nsy(S->T)|1|239	PF3D7_0415200		conserved Plasmodium protein%2C unknown function	within STR	Pf3D7_04_v3_678783_678921_TTATCATTTTTTATGTCCTTACTA
Pf3D7_04_v3_704066	Pf3D7_04_v3	704066	C	T	411.79	AC=1;AF=4.329e-03;AN=231;DP=38835;FS=0.000;MLEAC=2;MLEAF=8.658e-03;MQ=60.00;QD=24.22;SOR=0.818	PF3D7_0416000|-|exon|nsy(NEW_STOP)|0|97	PF3D7_0416000		RNA-binding protein%2C putative	within STR	Pf3D7_04_v3_704046_704081_TTTTTCTGATGAAGA
Pf3D7_04_v3_933438	Pf3D7_04_v3	933438	G	T	534.47	AC=1;AF=0.010;AN=97;DP=7829;FS=0.000;MLEAC=5;MLEAF=0.052;MQ=60.00;QD=28.13;SOR=1.292	PF3D7_0420600|+|exon|nsy(D->N)|0|976	PF3D7_0420600		conserved Plasmodium protein%2C unknown function	within STR	Pf3D7_04_v3_933322_933665_ATATGAATAATATGAATAATATGAACA
Pf3D7_04_v3_1090926	Pf3D7_04_v3	1090926	C	T	7683.51	AC=4;AF=0.028;AN=145;BaseQRankSum=2.80;DP=29989;FS=0.731;MLEAC=12;MLEAF=0.083;MQ=60.00;MQRankSum=0.00;QD=25.27;ReadPosRankSum=0.831;SOR=0.837	PF3D7_0424200|-|exon|nsy(E->D)|2|204	PF3D7_0424200	RH4	reticulocyte binding protein homologue 4	within STR	Pf3D7_04_v3_1090912_1090927_TTTTTTCT
Pf3D7_05_v3_236451	Pf3D7_05_v3	236451	C	T	466.55	AC=2;AF=0.020;AN=99;DP=24929;FS=0.000;MLEAC=9;MLEAF=0.091;MQ=60.00;QD=27.44;SOR=1.022	PF3D7_0505400|-|exon|nsy(NEW_STOP)|0|1915	PF3D7_0505400		conserved protein%2C unknown function	within STR	Pf3D7_05_v3_236437_236469_TTTCTT
Pf3D7_05_v3_294959	Pf3D7_05_v3	294959	G	T	239.31	AC=1;AF=2.941e-03;AN=340;BaseQRankSum=1.04;DP=269000;FS=7.186;MLEAC=1;MLEAF=2.941e-03;MQ=60.00;MQRankSum=0.00;QD=21.76;ReadPosRankSum=-8.420e-01;SOR=3.056	PF3D7_0507100|-|exon|syn|2|945	PF3D7_0507100	RPL4	60S ribosomal protein L4	within STR	Pf3D7_05_v3_294955_294965_TTTTG
Pf3D7_05_v3_308612	Pf3D7_05_v3	308612	A	T	581.22	AC=1;AF=9.804e-03;AN=102;BaseQRankSum=-9.330e-01;DP=19876;FS=0.000;MLEAC=5;MLEAF=0.049;MQ=60.00;MQRankSum=0.00;QD=26.42;ReadPosRankSum=-1.580e-01;SOR=0.352	PF3D7_0507500|-|exon|syn|2|945	PF3D7_0507500	SUB1	subtilisin-like protease 1	within STR	Pf3D7_05_v3_308571_308630_CTACTACTACGACTA
Pf3D7_05_v3_1264359	Pf3D7_05_v3	1264359	A	T	695.91	AC=2;AF=0.015;AN=135;BaseQRankSum=0.580;DP=27176;FS=0.943;MLEAC=7;MLEAF=0.052;MQ=60.00;MQRankSum=0.00;QD=8.92;ReadPosRankSum=0.242;SOR=0.571	PF3D7_0530900|-|exon|syn|2|1392	PF3D7_0530900	FRM1	formin 1	within STR	Pf3D7_05_v3_1264345_1264366_TTATTTGTGTT
Pf3D7_06_v3_518144	Pf3D7_06_v3	518144	C	T	430.32	AC=1;AF=6.250e-03;AN=160;DP=16510;FS=0.000;MLEAC=3;MLEAF=0.019;MQ=60.00;QD=26.90;SOR=1.244	PF3D7_0612200|-|exon|nsy(NEW_STOP)|0|1405	PF3D7_0612200	LRR6	leucine-rich repeat protein	within STR	Pf3D7_06_v3_518065_518209_TCTTCA
Pf3D7_06_v3_581984	Pf3D7_06_v3	581984	C	T	1204.47	AC=1;AF=9.524e-03;AN=105;DP=16281;FS=0.000;MLEAC=4;MLEAF=0.038;MQ=60.00;QD=25.63;SOR=1.132	PF3D7_0613900|-|exon|nsy(NEW_STOP)|0|3913	PF3D7_0613900	MyoE	myosin E%2C putative	within STR	Pf3D7_06_v3_581727_582161_ATTATCTTCTTCATCTTT
Pf3D7_06_v3_801057	Pf3D7_06_v3	801057	C	T	4511.02	AC=1;AF=0.013;AN=75;BaseQRankSum=1.15;DP=8008;FS=2.734;MLEAC=6;MLEAF=0.080;MQ=60.00;MQRankSum=0.00;QD=30.90;ReadPosRankSum=0.678;SOR=1.742	PF3D7_0619200|+|exon|nsy(T->N)|1|1457	PF3D7_0619200		conserved Plasmodium protein%2C unknown function	within STR	Pf3D7_06_v3_801053_801074_ACT
Pf3D7_06_v3_985817	Pf3D7_06_v3	985817	A	T	464.66	AC=1;AF=8.696e-03;AN=115;DP=18578;FS=0.000;MLEAC=4;MLEAF=0.035;MQ=60.00;QD=33.19;SOR=1.765	PF3D7_0624200|-|exon|syn|0|670	PF3D7_0624200		SURP domain-containing protein%2C putative	within STR	Pf3D7_06_v3_985797_985824_TTTATCTT
Pf3D7_07_v3_240065	Pf3D7_07_v3	240065	C	T	1385.61	AC=2;AF=0.026;AN=76;BaseQRankSum=-2.201e+00;DP=7872;FS=4.108;MLEAC=12;MLEAF=0.158;MQ=60.00;MQRankSum=0.00;QD=24.31;ReadPosRankSum=-1.840e-01;SOR=0.853	PF3D7_0704800|-|exon|nsy(R->T)|1|1988	PF3D7_0704800	PPM12	protein phosphatase PPM12%2C putative	within STR	Pf3D7_07_v3_240056_240070_TTTTC
Pf3D7_07_v3_241068	Pf3D7_07_v3	241068	C	T	402.06	AC=2;AF=0.020;AN=98;DP=8882;FS=0.000;MLEAC=9;MLEAF=0.092;MQ=60.00;MQRankSum=0.00;QD=23.65;SOR=0.330	PF3D7_0704800|-|exon|nsy(NEW_STOP)|0|985	PF3D7_0704800	PPM12	protein phosphatase PPM12%2C putative	within STR	Pf3D7_07_v3_241063_241074_TTTTTC
Pf3D7_07_v3_252695	Pf3D7_07_v3	252695	G	T	291.25	AC=1;AF=8.197e-03;AN=122;DP=6966;FS=0.000;MLEAC=4;MLEAF=0.033;MQ=60.00;QD=24.27;SOR=0.693	PF3D7_0705100|+|exon|nsy(M->T)|2|414	PF3D7_0705100		conserved Plasmodium protein%2C unknown function	within STR	Pf3D7_07_v3_252611_252699_CAGTCATATAAATAACACGAAGAATCAAACAAATAATATGATGAG
Pf3D7_07_v3_277374	Pf3D7_07_v3	277374	G	T	3732.04	AC=1;AF=5.435e-03;AN=184;DP=20472;FS=0.000;MLEAC=3;MLEAF=0.016;MQ=60.00;QD=32.74;SOR=1.377	PF3D7_0705500|-|exon|nsy(H->Y)|0|1333	PF3D7_0705500		inositol-phosphate phosphatase%2C putative	within STR	Pf3D7_07_v3_277360_277376_ATTGTGTG
Pf3D7_07_v3_278613	Pf3D7_07_v3	278613	C	T	1620.9	AC=1;AF=2.833e-03;AN=353;DP=74528;FS=0.000;MLEAC=1;MLEAF=2.833e-03;MQ=60.00;QD=28.44;SOR=1.092	PF3D7_0705500|-|exon|nsy(D->Y)|0|94	PF3D7_0705500		inositol-phosphate phosphatase%2C putative	within STR	Pf3D7_07_v3_278606_278625_TTCTCATCT
Pf3D7_07_v3_300776	Pf3D7_07_v3	300776	A	T	1933.49	AC=1;AF=7.463e-03;AN=134;DP=12544;FS=0.000;MLEAC=4;MLEAF=0.030;MQ=60.00;QD=28.86;SOR=0.849	PF3D7_0706100|-|exon|syn|2|1995	PF3D7_0706100		conserved Plasmodium protein%2C unknown function	within STR	Pf3D7_07_v3_300749_300898_ATTATCATCATT
Pf3D7_07_v3_340072	Pf3D7_07_v3	340072	A	T	1034.72	AC=1;AF=3.984e-03;AN=251;BaseQRankSum=-1.379e+00;DP=126661;FS=0.000;MLEAC=2;MLEAF=7.968e-03;MQ=60.00;MQRankSum=0.00;QD=24.06;ReadPosRankSum=0.072;SOR=1.329	PF3D7_0707300|+|exon|syn|2|1077	PF3D7_0707300	RAMA	rhoptry-associated membrane antigen	within STR	Pf3D7_07_v3_339978_340119_ATGAAGAATCCAAAA
Pf3D7_07_v3_358474	Pf3D7_07_v3	358474	A	T	2216.56	AC=1;AF=3.891e-03;AN=257;DP=25955;FS=0.000;MLEAC=2;MLEAF=7.782e-03;MQ=60.00;QD=34.04;SOR=3.383	PF3D7_0707700|+|exon|syn|0|775	PF3D7_0707700		E3 ubiquitin-protein ligase%2C putative	within STR	Pf3D7_07_v3_358453_358493_AGTAGTAATAATAGT
Pf3D7_07_v3_358508	Pf3D7_07_v3	358508	G	T	3711.32	AC=1;AF=3.831e-03;AN=261;DP=32976;FS=0.000;MLEAC=2;MLEAF=7.663e-03;MQ=60.00;QD=30.17;SOR=1.896	PF3D7_0707700|+|exon|nsy(G->E)|1|809	PF3D7_0707700		E3 ubiquitin-protein ligase%2C putative	within STR	Pf3D7_07_v3_358411_358617_AAT
Pf3D7_07_v3_425349	Pf3D7_07_v3	425349	C	T	6046.67	AC=9;AF=0.113;AN=80;DP=15860;FS=0.000;MLEAC=48;MLEAF=0.600;MQ=60.00;MQRankSum=0.00;QD=26.40;SOR=1.164	PF3D7_0709400|-|exon|nsy(R->T)|1|1886	PF3D7_0709400		Cg7 protein	within STR	Pf3D7_07_v3_425335_425355_TTTCT
Pf3D7_07_v3_686214	Pf3D7_07_v3	686214	C	T	1724.6	AC=1;AF=6.711e-03;AN=149;BaseQRankSum=0.00;DP=13605;FS=4.307;MLEAC=3;MLEAF=0.020;MQ=60.00;MQRankSum=0.00;QD=27.82;ReadPosRankSum=-2.800e-02;SOR=1.186	PF3D7_0715300|-|exon|nsy(NEW_STOP)|0|478	PF3D7_0715300		calcium/calmodulin-dependent protein kinase%2C putative	within STR	Pf3D7_07_v3_686212_686231_TTCTAATCC
Pf3D7_07_v3_745947	Pf3D7_07_v3	745947	A	T	1648.14	AC=1;AF=6.173e-03;AN=162;BaseQRankSum=-1.233e+00;DP=25453;FS=2.142;MLEAC=3;MLEAF=0.019;MQ=60.00;MQRankSum=0.00;QD=21.69;ReadPosRankSum=0.810;SOR=1.688	PF3D7_0717200|-|exon|syn|2|717	PF3D7_0717200		conserved Plasmodium protein%2C unknown function	within STR	Pf3D7_07_v3_745890_746232_ATTTTTTGAATGATCTACTGATTC
Pf3D7_07_v3_749342	Pf3D7_07_v3	749342	A	T	4404.61	AC=1;AF=9.615e-03;AN=104;BaseQRankSum=-1.700e-01;DP=1306;FS=0.000;MLEAC=4;MLEAF=0.038;MQ=60.00;MQRankSum=0.00;QD=28.05;ReadPosRankSum=0.578;SOR=0.547	PF3D7_0717300|+|exon|syn|1|353	PF3D7_0717300		transcription initiation factor IIE subunit alpha%2C putative	within STR	Pf3D7_07_v3_749336_749348_A
Pf3D7_07_v3_994064	Pf3D7_07_v3	994064	A	T	374.35	AC=1;AF=8.130e-03;AN=123;DP=10068;FS=0.000;MLEAC=4;MLEAF=0.033;MQ=60.00;QD=28.80;SOR=0.836	PF3D7_0723800|+|exon|syn|1|833	PF3D7_0723800		conserved Plasmodium protein%2C unknown function	within STR	Pf3D7_07_v3_994048_994076_AATAATAT
Pf3D7_07_v3_1015953	Pf3D7_07_v3	1015953	C	T	3962.59	AC=1;AF=0.011;AN=93;BaseQRankSum=1.15;DP=10149;FS=13.460;MLEAC=5;MLEAF=0.054;MQ=60.00;MQRankSum=0.00;QD=30.96;ReadPosRankSum=0.524;SOR=1.582	PF3D7_0724100|-|exon|nsy(R->T)|1|497	PF3D7_0724100		conserved Plasmodium protein%2C unknown function	within STR	Pf3D7_07_v3_1015934_1015989_TTCTTCTTCTTCTTTTATTCT
Pf3D7_07_v3_1150941	Pf3D7_07_v3	1150941	C	T	289.95	AC=1;AF=9.259e-03;AN=108;BaseQRankSum=1.18;DP=18744;FS=0.000;MLEAC=4;MLEAF=0.037;MQ=60.00;MQRankSum=0.00;QD=24.16;ReadPosRankSum=-8.770e-01;SOR=0.495	PF3D7_0727000|-|exon|nsy(NEW_STOP)|0|118	PF3D7_0727000	VPS53	vacuolar protein sorting-associated protein 53%2C putative	within STR	Pf3D7_07_v3_1150813_1151008_GTTTGGTTTTTC
Pf3D7_08_v3_345559	Pf3D7_08_v3	345559	G	T	219.76	AC=1;AF=6.757e-03;AN=148;DP=14603;FS=0.000;MLEAC=3;MLEAF=0.020;MQ=60.00;MQRankSum=0.00;QD=15.70;SOR=1.061	PF3D7_0806500|-|exon|syn|2|1896	PF3D7_0806500		DnaJ protein%2C putative	within STR	Pf3D7_08_v3_345554_345580_TTTTTGCA
Pf3D7_08_v3_364252	Pf3D7_08_v3	364252	C	T	291.59	AC=1;AF=3.003e-03;AN=333;DP=12205;FS=0.000;MLEAC=1;MLEAF=3.003e-03;MQ=60.00;QD=26.51;SOR=2.494	PF3D7_0806800|-|exon|nsy(V->F)|0|2170	PF3D7_0806800		V-type proton ATPase subunit a%2C putative	within STR	Pf3D7_08_v3_364222_364261_TACATATAAACATAAAAGGAA
Pf3D7_08_v3_365564	Pf3D7_08_v3	365564	C	T	11863.5	AC=95;AF=0.255;AN=373;BaseQRankSum=0.967;DP=84605;FS=63.352;MLEAC=119;MLEAF=0.319;MQ=60.00;MQRankSum=0.00;QD=16.69;ReadPosRankSum=-1.465e+00;SOR=3.344	PF3D7_0806800|-|exon|nsy(K->N)|2|858	PF3D7_0806800		V-type proton ATPase subunit a%2C putative	within STR	Pf3D7_08_v3_365555_365569_T
Pf3D7_08_v3_396714	Pf3D7_08_v3	396714	A	T	362.24	AC=2;AF=0.019;AN=107;DP=34315;FS=0.000;MLEAC=8;MLEAF=0.075;MQ=60.00;QD=25.87;SOR=2.985	PF3D7_0807700|-|exon|syn|1|1547	PF3D7_0807700	DegP	serine protease DegP	within STR	Pf3D7_08_v3_396705_396725_T
Pf3D7_08_v3_400017	Pf3D7_08_v3	400017	G	T	379.39	AC=1;AF=2.513e-03;AN=398;DP=323561;FS=0.000;MLEAC=1;MLEAF=2.513e-03;MQ=60.00;QD=34.49;SOR=0.836	PF3D7_0807800|-|exon|syn|2|1020	PF3D7_0807800	RPN10	26S proteasome regulatory subunit RPN10%2C putative	within STR	Pf3D7_08_v3_400007_400163_CATTATTATTGTTGTTGCTTT
Pf3D7_08_v3_526053	Pf3D7_08_v3	526053	A	T	9785.19	AC=35;AF=0.096;AN=363;BaseQRankSum=0.674;DP=159307;FS=2.138;MLEAC=43;MLEAF=0.118;MQ=60.00;MQRankSum=0.00;QD=13.92;ReadPosRankSum=-1.412e+00;SOR=0.690	PF3D7_0810300|-|exon|syn|2|942	PF3D7_0810300	PPM5	protein phosphatase PPM5%2C putative	within STR	Pf3D7_08_v3_526033_526057_TTTTATTT
Pf3D7_08_v3_584790	Pf3D7_08_v3	584790	A	T	9015.81	AC=1;AF=4.608e-03;AN=217;BaseQRankSum=1.99;DP=58567;FS=3.404;MLEAC=2;MLEAF=9.217e-03;MQ=60.00;MQRankSum=0.00;QD=30.05;ReadPosRankSum=1.48;SOR=0.521	PF3D7_0811600|-|exon|syn|1|1826	PF3D7_0811600		conserved protein%2C unknown function	within STR	Pf3D7_08_v3_584785_584795_AATA
Pf3D7_08_v3_660886	Pf3D7_08_v3	660886	A	T	9879.1	AC=1;AF=0.010;AN=98;DP=15065;FS=0.000;MLEAC=5;MLEAF=0.051;MQ=60.00;QD=26.17;SOR=1.261	PF3D7_0813400|-|exon|syn|2|969	PF3D7_0813400		conserved protein%2C unknown function	within STR	Pf3D7_08_v3_660868_660897_ATT
Pf3D7_08_v3_802288	Pf3D7_08_v3	802288	A	T	554.24	AC=2;AF=0.015;AN=133;BaseQRankSum=0.952;DP=9818;FS=19.193;MLEAC=7;MLEAF=0.053;MQ=60.00;MQRankSum=0.00;QD=18.47;ReadPosRankSum=-2.057e+00;SOR=1.839	PF3D7_0817600|-|exon|syn|2|1521	PF3D7_0817600		conserved protein%2C unknown function	within STR	Pf3D7_08_v3_802267_802294_TTTATTTCT
Pf3D7_08_v3_1133614	Pf3D7_08_v3	1133614	C	T	1794.35	AC=1;AF=0.012;AN=86;BaseQRankSum=1.29;DP=8679;FS=0.000;MLEAC=5;MLEAF=0.058;MQ=60.00;MQRankSum=0.00;QD=27.19;ReadPosRankSum=-1.140e-01;SOR=0.822	PF3D7_0826100|-|exon|nsy(S->T)|1|5531	PF3D7_0826100	HEUL	HECT-like E3 ubiquitin ligase%2C putative	within STR	Pf3D7_08_v3_1133587_1133675_TTAATATTAATATTATTATTATTGCTACTGATGGTGTTATGG
Pf3D7_09_v3_270833	Pf3D7_09_v3	270833	C	T	1500.98	AC=7;AF=0.036;AN=193;BaseQRankSum=0.967;DP=9925;FS=16.743;MLEAC=16;MLEAF=0.083;MQ=60.00;MQRankSum=0.00;QD=22.07;ReadPosRankSum=-9.670e-01;SOR=0.522	PF3D7_0905400|-|exon|nsy(K->N)|2|2601	PF3D7_0905400	RhopH3	high molecular weight rhoptry protein 3	within STR	Pf3D7_09_v3_270813_270850_TTTTTTCTTTTTAG
Pf3D7_09_v3_487079	Pf3D7_09_v3	487079	C	T	3790.28	AC=1;AF=5.556e-03;AN=180;BaseQRankSum=1.67;DP=6431;FS=4.462;MLEAC=3;MLEAF=0.017;MQ=60.00;MQRankSum=0.00;QD=29.84;ReadPosRankSum=2.00;SOR=1.288	PF3D7_0910500|-|exon|nsy(S->T)|1|476	PF3D7_0910500		DNA repair protein REV1%2C putative	within STR	Pf3D7_09_v3_487039_487088_ATT
Pf3D7_09_v3_487403	Pf3D7_09_v3	487403	C	T	921.06	AC=1;AF=4.405e-03;AN=227;DP=12521;FS=0.000;MLEAC=2;MLEAF=8.811e-03;MQ=60.00;QD=29.71;SOR=1.214	PF3D7_0910500|-|exon|nsy(C->F)|1|152	PF3D7_0910500		DNA repair protein REV1%2C putative	within STR	Pf3D7_09_v3_487371_487415_AAAAACTTACAAAATCATAAATAT
Pf3D7_09_v3_530407	Pf3D7_09_v3	530407	A	T	1328.72	AC=1;AF=7.937e-03;AN=126;DP=13214;FS=0.000;MLEAC=4;MLEAF=0.032;MQ=60.00;QD=27.12;SOR=1.225	PF3D7_0911600|+|exon|syn|0|496	PF3D7_0911600		conserved Plasmodium protein%2C unknown function	within STR	Pf3D7_09_v3_530404_530422_ATAAAATATG
Pf3D7_09_v3_538471	Pf3D7_09_v3	538471	A	T	1613.35	AC=1;AF=5.848e-03;AN=171;BaseQRankSum=-2.380e-01;DP=14822;FS=2.286;MLEAC=3;MLEAF=0.018;MQ=60.00;MQRankSum=0.00;QD=31.03;ReadPosRankSum=1.74;SOR=0.644	PF3D7_0911900|-|exon|syn|1|992	PF3D7_0911900	ICP	falstatin	within STR	Pf3D7_09_v3_538460_538471_TAGGTA
Pf3D7_09_v3_989092	Pf3D7_09_v3	989092	A	T	1852.09	AC=1;AF=4.016e-03;AN=249;BaseQRankSum=-9.670e-01;DP=37909;FS=0.000;MLEAC=2;MLEAF=8.032e-03;MQ=60.00;MQRankSum=0.00;QD=33.88;ReadPosRankSum=-7.220e-01;SOR=1.225	PF3D7_0924400|+|exon|syn|1|116	PF3D7_0924400		conserved Plasmodium protein%2C unknown function	within STR	Pf3D7_09_v3_989080_989110_AAAAAATATAATGA
Pf3D7_10_v3_86699	Pf3D7_10_v3	86699	A	T	15353.4	AC=2;AF=0.017;AN=120;BaseQRankSum=-1.492e+00;DP=36701;FS=1.853;MLEAC=8;MLEAF=0.067;MQ=60.00;MQRankSum=0.00;QD=31.92;ReadPosRankSum=2.55;SOR=1.179	PF3D7_1001600|-|exon|syn|0|2131	PF3D7_1001600	XL2	exported lipase 2	within STR	Pf3D7_10_v3_86699_86713_ATTTT
Pf3D7_10_v3_107562	Pf3D7_10_v3	107562	C	T	109685	AC=1;AF=4.386e-03;AN=228;BaseQRankSum=3.09;DP=147689;FS=0.000;MLEAC=2;MLEAF=8.772e-03;MQ=60.00;MQRankSum=0.00;QD=31.87;ReadPosRankSum=1.42;SOR=0.293	PF3D7_1002100|-|exon|syn|2|987	PF3D7_1002100	PTP5	EMP1-trafficking protein	within STR	Pf3D7_10_v3_106926_107837_TTTTAACAAAGGAGAATCAAGATTCATTGTATATTTAGATGGCTTTTTAGTTGGTTCATTACTTTCATTTGATTCTTTGTTAGATGATGTTTCACCTTCACTTGAACC
Pf3D7_10_v3_239326	Pf3D7_10_v3	239326	G	T	1974.88	AC=1;AF=7.576e-03;AN=132;DP=71061;FS=0.000;MLEAC=4;MLEAF=0.030;MQ=60.00;QD=27.43;SOR=1.981	PF3D7_1005500|-|exon|nsy(R->C)|0|2920	PF3D7_1005500	UPF1	regulator of nonsense transcripts 1%2C putative	within STR	Pf3D7_10_v3_239324_239335_ACGAAA
Pf3D7_10_v3_331967	Pf3D7_10_v3	331967	A	T	775.03	AC=1;AF=3.145e-03;AN=318;DP=38505;FS=0.000;MLEAC=1;MLEAF=3.145e-03;MQ=60.00;QD=27.68;SOR=1.863	PF3D7_1008100|+|exon|syn|1|722	PF3D7_1008100	PHD1	PHD finger protein PHD1	within STR	Pf3D7_10_v3_331965_331998_AAATAATAATATT
Pf3D7_10_v3_366255	Pf3D7_10_v3	366255	C	T	11997.2	AC=1;AF=6.897e-03;AN=145;BaseQRankSum=-4.070e-01;DP=72848;FS=0.000;MLEAC=3;MLEAF=0.021;MQ=60.00;MQRankSum=0.00;QD=31.99;ReadPosRankSum=1.15;SOR=0.498	PF3D7_1008800|-|exon|nsy(G->C)|0|892	PF3D7_1008800	NOP5	nucleolar protein 5%2C putative	within STR	Pf3D7_10_v3_366252_366275_CACCAACTAAAT
Pf3D7_10_v3_727252	Pf3D7_10_v3	727252	A	T	540.25	AC=3;AF=8.929e-03;AN=336;BaseQRankSum=1.60;DP=281937;FS=0.000;MLEAC=3;MLEAF=8.929e-03;MQ=60.00;MQRankSum=0.00;QD=17.43;ReadPosRankSum=-1.383e+00;SOR=1.697	PF3D7_1018200|-|exon|syn|2|1080	PF3D7_1018200	PPP8	serine/threonine protein phosphatase 8%2C putative	within STR	Pf3D7_10_v3_727055_727254_TTATCATCATCATCACTTACCTTTTTATCATCATCATAATTACCTTTTTATTATCATCATTACTTACCTTT
Pf3D7_10_v3_747261	Pf3D7_10_v3	747261	A	T	754.69	AC=1;AF=5.988e-03;AN=167;BaseQRankSum=0.758;DP=3049;FS=0.000;MLEAC=3;MLEAF=0.018;MQ=60.00;MQRankSum=0.00;QD=30.19;ReadPosRankSum=1.60;SOR=0.382	PF3D7_1018700|+|exon|syn|2|234	PF3D7_1018700		conserved Plasmodium protein%2C unknown function	within STR	Pf3D7_10_v3_747254_747266_A
Pf3D7_10_v3_758673	Pf3D7_10_v3	758673	A	T	11658.5	AC=1;AF=2.445e-03;AN=409;BaseQRankSum=2.66;DP=422709;FS=15.655;MLEAC=1;MLEAF=2.445e-03;MQ=60.00;MQRankSum=0.00;QD=30.28;ReadPosRankSum=-8.200e-02;SOR=1.809	PF3D7_1019000|+|exon|syn|2|879	PF3D7_1019000		eukaryotic translation initiation factor subunit eIF2A%2C putative	within STR	Pf3D7_10_v3_758569_758773_AATGTAGATGGAAAAAATGTAAATGTCAAA
Pf3D7_10_v3_794153	Pf3D7_10_v3	794153	A	T	825.35	AC=1;AF=5.525e-03;AN=181;BaseQRankSum=-1.775e+00;DP=18888;FS=0.000;MLEAC=3;MLEAF=0.017;MQ=60.00;MQRankSum=0.00;QD=25.79;ReadPosRankSum=-5.070e-01;SOR=0.546	PF3D7_1019500.2|-|exon|syn|1|416;PF3D7_1019500.1|-|exon|syn|1|416	PF3D7_1019500		TMEM94 domain-containing protein%2C putative	within STR	Pf3D7_10_v3_794148_794161_AAATAA
Pf3D7_10_v3_893553	Pf3D7_10_v3	893553	C	T	2305.18	AC=1;AF=0.011;AN=90;DP=3964;FS=0.000;MLEAC=5;MLEAF=0.056;MQ=60.00;MQRankSum=0.00;QD=33.90;SOR=0.754	PF3D7_1021700|-|exon|nsy(NEW_STOP)|0|1159	PF3D7_1021700		VPS13 domain-containing protein%2C putative	within STR	Pf3D7_10_v3_893552_893566_TCA
Pf3D7_10_v3_998872	Pf3D7_10_v3	998872	C	T	1115.14	AC=1;AF=4.425e-03;AN=226;BaseQRankSum=1.70;DP=12672;FS=2.304;MLEAC=2;MLEAF=8.850e-03;MQ=60.00;MQRankSum=0.00;QD=18.28;ReadPosRankSum=-1.854e+00;SOR=0.662	PF3D7_1023900|-|exon|nsy(NEW_STOP)|0|8590	PF3D7_1023900	CHD1	chromodomain-helicase-DNA-binding protein 1 homolog%2C putative	within STR	Pf3D7_10_v3_998850_998872_TCCTCA
Pf3D7_10_v3_1001927	Pf3D7_10_v3	1001927	A	T	343.74	AC=1;AF=3.937e-03;AN=254;DP=7733;FS=0.000;MLEAC=2;MLEAF=7.874e-03;MQ=60.00;QD=28.65;SOR=1.981	PF3D7_1023900|-|exon|syn|2|5535	PF3D7_1023900	CHD1	chromodomain-helicase-DNA-binding protein 1 homolog%2C putative	within STR	Pf3D7_10_v3_1001919_1001938_TTATTTGCA
Pf3D7_10_v3_1047529	Pf3D7_10_v3	1047529	C	T	10349.6	AC=6;AF=0.020;AN=297;BaseQRankSum=2.29;DP=174485;FS=2.520;MLEAC=9;MLEAF=0.030;MQ=60.00;MQRankSum=0.00;QD=10.91;ReadPosRankSum=-2.171e+00;SOR=0.918	PF3D7_1025000|-|exon|nsy(K->N)|2|1251	PF3D7_1025000	EPS15	Eps15-like protein	within STR	Pf3D7_10_v3_1047500_1047538_TTTTTATTTCTTTTCATTTTC
Pf3D7_10_v3_1166804	Pf3D7_10_v3	1166804	A	T	366.67	AC=1;AF=8.333e-03;AN=120;BaseQRankSum=0.00;DP=5144;FS=0.000;MLEAC=4;MLEAF=0.033;MQ=60.00;MQRankSum=0.00;QD=22.92;ReadPosRankSum=-8.710e-01;SOR=0.275	PF3D7_1028200|-|exon|syn|0|67	PF3D7_1028200		RING zinc finger protein%2C putative	within STR	Pf3D7_10_v3_1166803_1166816_AATATT
Pf3D7_10_v3_1173581	Pf3D7_10_v3	1173581	A	T	741.81	AC=1;AF=0.012;AN=84;BaseQRankSum=1.55;DP=1416;FS=3.033;MLEAC=5;MLEAF=0.060;MQ=60.00;MQRankSum=0.00;QD=26.49;ReadPosRankSum=1.83;SOR=1.981	PF3D7_1028500|-|exon|syn|2|1065	PF3D7_1028500		partial CSTF domain-containing protein%2C putative	within STR	Pf3D7_10_v3_1173581_1173590_ATC
Pf3D7_10_v3_1207118	Pf3D7_10_v3	1207118	G	T	2694.59	AC=1;AF=6.711e-03;AN=149;BaseQRankSum=-3.260e-01;DP=18289;FS=2.979;MLEAC=3;MLEAF=0.020;MQ=60.00;MQRankSum=0.00;QD=27.22;ReadPosRankSum=-1.000e-01;SOR=0.160	PF3D7_1029600|+|exon|nsy(E->K)|0|817	PF3D7_1029600	ADA	adenosine deaminase	within STR	Pf3D7_10_v3_1207114_1207125_AAAAGA
Pf3D7_10_v3_1219897	Pf3D7_10_v3	1219897	C	T	753.41	AC=1;AF=0.011;AN=93;DP=5774;FS=0.000;MLEAC=5;MLEAF=0.054;MQ=60.00;QD=29.81;SOR=2.833	PF3D7_1029900|+|exon|nsy(D->E)|2|2550	PF3D7_1029900		ORC3 domain-containing protein%2C putative	within STR	Pf3D7_10_v3_1219854_1219987_ATGGTGACATTC
Pf3D7_10_v3_1401972	Pf3D7_10_v3	1401972	A	T	257.08	AC=1;AF=8.475e-03;AN=118;BaseQRankSum=-1.225e+00;DP=30761;FS=0.000;MLEAC=4;MLEAF=0.034;MQ=60.00;MQRankSum=0.00;QD=21.42;ReadPosRankSum=0.905;SOR=0.818	PF3D7_1035300|+|exon|syn|2|2778	PF3D7_1035300	GLURP	glutamate-rich protein GLURP	within STR	Pf3D7_10_v3_1401794_1402353_TTCAACATGAAATAGTAGAAGTTGAAGAAATTCTACCAGAAGATAAAAATGAAAAAG
Pf3D7_10_v3_1402241	Pf3D7_10_v3	1402241	A	T	363.51	AC=1;AF=8.696e-03;AN=115;DP=15948;FS=0.000;MLEAC=4;MLEAF=0.035;MQ=60.00;QD=24.23;SOR=0.818	PF3D7_1035300|+|exon|syn|1|3047	PF3D7_1035300	GLURP	glutamate-rich protein GLURP	within STR	Pf3D7_10_v3_1401794_1402353_TTCAACATGAAATAGTAGAAGTTGAAGAAATTCTACCAGAAGATAAAAATGAAAAAG
Pf3D7_10_v3_1425339	Pf3D7_10_v3	1425339	G	T	73694.1	AC=1;AF=2.865e-03;AN=349;BaseQRankSum=12.78;DP=291495;FS=2.708;MLEAC=1;MLEAF=2.865e-03;MQ=60.00;MQRankSum=0.00;QD=27.07;ReadPosRankSum=2.60;SOR=0.337	PF3D7_1035900|+|exon|nsy(V->T)|0|1357	PF3D7_1035900	MAAP	merozoites-associated armadillo repeats protein	within STR	Pf3D7_10_v3_1424412_1425482_GAAGAAGTAGCTGAAGAATTAGTTGAAAAAGTAGAT
Pf3D7_11_v3_330678	Pf3D7_11_v3	330678	C	T	1718.87	AC=7;AF=0.068;AN=103;BaseQRankSum=1.65;DP=8789;FS=0.000;MLEAC=26;MLEAF=0.252;MQ=60.00;MQRankSum=0.00;QD=19.99;ReadPosRankSum=-1.645e+00;SOR=0.744	PF3D7_1107800|-|exon|nsy(G->V)|1|4676	PF3D7_1107800	ApiAP2	AP2 domain transcription factor%2C putative	within STR	Pf3D7_11_v3_330671_330688_TTTTTTTCC
Pf3D7_11_v3_605284	Pf3D7_11_v3	605284	A	T	6017.04	AC=1;AF=5.747e-03;AN=174;BaseQRankSum=1.47;DP=35752;FS=0.000;MLEAC=3;MLEAF=0.017;MQ=60.00;MQRankSum=0.00;QD=26.74;ReadPosRankSum=-1.020e-01;SOR=0.776	PF3D7_1116000|-|exon|syn|2|1434	PF3D7_1116000	RON4	rhoptry neck protein 4	within STR	Pf3D7_11_v3_605085_605949_GTTCATTTGTTGGAGTGGTAGCATGTTCATTATGAGTAGGTTCATTTGTTGGAGTGGTAGCATGTTCATTATGGGTAGGTTCATTCGTTGTGGTGGTAGCATGTTCATTATGAGTAGGTTCATTTGCTGGAGTAGCTATGTTCAATAGGAATAG
Pf3D7_11_v3_968207	Pf3D7_11_v3	968207	C	T	9596.64	AC=2;AF=0.022;AN=89;BaseQRankSum=1.85;DP=37066;FS=1.002;MLEAC=10;MLEAF=0.112;MQ=60.00;MQRankSum=0.00;QD=30.56;ReadPosRankSum=0.552;SOR=0.667	PF3D7_1124500|+|exon|nsy(L->T)|0|1228	PF3D7_1124500	pdhA	pyruvate dehydrogenase E1 component subunit alpha	within STR	Pf3D7_11_v3_968197_968213_ATCTGATG
Pf3D7_11_v3_1005009	Pf3D7_11_v3	1005009	A	T	331.33	AC=1;AF=3.831e-03;AN=261;BaseQRankSum=1.78;DP=84045;FS=4.472;MLEAC=2;MLEAF=7.663e-03;MQ=60.00;MQRankSum=0.00;QD=23.67;ReadPosRankSum=1.37;SOR=1.447	PF3D7_1125700|-|exon|syn|1|1781	PF3D7_1125700		kelch domain-containing protein%2C putative	within STR	Pf3D7_11_v3_1004907_1005205_TCGTCATTTTTAATTATCTCATCACTTTTAACAATTTCATCACTTTTAATTATC
Pf3D7_11_v3_1185213	Pf3D7_11_v3	1185213	A	T	1659.13	AC=1;AF=3.175e-03;AN=315;BaseQRankSum=0.662;DP=295772;FS=1.379;MLEAC=2;MLEAF=6.349e-03;MQ=60.00;MQRankSum=0.00;QD=23.70;ReadPosRankSum=2.04;SOR=0.464	PF3D7_1130700|-|exon|syn|1|404	PF3D7_1130700	SMC1	structural maintenance of chromosomes protein 1%2C putative	within STR	Pf3D7_11_v3_1185187_1185254_CAACATTTTGAAGGGCGACATTTTCAAGAG
Pf3D7_11_v3_1197571	Pf3D7_11_v3	1197571	C	T	404.19	AC=1;AF=9.009e-03;AN=111;DP=7191;FS=0.000;MLEAC=4;MLEAF=0.036;MQ=60.00;MQRankSum=0.00;QD=26.95;SOR=0.223	PF3D7_1131100|-|exon|nsy(NEW_STOP)|0|739	PF3D7_1131100	SR1	serpentine receptor 1%2C putative	within STR	Pf3D7_11_v3_1197570_1197685_TCTTCCTCTTCTTCTTCCTCCTCC
Pf3D7_11_v3_1347930	Pf3D7_11_v3	1347930	A	T	866.28	AC=1;AF=9.804e-03;AN=102;DP=1579;FS=0.000;MLEAC=5;MLEAF=0.049;MQ=60.00;MQRankSum=0.00;QD=27.07;ReadPosRankSum=-8.670e-01;SOR=0.249	PF3D7_1134500|+|exon|syn|0|3628	PF3D7_1134500		alpha/beta hydrolase%2C putative	within STR	Pf3D7_11_v3_1347912_1347936_AAAAATTTAA
Pf3D7_11_v3_1539428	Pf3D7_11_v3	1539428	A	T	584.31	AC=1;AF=7.407e-03;AN=135;DP=7131;FS=0.000;MLEAC=3;MLEAF=0.022;MQ=60.00;QD=30.75;SOR=1.022	PF3D7_1138800|-|exon|syn|2|429	PF3D7_1138800		WD repeat-containing protein%2C putative	within STR	Pf3D7_11_v3_1539108_1539430_ATATTCATATTATTGGCATATTCATATTATTTGGC
Pf3D7_11_v3_1700452	Pf3D7_11_v3	1700452	A	T	575.28	AC=1;AF=8.621e-03;AN=116;DP=2810;FS=0.000;MLEAC=4;MLEAF=0.034;MQ=60.00;QD=26.15;SOR=1.329	PF3D7_1142300|+|exon|syn|0|4804	PF3D7_1142300		conserved Plasmodium membrane protein%2C unknown function	within STR	Pf3D7_11_v3_1700440_1700486_AAAAATGAT
Pf3D7_12_v3_149967	Pf3D7_12_v3	149967	C	T	8474.32	AC=6;AF=0.020;AN=300;BaseQRankSum=0.038;DP=13140;FS=2.543;MLEAC=9;MLEAF=0.030;MQ=60.00;MQRankSum=0.00;QD=28.44;ReadPosRankSum=0.00;SOR=0.360	PF3D7_1202600|-|exon|nsy(NEW_STOP)|0|5512	PF3D7_1202600	NEMF	nuclear export mediator factor NEMF%2C putative	within STR	Pf3D7_12_v3_149933_149991_TCACTTTCATCT
Pf3D7_12_v3_150727	Pf3D7_12_v3	150727	C	T	695.94	AC=3;AF=0.015;AN=206;BaseQRankSum=0.516;DP=25717;FS=5.430;MLEAC=7;MLEAF=0.034;MQ=60.00;MQRankSum=0.00;QD=15.47;ReadPosRankSum=-1.620e+00;SOR=2.251	PF3D7_1202600|-|exon|nsy(K->N)|2|4752	PF3D7_1202600	NEMF	nuclear export mediator factor NEMF%2C putative	within STR	Pf3D7_12_v3_150722_150733_CTTTT
Pf3D7_12_v3_527711	Pf3D7_12_v3	527711	C	T	89274.1	AC=34;AF=0.094;AN=361;BaseQRankSum=1.30;DP=138337;FS=4.012;MLEAC=44;MLEAF=0.122;MQ=60.00;MQRankSum=0.00;QD=20.17;ReadPosRankSum=-3.600e-02;SOR=1.378	PF3D7_1211800|+|exon|syn|2|1077	PF3D7_1211800	PfpUB	polyubiquitin	within STR	Pf3D7_12_v3_526661_527774_AGGAAAAACAATAACTCTTGACGTCGAGCCATCTGACACCATTGAAAATGTTAAGGCAAAGATTCAAGATAAAGAAGGAATTCCACCTGACCAACAAAGATTAATATTTGCAGGAAAACAATTAGAAGATGGAAGAACTTTATCAGATTATAACATTCAAAAGGAATCTACATTACACTTAGTGTTAAGATTAAGAGGTGGTATGCAAATTTTTGTCAAAACATTAAC
Pf3D7_12_v3_527712	Pf3D7_12_v3	527712	C	T	96782	AC=35;AF=0.102;AN=344;BaseQRankSum=1.75;DP=134446;FS=5.336;MLEAC=47;MLEAF=0.137;MQ=60.00;MQRankSum=0.00;QD=22.27;ReadPosRankSum=-6.830e-01;SOR=1.417	PF3D7_1211800|+|exon|nsy(L->T)|0|1078	PF3D7_1211800	PfpUB	polyubiquitin	within STR	Pf3D7_12_v3_526661_527774_AGGAAAAACAATAACTCTTGACGTCGAGCCATCTGACACCATTGAAAATGTTAAGGCAAAGATTCAAGATAAAGAAGGAATTCCACCTGACCAACAAAGATTAATATTTGCAGGAAAACAATTAGAAGATGGAAGAACTTTATCAGATTATAACATTCAAAAGGAATCTACATTACACTTAGTGTTAAGATTAAGAGGTGGTATGCAAATTTTTGTCAAAACATTAAC
Pf3D7_12_v3_527741	Pf3D7_12_v3	527741	C	T	42657.8	AC=6;AF=0.016;AN=381;BaseQRankSum=1.86;DP=79091;FS=5.867;MLEAC=7;MLEAF=0.018;MQ=60.00;MQRankSum=0.00;QD=24.92;ReadPosRankSum=2.37;SOR=1.518	PF3D7_1211800|+|exon|syn|2|1107	PF3D7_1211800	PfpUB	polyubiquitin	within STR	Pf3D7_12_v3_526661_527774_AGGAAAAACAATAACTCTTGACGTCGAGCCATCTGACACCATTGAAAATGTTAAGGCAAAGATTCAAGATAAAGAAGGAATTCCACCTGACCAACAAAGATTAATATTTGCAGGAAAACAATTAGAAGATGGAAGAACTTTATCAGATTATAACATTCAAAAGGAATCTACATTACACTTAGTGTTAAGATTAAGAGGTGGTATGCAAATTTTTGTCAAAACATTAAC
Pf3D7_12_v3_851416	Pf3D7_12_v3	851416	C	T	769.19	AC=1;AF=6.897e-03;AN=145;BaseQRankSum=0.431;DP=26723;FS=1.676;MLEAC=3;MLEAF=0.021;MQ=60.00;MQRankSum=0.00;QD=27.47;ReadPosRankSum=-9.670e-01;SOR=0.883	PF3D7_1221300|-|exon|nsy(NEW_STOP)|0|1732	PF3D7_1221300		conserved Plasmodium protein%2C unknown function	within STR	Pf3D7_12_v3_851404_851422_TTTTATTT
Pf3D7_12_v3_942491	Pf3D7_12_v3	942491	A	T	589.68	AC=1;AF=5.618e-03;AN=178;BaseQRankSum=-1.662e+00;DP=21416;FS=0.000;MLEAC=3;MLEAF=0.017;MQ=60.00;MQRankSum=0.00;QD=26.80;ReadPosRankSum=1.58;SOR=0.365	PF3D7_1223400|+|exon|syn|1|1367	PF3D7_1223400		phospholipid-transporting ATPase%2C putative	within STR	Pf3D7_12_v3_942397_942517_GATGATGAAGAT
Pf3D7_12_v3_989532	Pf3D7_12_v3	989532	A	T	2694.95	AC=1;AF=6.061e-03;AN=165;BaseQRankSum=1.32;DP=8743;FS=5.819;MLEAC=3;MLEAF=0.018;MQ=60.00;MQRankSum=0.00;QD=30.98;ReadPosRankSum=1.49;SOR=2.134	PF3D7_1224300|+|exon|syn|1|905	PF3D7_1224300	PABP1	polyadenylate-binding protein 1%2C putative	within STR	Pf3D7_12_v3_989504_989541_GATAAAAAT
Pf3D7_12_v3_1006586	Pf3D7_12_v3	1006586	C	T	997.36	AC=7;AF=0.071;AN=99;BaseQRankSum=-3.660e-01;DP=24392;FS=12.304;MLEAC=29;MLEAF=0.293;MQ=60.00;MQRankSum=0.00;QD=27.70;ReadPosRankSum=-6.740e-01;SOR=4.971	PF3D7_1224700|-|exon|nsy(R->T)|1|1001	PF3D7_1224700		conserved Plasmodium protein%2C unknown function	within STR	Pf3D7_12_v3_1006584_1006601_TTC
Pf3D7_12_v3_1294550	Pf3D7_12_v3	1294550	C	T	91421.3	AC=1;AF=3.521e-03;AN=284;BaseQRankSum=12.46;DP=183880;FS=0.000;MLEAC=2;MLEAF=7.042e-03;MQ=60.00;MQRankSum=0.00;QD=37.57;ReadPosRankSum=3.75;SOR=0.669	PF3D7_1231400|-|exon|nsy(NEW_STOP)|0|2194	PF3D7_1231400	ICM1	membrane protein ICM1	within STR	Pf3D7_12_v3_1294458_1294564_TTCGTTGTGATTTAATTTTTTTTGATTTGA
Pf3D7_12_v3_1314913	Pf3D7_12_v3	1314913	A	T	341.15	AC=1;AF=6.579e-03;AN=152;DP=4167;FS=0.000;MLEAC=3;MLEAF=0.020;MQ=60.00;QD=31.01;SOR=1.270	PF3D7_1231800|+|exon|syn|1|218	PF3D7_1231800		asparagine-rich protein%2C putative	within STR	Pf3D7_12_v3_1314898_1314915_AAAAATT
Pf3D7_12_v3_1869489	Pf3D7_12_v3	1869489	C	T	21640.4	AC=2;AF=5.277e-03;AN=379;BaseQRankSum=1.26;DP=205387;FS=0.000;MLEAC=2;MLEAF=5.277e-03;MQ=60.00;MQRankSum=0.00;QD=28.70;ReadPosRankSum=0.752;SOR=0.878	PF3D7_1244600|-|exon|nsy(NEW_STOP)|0|43	PF3D7_1244600	ARFGAP1	ADP-ribosylation factor GTPase-activating protein 1	within STR	Pf3D7_12_v3_1869487_1869496_TTCT
Pf3D7_12_v3_1983709	Pf3D7_12_v3	1983709	C	T	2829.63	AC=1;AF=2.481e-03;AN=403;DP=133786;FS=0.000;MLEAC=1;MLEAF=2.481e-03;MQ=60.00;QD=32.15;SOR=0.836	PF3D7_1248500|-|exon|nsy(G->V)|1|641	PF3D7_1248500		bax inhibitor 1%2C putative	within STR	Pf3D7_12_v3_1983697_1983715_ATTCCCATA
Pf3D7_12_v3_2038875	Pf3D7_12_v3	2038875	A	T	994.15	AC=1;AF=6.494e-03;AN=154;DP=11804;FS=0.000;MLEAC=3;MLEAF=0.019;MQ=60.00;QD=27.62;SOR=0.804	PF3D7_1249800|-|exon|syn|2|978	PF3D7_1249800	THO2	THO complex subunit 2%2C putative	within STR	Pf3D7_12_v3_2038807_2038907_TTA
Pf3D7_12_v3_2039052	Pf3D7_12_v3	2039052	A	T	283.98	AC=1;AF=7.246e-03;AN=138;BaseQRankSum=-1.305e+00;DP=5865;FS=0.000;MLEAC=3;MLEAF=0.022;MQ=60.00;MQRankSum=0.00;QD=20.28;ReadPosRankSum=0.00;SOR=0.446	PF3D7_1249800|-|exon|syn|2|801	PF3D7_1249800	THO2	THO complex subunit 2%2C putative	within STR	Pf3D7_12_v3_2039046_2039064_AAAAT
Pf3D7_12_v3_2239209	Pf3D7_12_v3	2239209	C	T	2579.13	AC=2;AF=0.021;AN=96;BaseQRankSum=-5.240e-01;DP=37825;FS=0.000;MLEAC=8;MLEAF=0.083;MQ=60.00;MQRankSum=0.00;QD=26.32;ReadPosRankSum=0.967;SOR=0.993	PF3D7_1255100|+|exon|nsy(T->K)|1|845	PF3D7_1255100	RIF	rifin	within STR	Pf3D7_12_v3_2239209_2239220_CATTAC
Pf3D7_13_v3_429529	Pf3D7_13_v3	429529	C	T	430.3	AC=1;AF=6.623e-03;AN=151;DP=3577;FS=0.000;MLEAC=3;MLEAF=0.020;MQ=60.00;QD=28.69;SOR=1.112	PF3D7_1309300|-|exon|nsy(NEW_STOP)|0|115	PF3D7_1309300	PRPF3	U4/U6 small nuclear ribonucleoprotein PRP3%2C putative	within STR	Pf3D7_13_v3_429526_429598_CTTCTTTATTTT
Pf3D7_13_v3_508298	Pf3D7_13_v3	508298	A	T	22721.2	AC=2;AF=5.797e-03;AN=345;BaseQRankSum=-4.620e-01;DP=220582;FS=0.000;MLEAC=3;MLEAF=8.696e-03;MQ=60.00;MQRankSum=0.00;QD=30.70;ReadPosRankSum=-1.140e+00;SOR=0.344	PF3D7_1311900|+|exon|syn|2|399	PF3D7_1311900	vapA	V-type proton ATPase catalytic subunit A	within STR	Pf3D7_13_v3_508296_508309_AAATTA
Pf3D7_13_v3_776104	Pf3D7_13_v3	776104	A	T	603.98	AC=1;AF=4.717e-03;AN=212;DP=27052;FS=0.000;MLEAC=2;MLEAF=9.434e-03;MQ=60.00;QD=28.76;SOR=1.230	PF3D7_1318800|-|exon|syn|2|642	PF3D7_1318800	SEC63	translocation protein SEC63%2C putative	within STR	Pf3D7_13_v3_776104_776113_ATCA
Pf3D7_13_v3_802138	Pf3D7_13_v3	802138	A	T	1216.15	AC=1;AF=6.494e-03;AN=154;DP=9618;FS=0.000;MLEAC=3;MLEAF=0.019;MQ=60.00;QD=27.03;SOR=1.302	PF3D7_1319400|+|exon|syn|0|427	PF3D7_1319400		conserved protein%2C unknown function	within STR	Pf3D7_13_v3_802133_802147_AT
Pf3D7_13_v3_1045584	Pf3D7_13_v3	1045584	C	T	1655.21	AC=1;AF=0.012;AN=83;DP=2143;FS=0.000;MLEAC=6;MLEAF=0.072;MQ=60.00;QD=34.48;SOR=1.067	PF3D7_1325100|-|exon|nsy(K->N)|2|282	PF3D7_1325100		phosphoribosylpyrophosphate synthetase	within STR	Pf3D7_13_v3_1045579_1045596_TTATTT
Pf3D7_13_v3_1083299	Pf3D7_13_v3	1083299	C	T	1794.58	AC=7;AF=0.055;AN=127;BaseQRankSum=1.47;DP=46283;FS=16.452;MLEAC=24;MLEAF=0.189;MQ=60.00;MQRankSum=0.00;QD=20.16;ReadPosRankSum=-1.249e+00;SOR=1.585	PF3D7_1325900|-|exon|nsy(R->T)|1|1289	PF3D7_1325900		conserved Plasmodium protein%2C unknown function	within STR	Pf3D7_13_v3_1083295_1083305_TTTTC
Pf3D7_13_v3_1083501	Pf3D7_13_v3	1083501	C	T	1375.56	AC=5;AF=0.023;AN=216;BaseQRankSum=1.99;DP=113280;FS=15.058;MLEAC=9;MLEAF=0.042;MQ=60.00;MQRankSum=0.00;QD=13.89;ReadPosRankSum=-2.981e+00;SOR=2.395	PF3D7_1325900|-|exon|nsy(NEW_STOP)|0|1087	PF3D7_1325900		conserved Plasmodium protein%2C unknown function	within STR	Pf3D7_13_v3_1083492_1083573_TTTTCT
Pf3D7_13_v3_1184545	Pf3D7_13_v3	1184545	C	T	1197.06	AC=1;AF=3.759e-03;AN=266;DP=58099;FS=0.000;MLEAC=2;MLEAF=7.519e-03;MQ=60.00;QD=27.84;SOR=0.836	PF3D7_1328100|+|exon|nsy(T->K)|1|338	PF3D7_1328100		proteasome subunit beta type-7%2C putative	within STR	Pf3D7_13_v3_1184534_1184546_AAATAC
Pf3D7_13_v3_1445415	Pf3D7_13_v3	1445415	C	T	1156.9	AC=1;AF=8.403e-03;AN=119;DP=11091;FS=0.000;MLEAC=4;MLEAF=0.034;MQ=60.00;QD=32.19;SOR=1.022	PF3D7_1335400|+|exon|nsy(H->N)|0|4423	PF3D7_1335400	RH2a	reticulocyte binding protein 2 homologue a	within STR	Pf3D7_13_v3_1445410_1445421_ATTTAC
Pf3D7_13_v3_1459805	Pf3D7_13_v3	1459805	C	T	916.35	AC=1;AF=0.012;AN=86;DP=11835;FS=0.000;MLEAC=5;MLEAF=0.058;MQ=60.00;QD=27.56;SOR=0.784	PF3D7_1335700|-|exon|nsy(D->Y)|0|1522	PF3D7_1335700	COG3	conserved oligomeric Golgi complex subunit 3%2C putative	within STR	Pf3D7_13_v3_1459790_1459900_TATTAACGTTATTATTATCTGTAT
Pf3D7_13_v3_1465120	Pf3D7_13_v3	1465120	A	T	4720.98	AC=1;AF=0.011;AN=87;DP=34948;FS=0.000;MLEAC=5;MLEAF=0.057;MQ=60.00;MQRankSum=0.00;QD=28.79;SOR=0.379	PF3D7_1335900|-|exon|syn|2|1500	PF3D7_1335900	TRAP	thrombospondin-related anonymous protein	within STR	Pf3D7_13_v3_1465118_1465127_TTA
Pf3D7_13_v3_1558239	Pf3D7_13_v3	1558239	C	T	913.4	AC=9;AF=0.073;AN=123;BaseQRankSum=0.235;DP=32734;FS=15.789;MLEAC=30;MLEAF=0.244;MQ=60.00;MQRankSum=0.00;QD=27.68;ReadPosRankSum=-4.310e-01;SOR=2.746	PF3D7_1338600|-|exon|nsy(NEW_STOP)|0|1264	PF3D7_1338600		conserved protein%2C unknown function	within STR	Pf3D7_13_v3_1558235_1558245_TTTTC
Pf3D7_13_v3_1776935	Pf3D7_13_v3	1776935	C	T	865.54	AC=1;AF=4.202e-03;AN=238;DP=47199;FS=0.000;MLEAC=2;MLEAF=8.403e-03;MQ=60.00;QD=29.85;SOR=2.019	PF3D7_1344300|-|exon|nsy(G->C)|0|1621	PF3D7_1344300		zinc finger protein%2C putative	within STR	Pf3D7_13_v3_1776927_1776936_ACC
Pf3D7_13_v3_2060577	Pf3D7_13_v3	2060577	A	T	1159.46	AC=1;AF=8.264e-03;AN=121;BaseQRankSum=0.823;DP=1233;FS=0.000;MLEAC=4;MLEAF=0.033;MQ=60.00;MQRankSum=0.00;QD=21.88;ReadPosRankSum=-1.588e+00;SOR=1.022	PF3D7_1351700|+|exon|syn|0|610	PF3D7_1351700	IMC1f	inner membrane complex protein 1f%2C putative	within STR	Pf3D7_13_v3_2060573_2060582_AAAG
Pf3D7_13_v3_2061987	Pf3D7_13_v3	2061987	A	T	31313.7	AC=1;AF=0.011;AN=89;BaseQRankSum=2.05;DP=13507;FS=2.597;MLEAC=5;MLEAF=0.056;MQ=60.00;MQRankSum=0.00;QD=32.02;ReadPosRankSum=4.30;SOR=0.341	PF3D7_1351700|+|exon|syn|0|2020	PF3D7_1351700	IMC1f	inner membrane complex protein 1f%2C putative	within STR	Pf3D7_13_v3_2061978_2061987_AAAG
Pf3D7_13_v3_2226216	Pf3D7_13_v3	2226216	A	T	1446.81	AC=5;AF=0.024;AN=209;BaseQRankSum=1.30;DP=35665;FS=5.735;MLEAC=11;MLEAF=0.053;MQ=60.00;MQRankSum=0.00;QD=24.11;ReadPosRankSum=-7.640e-01;SOR=1.806	PF3D7_1356100|-|exon|syn|2|825	PF3D7_1356100		conserved Plasmodium protein%2C unknown function	within STR	Pf3D7_13_v3_2226202_2226227_TTTTTATTT
Pf3D7_14_v3_164293	Pf3D7_14_v3	164293	A	T	499.49	AC=1;AF=0.015;AN=67;DP=4210;FS=0.000;MLEAC=7;MLEAF=0.104;MQ=60.00;QD=27.75;SOR=1.863	PF3D7_1404800|-|exon|syn|2|2562	PF3D7_1404800		conserved Plasmodium protein%2C unknown function	within STR	Pf3D7_14_v3_164287_164300_TCTATAA
Pf3D7_14_v3_586085	Pf3D7_14_v3	586085	C	T	603.52	AC=2;AF=7.067e-03;AN=283;DP=67169;FS=0.000;MLEAC=3;MLEAF=0.011;MQ=60.00;QD=27.43;SOR=2.833	PF3D7_1414500|-|exon|nsy(K->N)|2|921	PF3D7_1414500	ABCk2	atypical protein kinase%2C ABC-1 family%2C putative	within STR	Pf3D7_14_v3_586073_586092_TTTTC
Pf3D7_14_v3_1491812	Pf3D7_14_v3	1491812	A	T	1794.5	AC=13;AF=0.112;AN=116;BaseQRankSum=2.23;DP=34275;FS=10.612;MLEAC=50;MLEAF=0.431;MQ=60.00;MQRankSum=0.00;QD=23.01;ReadPosRankSum=-2.200e+00;SOR=2.760	PF3D7_1436600|-|exon|syn|2|1404	PF3D7_1436600	PKG	cGMP-dependent protein kinase	within STR	Pf3D7_14_v3_1491806_1491819_TTTTTTA
Pf3D7_14_v3_1492240	Pf3D7_14_v3	1492240	C	T	32670.8	AC=2;AF=0.012;AN=167;BaseQRankSum=4.67;DP=63165;FS=0.000;MLEAC=5;MLEAF=0.030;MQ=60.00;MQRankSum=0.00;QD=30.76;ReadPosRankSum=2.17;SOR=0.545	PF3D7_1436600|-|exon|nsy(D->Y)|0|976	PF3D7_1436600	PKG	cGMP-dependent protein kinase	within STR	Pf3D7_14_v3_1492234_1492245_CCTTAT
Pf3D7_14_v3_1609538	Pf3D7_14_v3	1609538	C	T	474.25	AC=1;AF=7.692e-03;AN=130;DP=1808;FS=0.000;MLEAC=4;MLEAF=0.031;MQ=60.00;QD=24.96;SOR=0.793	PF3D7_1439500|+|exon|nsy(S->R)|2|1020	PF3D7_1439500	ORP2	oocyst rupture protein 2%2C putative	within STR	Pf3D7_14_v3_1609416_1609572_AGTAATAATAATAGT
Pf3D7_14_v3_1635159	Pf3D7_14_v3	1635159	A	T	1194.3	AC=3;AF=0.011;AN=276;BaseQRankSum=0.967;DP=96491;FS=0.000;MLEAC=5;MLEAF=0.018;MQ=60.00;MQRankSum=0.00;QD=25.96;ReadPosRankSum=0.967;SOR=0.241	PF3D7_1440100|-|exon|syn|1|1097	PF3D7_1440100		cohesin complex subunit%2C putative	within STR	Pf3D7_14_v3_1635159_1635170_ATATTA
Pf3D7_14_v3_1636156	Pf3D7_14_v3	1636156	G	T	468.5	AC=1;AF=3.876e-03;AN=258;DP=42658;FS=0.000;MLEAC=2;MLEAF=7.752e-03;MQ=60.00;QD=24.66;SOR=0.793	PF3D7_1440100|-|exon|nsy(H->Y)|0|100	PF3D7_1440100		cohesin complex subunit%2C putative	within STR	Pf3D7_14_v3_1636149_1636158_TGA
Pf3D7_14_v3_1650174	Pf3D7_14_v3	1650174	A	T	503.2	AC=1;AF=0.016;AN=63;DP=603;FS=0.000;MLEAC=7;MLEAF=0.111;MQ=60.00;QD=29.39;SOR=0.859	PF3D7_1440400|-|exon|syn|2|1521	PF3D7_1440400		zinc finger protein%2C putative	within STR	Pf3D7_14_v3_1650172_1650190_TTATTAT
Pf3D7_14_v3_2411405	Pf3D7_14_v3	2411405	C	T	675.45	AC=1;AF=6.667e-03;AN=150;DP=7220;FS=0.000;MLEAC=3;MLEAF=0.020;MQ=60.00;QD=28.14;SOR=1.136	PF3D7_1458700|-|exon|nsy(R->T)|1|611	PF3D7_1458700		exonuclease V%2C mitochondrial%2C putative	within STR	Pf3D7_14_v3_2411392_2411407_TTTCT
Pf3D7_14_v3_2493402	Pf3D7_14_v3	2493402	A	T	4523.23	AC=21;AF=0.165;AN=127;BaseQRankSum=0.967;DP=3288;FS=37.832;MLEAC=73;MLEAF=0.575;MQ=60.00;MQRankSum=0.00;QD=23.93;ReadPosRankSum=-1.282e+00;SOR=3.721	PF3D7_1461400|-|exon|syn|0|967	PF3D7_1461400		MORN repeat protein%2C putative	within STR	Pf3D7_14_v3_2493396_2493406_TATTT
Pf3D7_14_v3_2588688	Pf3D7_14_v3	2588688	A	T	423.46	AC=1;AF=0.011;AN=93;DP=1083;FS=0.000;MLEAC=5;MLEAF=0.054;MQ=60.00;QD=30.25;SOR=0.976	PF3D7_1463900|-|exon|syn|2|1002	PF3D7_1463900	RON11	rhoptry neck protein 11%2C putative	within STR	Pf3D7_14_v3_2588684_2588693_TAT
Pf3D7_14_v3_2589135	Pf3D7_14_v3	2589135	A	T	1086.9	AC=1;AF=6.803e-03;AN=147;DP=7662;FS=0.000;MLEAC=3;MLEAF=0.020;MQ=60.00;QD=29.38;SOR=0.914	PF3D7_1463900|-|exon|syn|2|555	PF3D7_1463900	RON11	rhoptry neck protein 11%2C putative	within STR	Pf3D7_14_v3_2589039_2589139_ATGTTCATGTTCACGTTCATTTTT
Pf3D7_14_v3_3160142	Pf3D7_14_v3	3160142	A	T	444.16	AC=1;AF=6.579e-03;AN=152;DP=35887;FS=0.000;MLEAC=3;MLEAF=0.020;MQ=60.00;QD=24.68;SOR=0.818	PF3D7_1476800|+|exon|syn|1|656	PF3D7_1476800		lysophospholipase%2C putative	within STR	Pf3D7_14_v3_3160131_3160143_TAAATA
Pf3D7_04_v3_1090928	Pf3D7_04_v3	1090928	C	G,T	1029.33	AC=1,1;AF=6.849e-03,6.849e-03;AN=146;BaseQRankSum=-3.190e-01;DP=30851;FS=3.188;MLEAC=3,3;MLEAF=0.021,0.021;MQ=60.00;MQRankSum=0.00;QD=31.75;ReadPosRankSum=-1.150e+00;SOR=0.477	PF3D7_0424200|-|exon|nsy(NEW_STOP)|0|202	PF3D7_0424200	RH4	reticulocyte binding protein homologue 4	1 bp upstream	Pf3D7_04_v3_1090912_1090927_TTTTTTCT
Pf3D7_13_v3_652885	Pf3D7_13_v3	652885	A	G,T	499.2	AC=1,1;AF=5.848e-03,5.848e-03;AN=171;BaseQRankSum=-1.383e+00;DP=6326;FS=0.000;MLEAC=3,3;MLEAF=0.018,0.018;MQ=60.00;MQRankSum=0.00;QD=26.27;ReadPosRankSum=-1.383e+00;SOR=1.255	PF3D7_1315500|-|exon|syn|1|461	PF3D7_1315500		conserved protein%2C unknown function	116 bp upstream	Pf3D7_13_v3_652748_652769_ATATA
Pf3D7_13_v3_1870190	Pf3D7_13_v3	1870190	A	G,T	771.18	AC=1,1;AF=3.636e-03,3.636e-03;AN=275;BaseQRankSum=2.59;DP=64524;FS=0.000;MLEAC=2,2;MLEAF=7.273e-03,7.273e-03;MQ=60.00;MQRankSum=0.00;QD=24.10;ReadPosRankSum=-3.670e-01;SOR=0.976	PF3D7_1346400|+|exon|syn|0|17293	PF3D7_1346400		VPS13 domain-containing protein%2C putative	144 bp upstream	Pf3D7_13_v3_1870035_1870046_TTGGAA
Pf3D7_14_v3_2076280	Pf3D7_14_v3	2076280	A	G,T	11988.7	AC=1,3;AF=0.014,0.042;AN=71;BaseQRankSum=-2.080e-01;DP=9723;FS=0.000;MLEAC=6,18;MLEAF=0.085,0.254;MQ=60.00;MQRankSum=0.00;QD=31.55;ReadPosRankSum=-3.150e-01;SOR=0.601	PF3D7_1450600|-|exon|syn|1|1070	PF3D7_1450600		S-adenosylmethionine-dependent methyltransferase%2C putative	177 bp upstream	Pf3D7_14_v3_2076088_2076103_TTTTA
Pf3D7_04_v3_1077437	Pf3D7_04_v3	1077437	C	G,T	34577.8	AC=1,1;AF=4.902e-03,4.902e-03;AN=204;BaseQRankSum=5.83;DP=19304;FS=0.000;MLEAC=2,2;MLEAF=9.804e-03,9.804e-03;MQ=60.00;MQRankSum=0.00;QD=31.18;ReadPosRankSum=1.69;SOR=1.436	PF3D7_0423800|+|exon|nsy(T->K)|1|992	PF3D7_0423800	CyRPA	cysteine-rich protective antigen	29 bp downstream	Pf3D7_04_v3_1077179_1077203_ATAATGTAA
Pf3D7_08_v3_1362474	Pf3D7_08_v3	1362474	C	G,T	2453.28	AC=1,1;AF=0.010,0.010;AN=98;BaseQRankSum=0.461;DP=22095;FS=0.000;MLEAC=5,5;MLEAF=0.051,0.051;MQ=60.00;MQRankSum=0.00;QD=29.21;ReadPosRankSum=-3.580e-01;SOR=0.564	PF3D7_0831600|+|exon|nsy(T->N)|1|3041	PF3D7_0831600	CLAG8	cytoadherence linked asexual protein 8	294 bp upstream	Pf3D7_08_v3_1362168_1362180_T
Pf3D7_10_v3_1488811	Pf3D7_10_v3	1488811	A	G,T	2187.41	AC=1,1;AF=4.808e-03,4.808e-03;AN=208;BaseQRankSum=-1.080e-01;DP=109432;FS=0.000;MLEAC=2,2;MLEAF=9.615e-03,9.615e-03;MQ=60.00;MQRankSum=0.00;QD=27.01;ReadPosRankSum=0.652;SOR=1.079	PF3D7_1037500|+|exon|syn|0|853	PF3D7_1037500	DYN2	dynamin-like protein	73 bp upstream	Pf3D7_10_v3_1488728_1488738_AAG
Pf3D7_12_v3_1095597	Pf3D7_12_v3	1095597	C	G,T	6947.9	AC=1,1;AF=0.013,0.013;AN=79;BaseQRankSum=-9.670e-01;DP=8262;FS=4.050;MLEAC=6,6;MLEAF=0.076,0.076;MQ=60.00;MQRankSum=0.00;QD=32.17;ReadPosRankSum=-9.670e-01;SOR=0.979	PF3D7_1227100|-|exon|nsy(NEW_STOP)|0|175	PF3D7_1227100	DH60	DNA helicase 60	99 bp upstream	Pf3D7_12_v3_1095477_1095498_TATCCA
Pf3D7_10_v3_1006124	Pf3D7_10_v3	1006124	A	G,T	604.47	AC=1,1;AF=4.854e-03,4.854e-03;AN=206;DP=2831;FS=0.000;MLEAC=2,2;MLEAF=9.709e-03,9.709e-03;MQ=60.00;QD=23.25;SOR=1.022	PF3D7_1023900|-|exon|syn|2|1338	PF3D7_1023900	CHD1	chromodomain-helicase-DNA-binding protein 1 homolog%2C putative	within STR	Pf3D7_10_v3_1006119_1006141_TTATCATTTAAG
Pf3D7_06_v3_653119	Pf3D7_06_v3	653119	T	G,C	11192	AC=1,1;AF=0.015,0.015;AN=66;DP=5046;FS=0.000;MLEAC=7,7;MLEAF=0.106,0.106;MQ=60.00;QD=31.09;SOR=0.738	PF3D7_0615600|-|exon|nsy(N->Y)|0|1606	PF3D7_0615600		zinc finger protein%2C putative	47 bp upstream	Pf3D7_06_v3_653063_653072_CTTTT
Pf3D7_14_v3_1007874	Pf3D7_14_v3	1007874	T	G,C	547.58	AC=1,1;AF=7.519e-03,7.519e-03;AN=133;DP=9836;FS=0.000;MLEAC=3,3;MLEAF=0.023,0.023;MQ=60.00;QD=27.38;SOR=1.402	PF3D7_1425700|+|exon|syn|2|885	PF3D7_1425700		conserved Plasmodium protein%2C unknown function	70 bp upstream	Pf3D7_14_v3_1007795_1007804_T
Pf3D7_11_v3_248441	Pf3D7_11_v3	248441	C	G,A	116457	AC=3,1;AF=0.048,0.016;AN=62;BaseQRankSum=3.44;DP=8618;FS=0.000;MLEAC=20,7;MLEAF=0.323,0.113;MQ=60.00;MQRankSum=0.00;QD=34.59;ReadPosRankSum=2.65;SOR=0.956	PF3D7_1105700|+|exon|nsy(Q->K)|0|991	PF3D7_1105700	RTCB	tRNA-splicing ligase RtcB%2C putative	107 bp downstream	Pf3D7_11_v3_248199_248208_A
Pf3D7_05_v3_975310	Pf3D7_05_v3	975310	T	G,A	3819.3	AC=1,1;AF=5.181e-03,5.181e-03;AN=193;DP=53321;FS=0.000;MLEAC=2,2;MLEAF=0.010,0.010;MQ=60.00;QD=30.61;SOR=1.841	PF3D7_0523400|+|exon|nsy(S->R)|2|1245	PF3D7_0523400		DnaJ protein%2C putative	31 bp downstream	Pf3D7_05_v3_974976_974987_AAGATG
Pf3D7_11_v3_511184	Pf3D7_11_v3	511184	T	G,A	231.53	AC=1,1;AF=4.484e-03,4.484e-03;AN=223;BaseQRankSum=-1.457e+00;DP=8255;FS=0.000;MLEAC=2,2;MLEAF=8.969e-03,8.969e-03;MQ=60.00;MQRankSum=0.00;QD=17.81;ReadPosRankSum=1.76;SOR=0.593	PF3D7_1113100|-|exon|nsy(K->T)|1|578	PF3D7_1113100	PRL	protein tyrosine phosphatase	32 bp upstream	Pf3D7_11_v3_511133_511152_T
Pf3D7_02_v3_405140	Pf3D7_02_v3	405140	T	G,*	30206.8	AC=1,1;AF=2.976e-03,2.976e-03;AN=336;BaseQRankSum=4.08;DP=259800;FS=0.000;MLEAC=1,1;MLEAF=2.976e-03,2.976e-03;MQ=60.00;MQRankSum=0.00;QD=7.58;ReadPosRankSum=10.59;SOR=0.695	PF3D7_0209800|-|exon|nsy(N->T)|1|515	PF3D7_0209800	UAP56	ATP-dependent RNA helicase UAP56	258 bp downstream	Pf3D7_02_v3_404785_404797_TAATTT
Pf3D7_10_v3_1424167	Pf3D7_10_v3	1424167	A	G	1697.12	AC=1;AF=5.102e-03;AN=196;DP=33722;FS=0.000;MLEAC=2;MLEAF=0.010;MQ=60.00;QD=27.37;SOR=2.507	PF3D7_1035900|+|exon|syn|1|185	PF3D7_1035900	MAAP	merozoites-associated armadillo repeats protein	1 bp downstream	Pf3D7_10_v3_1424028_1424037_AT
Pf3D7_12_v3_1331204	Pf3D7_12_v3	1331204	A	G	6166.93	AC=1;AF=4.202e-03;AN=238;BaseQRankSum=0.00;DP=150915;FS=2.929;MLEAC=2;MLEAF=8.403e-03;MQ=60.00;MQRankSum=0.00;QD=28.68;ReadPosRankSum=0.528;SOR=0.338	PF3D7_1232100|-|exon|syn|2|168	PF3D7_1232100	CPN60	60 kDa chaperonin	1 bp downstream	Pf3D7_12_v3_1330316_1330347_T
Pf3D7_08_v3_463668	Pf3D7_08_v3	463668	T	G	306.9	AC=1;AF=7.194e-03;AN=139;BaseQRankSum=-1.220e+00;DP=23955;FS=0.000;MLEAC=3;MLEAF=0.022;MQ=60.00;MQRankSum=0.00;QD=23.61;ReadPosRankSum=1.21;SOR=0.941	PF3D7_0809100|+|exon|nsy(C->S)|0|4357	PF3D7_0809100	VAR	erythrocyte membrane protein 1%2C PfEMP1	1 bp upstream	Pf3D7_08_v3_463645_463667_ATAAATGTAATG
Pf3D7_11_v3_1784810	Pf3D7_11_v3	1784810	T	G	423.66	AC=1;AF=0.012;AN=82;BaseQRankSum=-8.770e-01;DP=1646;FS=4.523;MLEAC=6;MLEAF=0.073;MQ=60.00;MQRankSum=0.00;QD=24.92;ReadPosRankSum=0.307;SOR=1.447	PF3D7_1145100|-|exon|nsy(K->T)|1|1754	PF3D7_1145100	SEC21	coatomer subunit gamma%2C putative	1 bp upstream	Pf3D7_11_v3_1784790_1784809_TA
Pf3D7_07_v3_340496	Pf3D7_07_v3	340496	A	G	3195.77	AC=1;AF=5.000e-03;AN=200;BaseQRankSum=-2.002e+00;DP=76865;FS=0.000;MLEAC=2;MLEAF=0.010;MQ=60.00;MQRankSum=0.00;QD=27.08;ReadPosRankSum=-2.807e+00;SOR=0.446	PF3D7_0707300|+|exon|syn|0|1501	PF3D7_0707300	RAMA	rhoptry-associated membrane antigen	10 bp downstream	Pf3D7_07_v3_340330_340344_TGA
Pf3D7_14_v3_1798263	Pf3D7_14_v3	1798263	A	G	2489.58	AC=1;AF=9.901e-03;AN=101;BaseQRankSum=1.82;DP=8429;FS=0.000;MLEAC=5;MLEAF=0.050;MQ=60.00;MQRankSum=0.00;QD=29.29;ReadPosRankSum=1.63;SOR=0.676	PF3D7_1443900|+|exon|syn|0|976	PF3D7_1443900	HSP90	heat shock protein 90%2C putative	10 bp downstream	Pf3D7_14_v3_1797946_1797956_AATT
Pf3D7_01_v3_184072	Pf3D7_01_v3	184072	C	G	358.56	AC=1;AF=2.463e-03;AN=406;BaseQRankSum=-8.380e-01;DP=247024;FS=0.000;MLEAC=1;MLEAF=2.463e-03;MQ=60.00;MQRankSum=0.00;QD=21.09;ReadPosRankSum=-5.110e-01;SOR=0.481	PF3D7_0104200|-|exon|nsy(D->Y)|0|151	PF3D7_0104200		StAR-related lipid transfer protein	10 bp upstream	Pf3D7_01_v3_184045_184062_TTTTTA
Pf3D7_13_v3_1866700	Pf3D7_13_v3	1866700	A	G	4480.13	AC=1;AF=4.098e-03;AN=244;BaseQRankSum=0.286;DP=46836;FS=1.010;MLEAC=2;MLEAF=8.197e-03;MQ=60.00;MQRankSum=0.00;QD=25.60;ReadPosRankSum=2.53;SOR=0.501	PF3D7_1346400|+|exon|syn|2|13803	PF3D7_1346400		VPS13 domain-containing protein%2C putative	10 bp upstream	Pf3D7_13_v3_1866681_1866690_AAATA
Pf3D7_04_v3_464847	Pf3D7_04_v3	464847	A	G	280.96	AC=1;AF=0.011;AN=87;DP=11052;FS=0.000;MLEAC=5;MLEAF=0.057;MQ=60.00;QD=21.61;SOR=2.147	PF3D7_0410000|-|exon|syn|1|2387	PF3D7_0410000	EVP1	erythrocyte vesicle protein 1	100 bp downstream	Pf3D7_04_v3_464710_464724_TTATAT
Pf3D7_09_v3_743172	Pf3D7_09_v3	743172	T	G	55388.1	AC=2;AF=5.222e-03;AN=383;BaseQRankSum=-1.834e+00;DP=335831;FS=0.000;MLEAC=2;MLEAF=5.222e-03;MQ=60.00;MQRankSum=0.00;QD=29.71;ReadPosRankSum=2.87;SOR=0.766	PF3D7_0918000|-|exon|nsy(K->N)|2|513	PF3D7_0918000	GAP50	glideosome-associated protein 50	100 bp downstream	Pf3D7_09_v3_742685_742694_T
Pf3D7_10_v3_1384688	Pf3D7_10_v3	1384688	A	G	8550.73	AC=1;AF=8.772e-03;AN=114;BaseQRankSum=-3.640e-01;DP=17739;FS=0.000;MLEAC=4;MLEAF=0.035;MQ=60.00;MQRankSum=0.00;QD=31.55;ReadPosRankSum=-8.490e-01;SOR=0.594	PF3D7_1034900|+|exon|syn|2|1239	PF3D7_1034900	MRScyt	methionine--tRNA ligase	100 bp downstream	Pf3D7_10_v3_1384038_1384062_AT
Pf3D7_14_v3_2324708	Pf3D7_14_v3	2324708	A	G	7719.43	AC=1;AF=9.524e-03;AN=105;BaseQRankSum=-1.686e+00;DP=12725;FS=0.000;MLEAC=4;MLEAF=0.038;MQ=60.00;MQRankSum=0.00;QD=33.56;ReadPosRankSum=-6.280e-01;SOR=0.602	PF3D7_1456700|-|exon|syn|2|1119	PF3D7_1456700		conserved Plasmodium protein%2C unknown function	100 bp downstream	Pf3D7_14_v3_2324582_2324591_TTCA
Pf3D7_09_v3_1203560	Pf3D7_09_v3	1203560	A	G	472.08	AC=1;AF=3.448e-03;AN=290;BaseQRankSum=-1.383e+00;DP=13476;FS=0.000;MLEAC=2;MLEAF=6.897e-03;MQ=60.00;MQRankSum=0.00;QD=31.47;ReadPosRankSum=1.38;SOR=1.061	PF3D7_0930300|+|exon|syn|2|1749	PF3D7_0930300	MSP1	merozoite surface protein 1	100 bp upstream	Pf3D7_09_v3_1203451_1203460_ATA
Pf3D7_14_v3_1169158	Pf3D7_14_v3	1169158	A	G	23629.3	AC=1;AF=7.407e-03;AN=135;DP=9559;FS=0.000;MLEAC=3;MLEAF=0.022;MQ=60.00;QD=33.09;SOR=3.151	PF3D7_1429700|-|exon|syn|1|179	PF3D7_1429700		ribosomal protein L15%2C mitochondrial%2C putative	101 bp downstream	Pf3D7_14_v3_1169000_1169009_T
Pf3D7_13_v3_1084000	Pf3D7_13_v3	1084000	A	G	6656.93	AC=2;AF=6.757e-03;AN=296;BaseQRankSum=-4.040e-01;DP=238425;FS=4.118;MLEAC=3;MLEAF=0.010;MQ=60.00;MQRankSum=0.00;QD=28.21;ReadPosRankSum=0.939;SOR=0.220	PF3D7_1325900|-|exon|syn|2|588	PF3D7_1325900		conserved Plasmodium protein%2C unknown function	101 bp upstream	Pf3D7_13_v3_1083814_1083899_CATATTATC
Pf3D7_14_v3_1930884	Pf3D7_14_v3	1930884	A	G	839.33	AC=1;AF=3.831e-03;AN=261;DP=47844;FS=0.000;MLEAC=2;MLEAF=7.663e-03;MQ=60.00;QD=27.98;SOR=1.536	PF3D7_1447000|+|exon|syn|1|464	PF3D7_1447000		40S ribosomal protein S5	101 bp upstream	Pf3D7_14_v3_1930768_1930783_TGGTAA
Pf3D7_05_v3_447459	Pf3D7_05_v3	447459	A	G	2624.06	AC=1;AF=0.014;AN=70;DP=7718;FS=0.000;MLEAC=6;MLEAF=0.086;MQ=60.00;QD=27.05;SOR=1.274	PF3D7_0510500|-|exon|syn|2|1044	PF3D7_0510500	TopoI	topoisomerase I	105 bp downstream	Pf3D7_05_v3_447314_447327_TTTCATA
Pf3D7_13_v3_484339	Pf3D7_13_v3	484339	A	G	1818.02	AC=1;AF=5.076e-03;AN=197;BaseQRankSum=0.117;DP=53849;FS=1.573;MLEAC=2;MLEAF=0.010;MQ=60.00;MQRankSum=0.00;QD=22.73;ReadPosRankSum=-1.383e+00;SOR=0.798	PF3D7_1311300|+|exon|syn|2|135	PF3D7_1311300		ATP synthase subunit gamma%2C mitochondrial	106 bp downstream	Pf3D7_13_v3_484184_484193_T
Pf3D7_14_v3_2018330	Pf3D7_14_v3	2018330	A	G	319.82	AC=1;AF=0.011;AN=91;DP=19103;FS=0.000;MLEAC=5;MLEAF=0.055;MQ=60.00;QD=29.07;SOR=0.859	PF3D7_1449300|+|exon|syn|2|825	PF3D7_1449300	BRF1	transcription factor IIIb subunit%2C putative	106 bp downstream	Pf3D7_14_v3_2018203_2018213_ATACC
Pf3D7_13_v3_1463257	Pf3D7_13_v3	1463257	A	G	401.12	AC=1;AF=0.011;AN=94;DP=16067;FS=0.000;MLEAC=5;MLEAF=0.053;MQ=60.00;QD=26.74;SOR=0.818	PF3D7_1335800|+|exon|syn|0|1078	PF3D7_1335800		conserved Plasmodium protein%2C unknown function	106 bp upstream	Pf3D7_13_v3_1463115_1463151_TAAATATAAACAAAA
Pf3D7_13_v3_2570763	Pf3D7_13_v3	2570763	A	G	1469.27	AC=2;AF=9.950e-03;AN=201;BaseQRankSum=1.00;DP=75821;FS=0.000;MLEAC=5;MLEAF=0.025;MQ=60.00;MQRankSum=0.00;QD=26.71;ReadPosRankSum=2.37;SOR=0.981	PF3D7_1364100|+|exon|syn|2|2208	PF3D7_1364100	P92	6-cysteine protein P92	108 bp downstream	Pf3D7_13_v3_2570624_2570648_AATGT
Pf3D7_14_v3_246892	Pf3D7_14_v3	246892	A	G	209.24	AC=1;AF=3.205e-03;AN=312;BaseQRankSum=-1.147e+00;DP=63536;FS=3.424;MLEAC=2;MLEAF=6.410e-03;MQ=60.00;MQRankSum=0.00;QD=19.02;ReadPosRankSum=-1.580e-01;SOR=0.793	PF3D7_1406800|-|exon|syn|0|520	PF3D7_1406800	GAPM3	glideosome associated protein with multiple membrane spans 3	108 bp downstream	Pf3D7_14_v3_246761_246779_T
Pf3D7_06_v3_435771	Pf3D7_06_v3	435771	A	G	4022.66	AC=1;AF=7.143e-03;AN=140;BaseQRankSum=0.968;DP=9820;FS=0.000;MLEAC=3;MLEAF=0.021;MQ=60.00;MQRankSum=0.00;QD=30.02;ReadPosRankSum=1.36;SOR=0.585	PF3D7_0610100|-|exon|syn|1|371	PF3D7_0610100	SLU7	pre-mRNA-splicing factor SLU7%2C putative	108 bp upstream	Pf3D7_06_v3_435647_435663_T
Pf3D7_11_v3_1015133	Pf3D7_11_v3	1015133	A	G	700.33	AC=1;AF=7.813e-03;AN=128;BaseQRankSum=1.86;DP=10668;FS=0.000;MLEAC=4;MLEAF=0.031;MQ=60.00;MQRankSum=0.00;QD=24.15;ReadPosRankSum=1.68;SOR=0.693	PF3D7_1126000|-|exon|syn|1|2243	PF3D7_1126000	ThrRS	threonine--tRNA ligase	108 bp upstream	Pf3D7_11_v3_1015010_1015025_TATTTT
Pf3D7_12_v3_831346	Pf3D7_12_v3	831346	A	G	681.9	AC=1;AF=6.803e-03;AN=147;DP=7820;FS=0.000;MLEAC=3;MLEAF=0.020;MQ=60.00;QD=25.26;SOR=2.387	PF3D7_1220900|-|exon|syn|1|707	PF3D7_1220900	HP1	heterochromatin protein 1	108 bp upstream	Pf3D7_12_v3_831221_831238_ATATGTAT
Pf3D7_04_v3_124759	Pf3D7_04_v3	124759	A	G	1208.28	AC=1;AF=4.167e-03;AN=240;BaseQRankSum=0.00;DP=166217;FS=0.000;MLEAC=2;MLEAF=8.333e-03;MQ=60.00;MQRankSum=0.00;QD=26.85;ReadPosRankSum=-1.383e+00;SOR=0.776	PF3D7_0402100|-|exon|syn|1|557	PF3D7_0402100		Plasmodium exported protein (PHISTb)%2C unknown function	109 bp downstream	Pf3D7_04_v3_124626_124642_ATT
Pf3D7_13_v3_2570249	Pf3D7_13_v3	2570249	C	G	51034.3	AC=2;AF=5.831e-03;AN=343;BaseQRankSum=5.13;DP=256070;FS=0.000;MLEAC=3;MLEAF=8.746e-03;MQ=60.00;MQRankSum=0.00;QD=33.25;ReadPosRankSum=2.81;SOR=0.509	PF3D7_1364100|+|exon|nsy(A->D)|1|1694	PF3D7_1364100	P92	6-cysteine protein P92	11 bp downstream	Pf3D7_13_v3_2569676_2569685_ATA
Pf3D7_02_v3_605702	Pf3D7_02_v3	605702	A	G	934.57	AC=1;AF=7.092e-03;AN=141;DP=14571;FS=0.000;MLEAC=3;MLEAF=0.021;MQ=60.00;QD=32.43;SOR=0.874	PF3D7_0214800|+|exon|syn|0|493	PF3D7_0214800		conserved Plasmodium membrane protein%2C unknown function	11 bp upstream	Pf3D7_02_v3_605640_605691_AATATAAAATGAATA
Pf3D7_05_v3_1203341	Pf3D7_05_v3	1203341	C	G	73372.2	AC=1;AF=7.692e-03;AN=130;BaseQRankSum=0.321;DP=27422;FS=0.000;MLEAC=4;MLEAF=0.031;MQ=60.00;MQRankSum=0.00;QD=30.74;ReadPosRankSum=0.404;SOR=0.809	PF3D7_0529400.2|+|exon|nsy(H->N)|0|3310;PF3D7_0529400.1|+|exon|nsy(H->N)|0|3550	PF3D7_0529400		conserved Plasmodium protein%2C unknown function	11 bp upstream	Pf3D7_05_v3_1203318_1203330_AAATT
Pf3D7_10_v3_353581	Pf3D7_10_v3	353581	A	G	2325.52	AC=1;AF=5.556e-03;AN=180;DP=71913;FS=0.000;MLEAC=3;MLEAF=0.017;MQ=60.00;QD=28.36;SOR=1.220	PF3D7_1008500|+|exon|syn|0|1879	PF3D7_1008500		protein GPR89%2C putative	11 bp upstream	Pf3D7_10_v3_353560_353570_AATAC
Pf3D7_04_v3_1059118	Pf3D7_04_v3	1059118	C	G	562.95	AC=1;AF=3.425e-03;AN=292;BaseQRankSum=1.27;DP=133297;FS=0.000;MLEAC=2;MLEAF=6.849e-03;MQ=60.00;MQRankSum=0.00;QD=18.77;ReadPosRankSum=-6.250e-01;SOR=1.022	PF3D7_0423500|+|exon|nsy(T->K)|1|122	PF3D7_0423500	GAPM2	glideosome associated protein with multiple membrane spans 2	110 bp downstream	Pf3D7_04_v3_1058982_1058997_A
Pf3D7_03_v3_363341	Pf3D7_03_v3	363341	A	G	20463.7	AC=1;AF=9.615e-03;AN=104;BaseQRankSum=-2.315e+00;DP=11841;FS=0.000;MLEAC=4;MLEAF=0.038;MQ=60.00;MQRankSum=0.00;QD=33.01;ReadPosRankSum=0.328;SOR=0.296	PF3D7_0308200|-|exon|syn|2|621	PF3D7_0308200	CCT7	T-complex protein 1 subunit eta	110 bp upstream	Pf3D7_03_v3_363218_363231_TAATTC
Pf3D7_13_v3_1870663	Pf3D7_13_v3	1870663	A	G	1251.85	AC=1;AF=5.376e-03;AN=186;BaseQRankSum=1.02;DP=13739;FS=0.000;MLEAC=3;MLEAF=0.016;MQ=60.00;MQRankSum=0.00;QD=22.76;ReadPosRankSum=0.524;SOR=0.504	PF3D7_1346400|+|exon|syn|2|17766	PF3D7_1346400		VPS13 domain-containing protein%2C putative	110 bp upstream	Pf3D7_13_v3_1870543_1870553_ATT
Pf3D7_05_v3_1160965	Pf3D7_05_v3	1160965	T	G	706.29	AC=1;AF=9.804e-03;AN=102;DP=10753;FS=0.000;MLEAC=5;MLEAF=0.049;MQ=60.00;QD=26.16;SOR=1.101	PF3D7_0528100|-|exon|nsy(NEW_STOP)|0|589	PF3D7_0528100		AP-1/2 complex subunit beta%2C putative	111 bp downstream	Pf3D7_05_v3_1160182_1160205_CATATTATC
Pf3D7_13_v3_2570149	Pf3D7_13_v3	2570149	A	G	6684.71	AC=1;AF=3.322e-03;AN=301;BaseQRankSum=-3.300e-01;DP=181546;FS=0.000;MLEAC=2;MLEAF=6.645e-03;MQ=60.00;MQRankSum=0.00;QD=29.58;ReadPosRankSum=0.897;SOR=0.777	PF3D7_1364100|+|exon|syn|0|1594	PF3D7_1364100	P92	6-cysteine protein P92	111 bp downstream	Pf3D7_13_v3_2569676_2569685_ATA
Pf3D7_13_v3_1870158	Pf3D7_13_v3	1870158	A	G	537.75	AC=1;AF=3.745e-03;AN=267;BaseQRankSum=-9.670e-01;DP=62899;FS=4.343;MLEAC=2;MLEAF=7.491e-03;MQ=60.00;MQRankSum=0.00;QD=22.41;ReadPosRankSum=-6.800e-01;SOR=0.193	PF3D7_1346400|+|exon|syn|1|17261	PF3D7_1346400		VPS13 domain-containing protein%2C putative	112 bp upstream	Pf3D7_13_v3_1870035_1870046_TTGGAA
Pf3D7_01_v3_183184	Pf3D7_01_v3	183184	T	G	600.68	AC=1;AF=3.058e-03;AN=327;BaseQRankSum=0.467;DP=94539;FS=2.319;MLEAC=1;MLEAF=3.058e-03;MQ=60.00;MQRankSum=0.00;QD=20.02;ReadPosRankSum=-1.393e+00;SOR=0.673	PF3D7_0104200|-|exon|nsy(NEW_STOP)|0|1039	PF3D7_0104200		StAR-related lipid transfer protein	113 bp downstream	Pf3D7_01_v3_182749_182758_TTTAT
Pf3D7_11_v3_521694	Pf3D7_11_v3	521694	A	G	919.77	AC=1;AF=5.650e-03;AN=177;BaseQRankSum=-1.352e+00;DP=30304;FS=6.986;MLEAC=3;MLEAF=0.017;MQ=60.00;MQRankSum=0.00;QD=22.43;ReadPosRankSum=-9.270e-01;SOR=2.001	PF3D7_1113400|-|exon|syn|0|595	PF3D7_1113400	DSK2	ubiquitin domain-containing protein DSK2%2C putative	114 bp upstream	Pf3D7_11_v3_521567_521580_TTG
Pf3D7_12_v3_1487733	Pf3D7_12_v3	1487733	A	G	4049.58	AC=1;AF=6.329e-03;AN=158;BaseQRankSum=-1.511e+00;DP=56694;FS=0.000;MLEAC=3;MLEAF=0.019;MQ=60.00;MQRankSum=0.00;QD=30.91;ReadPosRankSum=1.06;SOR=1.719	PF3D7_1235700|+|exon|syn|1|650	PF3D7_1235700		ATP synthase subunit beta%2C mitochondrial	116 bp downstream	Pf3D7_12_v3_1487389_1487406_AGGTAATA
Pf3D7_06_v3_282897	Pf3D7_06_v3	282897	T	G	882.54	AC=1;AF=3.279e-03;AN=305;DP=148908;FS=0.000;MLEAC=2;MLEAF=6.557e-03;MQ=60.00;QD=28.47;SOR=0.756	PF3D7_0606700|+|exon|syn|2|849	PF3D7_0606700		coatomer alpha subunit%2C putative	116 bp upstream	Pf3D7_06_v3_282770_282781_ATTCTT
Pf3D7_05_v3_1022845	Pf3D7_05_v3	1022845	A	G	18379.3	AC=1;AF=0.018;AN=56;BaseQRankSum=0.741;DP=4461;FS=0.000;MLEAC=8;MLEAF=0.143;MQ=60.00;MQRankSum=0.00;QD=31.91;ReadPosRankSum=1.64;SOR=0.853	PF3D7_0524800|-|exon|syn|2|666	PF3D7_0524800	UFD1	ubiquitin fusion degradation protein 1%2C putative	118 bp downstream	Pf3D7_05_v3_1022673_1022684_ATTTAT
Pf3D7_06_v3_435799	Pf3D7_06_v3	435799	A	G	8411.27	AC=1;AF=7.407e-03;AN=135;DP=9879;FS=0.000;MLEAC=3;MLEAF=0.022;MQ=60.00;QD=34.05;SOR=2.191	PF3D7_0610100|-|exon|syn|0|343	PF3D7_0610100	SLU7	pre-mRNA-splicing factor SLU7%2C putative	118 bp downstream	Pf3D7_06_v3_435647_435663_T
Pf3D7_08_v3_422407	Pf3D7_08_v3	422407	A	G	10427.3	AC=2;AF=8.658e-03;AN=231;BaseQRankSum=1.68;DP=22761;FS=2.102;MLEAC=4;MLEAF=0.017;MQ=60.00;MQRankSum=0.00;QD=28.88;ReadPosRankSum=-6.990e-01;SOR=1.467	PF3D7_0808300|+|exon|syn|0|484	PF3D7_0808300		ubiquitin regulatory protein%2C putative	118 bp upstream	Pf3D7_08_v3_422272_422289_AAAAAAAC
Pf3D7_06_v3_794269	Pf3D7_06_v3	794269	A	G	2470.74	AC=1;AF=3.937e-03;AN=254;BaseQRankSum=-1.799e+00;DP=144654;FS=0.000;MLEAC=2;MLEAF=7.874e-03;MQ=60.00;MQRankSum=0.00;QD=31.28;ReadPosRankSum=1.40;SOR=0.223	PF3D7_0619000.1|-|exon|syn|2|873;PF3D7_0619000.2|-|exon|syn|2|876	PF3D7_0619000		FPL domain-containing protein%2C putative	12 bp downstream	Pf3D7_06_v3_793856_794024_TTTTTATCTTCCATATCATTTTTATCTTCCATATTATTTTTATCCTCTACATAT
Pf3D7_12_v3_1807068	Pf3D7_12_v3	1807068	A	G	281.15	AC=1;AF=6.579e-03;AN=152;BaseQRankSum=0.160;DP=4850;FS=0.000;MLEAC=3;MLEAF=0.020;MQ=60.00;MQRankSum=0.00;QD=25.56;ReadPosRankSum=0.690;SOR=0.399	PF3D7_1242800|-|exon|syn|2|24	PF3D7_1242800	rabGDI	rab specific GDP dissociation inhibitor	12 bp downstream	Pf3D7_12_v3_1806963_1806989_AT
Pf3D7_13_v3_1445398	Pf3D7_13_v3	1445398	A	G	234.82	AC=1;AF=8.475e-03;AN=118;BaseQRankSum=1.46;DP=11626;FS=6.021;MLEAC=4;MLEAF=0.034;MQ=60.00;MQRankSum=0.00;QD=19.57;ReadPosRankSum=1.38;SOR=0.078	PF3D7_1335400|+|exon|syn|1|4406	PF3D7_1335400	RH2a	reticulocyte binding protein 2 homologue a	12 bp downstream	Pf3D7_13_v3_1445125_1445155_ATATTAATAAA
Pf3D7_14_v3_1770922	Pf3D7_14_v3	1770922	T	G	263.47	AC=1;AF=8.264e-03;AN=121;BaseQRankSum=-1.531e+00;DP=4295;FS=3.802;MLEAC=4;MLEAF=0.033;MQ=60.00;MQRankSum=0.00;QD=21.96;ReadPosRankSum=1.59;SOR=1.033	PF3D7_1443100|-|exon|nsy(K->N)|2|429	PF3D7_1443100		conserved Plasmodium protein%2C unknown function	12 bp downstream	Pf3D7_14_v3_1770872_1770881_TCA
Pf3D7_09_v3_567291	Pf3D7_09_v3	567291	T	G	523.16	AC=1;AF=6.579e-03;AN=152;DP=2435;FS=0.000;MLEAC=3;MLEAF=0.020;MQ=60.00;QD=32.70;SOR=2.049	PF3D7_0912900|+|exon|nsy(N->K)|2|9	PF3D7_0912900	RPN8	26S proteasome regulatory subunit RPN8%2C putative	12 bp upstream	Pf3D7_09_v3_567265_567279_TAA
Pf3D7_10_v3_634610	Pf3D7_10_v3	634610	A	G	823.82	AC=1;AF=0.011;AN=92;BaseQRankSum=-4.370e-01;DP=4870;FS=2.191;MLEAC=5;MLEAF=0.054;MQ=60.00;MQRankSum=0.00;QD=22.27;ReadPosRankSum=0.335;SOR=0.527	PF3D7_1015800|+|exon|syn|2|456	PF3D7_1015800		ribonucleoside-diphosphate reductase small chain%2C putative	12 bp upstream	Pf3D7_10_v3_634589_634598_AATA
Pf3D7_13_v3_1764285	Pf3D7_13_v3	1764285	A	G	765.6	AC=1;AF=0.010;AN=100;BaseQRankSum=-1.645e+00;DP=7122;FS=0.000;MLEAC=5;MLEAF=0.050;MQ=60.00;MQRankSum=0.00;QD=31.53;ReadPosRankSum=0.524;SOR=0.495	PF3D7_1344100|+|exon|syn|2|96	PF3D7_1344100		TLD domain-containing protein%2C putative	120 bp upstream	Pf3D7_13_v3_1764154_1764165_T
Pf3D7_03_v3_785591	Pf3D7_03_v3	785591	A	G	1014.88	AC=1;AF=0.015;AN=68;BaseQRankSum=1.24;DP=14237;FS=0.000;MLEAC=7;MLEAF=0.103;MQ=60.00;MQRankSum=0.00;QD=29.00;ReadPosRankSum=0.475;SOR=0.743	PF3D7_0318600|-|exon|syn|1|575	PF3D7_0318600		cleavage and polyadenylation specificity factor%2C putative	121 bp downstream	Pf3D7_03_v3_785130_785147_CATAAGTTG
Pf3D7_06_v3_852218	Pf3D7_06_v3	852218	T	G	301.24	AC=1;AF=7.692e-03;AN=130;DP=6762;FS=0.000;MLEAC=4;MLEAF=0.031;MQ=60.00;QD=27.39;SOR=0.859	PF3D7_0620400|-|exon|nsy(E->D)|2|738	PF3D7_0620400	MSP10	merozoite surface protein 10	121 bp downstream	Pf3D7_06_v3_851434_851445_TTTGT
Pf3D7_14_v3_1168564	Pf3D7_14_v3	1168564	T	G	16985.2	AC=1;AF=8.929e-03;AN=112;BaseQRankSum=3.14;DP=11694;FS=2.315;MLEAC=4;MLEAF=0.036;MQ=60.00;MQRankSum=0.00;QD=28.99;ReadPosRankSum=6.43;SOR=0.451	PF3D7_1429700|-|exon|nsy(K->T)|1|773	PF3D7_1429700		ribosomal protein L15%2C mitochondrial%2C putative	121 bp upstream	Pf3D7_14_v3_1168434_1168443_TTC
Pf3D7_13_v3_1460934	Pf3D7_13_v3	1460934	A	G	343.71	AC=1;AF=7.937e-03;AN=126;DP=11894;FS=0.000;MLEAC=4;MLEAF=0.032;MQ=60.00;QD=24.55;SOR=0.976	PF3D7_1335700|-|exon|syn|2|393	PF3D7_1335700	COG3	conserved oligomeric Golgi complex subunit 3%2C putative	122 bp upstream	Pf3D7_13_v3_1460801_1460812_TAT
Pf3D7_08_v3_1023419	Pf3D7_08_v3	1023419	A	G	1216.87	AC=1;AF=4.292e-03;AN=233;DP=22924;FS=0.000;MLEAC=2;MLEAF=8.584e-03;MQ=60.00;QD=25.35;SOR=2.608	PF3D7_0823200|-|exon|syn|0|181	PF3D7_0823200		RNA-binding protein%2C putative	123 bp downstream	Pf3D7_08_v3_1023135_1023147_AAAAAC
Pf3D7_10_v3_956953	Pf3D7_10_v3	956953	A	G	25437.6	AC=2;AF=0.016;AN=123;DP=30098;FS=0.000;MLEAC=7;MLEAF=0.057;MQ=60.00;QD=33.38;SOR=2.195	PF3D7_1022800|+|exon|syn|2|1071	PF3D7_1022800	ISPG	4-hydroxy-3-methylbut-2-en-1-yl diphosphate synthase (ferredoxin)%2C putative	123 bp downstream	Pf3D7_10_v3_956015_956024_TTCT
Pf3D7_04_v3_480118	Pf3D7_04_v3	480118	A	G	486.27	AC=1;AF=7.299e-03;AN=137;DP=14146;FS=0.000;MLEAC=3;MLEAF=0.022;MQ=60.00;QD=27.02;SOR=1.493	PF3D7_0410600|+|exon|syn|0|883	PF3D7_0410600	ATRP	armadillo-type repeat protein ATRP	124 bp downstream	Pf3D7_04_v3_479230_479261_TATACATTTCTTATTT
Pf3D7_05_v3_857157	Pf3D7_05_v3	857157	A	G	18218.6	AC=1;AF=2.825e-03;AN=354;BaseQRankSum=0.524;DP=324285;FS=6.927;MLEAC=1;MLEAF=2.825e-03;MQ=60.00;MQRankSum=0.00;QD=31.14;ReadPosRankSum=1.83;SOR=0.219	PF3D7_0520900|+|exon|syn|2|120	PF3D7_0520900	SAHH	adenosylhomocysteinase	125 bp upstream	Pf3D7_05_v3_857023_857032_T
Pf3D7_11_v3_520099	Pf3D7_11_v3	520099	A	G	255.09	AC=1;AF=2.882e-03;AN=347;BaseQRankSum=-3.100e-01;DP=187139;FS=0.000;MLEAC=1;MLEAF=2.882e-03;MQ=60.00;MQRankSum=0.00;QD=21.26;ReadPosRankSum=-8.710e-01;SOR=0.495	PF3D7_1113300|+|exon|syn|1|911	PF3D7_1113300	UGT	UDP-galactose transporter%2C putative	125 bp upstream	Pf3D7_11_v3_519960_519974_TAT
Pf3D7_14_v3_2553767	Pf3D7_14_v3	2553767	A	G	478.68	AC=1;AF=7.519e-03;AN=133;DP=23170;FS=0.000;MLEAC=4;MLEAF=0.030;MQ=60.00;QD=23.93;SOR=3.716	PF3D7_1462700|-|exon|syn|0|1132	PF3D7_1462700	CYT1	cytochrome c1%2C heme protein%2C mitochondrial%2C putative	125 bp upstream	Pf3D7_14_v3_2553610_2553642_AT
Pf3D7_13_v3_280722	Pf3D7_13_v3	280722	A	G	313.42	AC=1;AF=0.015;AN=67;DP=5321;FS=0.000;MLEAC=7;MLEAF=0.104;MQ=60.00;QD=24.11;SOR=1.609	PF3D7_1305900|-|exon|syn|2|696	PF3D7_1305900		conserved Plasmodium protein%2C unknown function	126 bp downstream	Pf3D7_13_v3_280395_280404_AGA
Pf3D7_14_v3_71481	Pf3D7_14_v3	71481	T	G	725.92	AC=1;AF=4.975e-03;AN=201;BaseQRankSum=0.321;DP=47071;FS=2.945;MLEAC=2;MLEAF=9.950e-03;MQ=60.00;MQRankSum=0.00;QD=22.00;ReadPosRankSum=0.151;SOR=0.186	PF3D7_1401800|+|exon|nsy(N->K)|2|114	PF3D7_1401800	CK	choline kinase	127 bp upstream	Pf3D7_14_v3_71313_71354_TATATTTATTTTTTTTT
Pf3D7_05_v3_769816	Pf3D7_05_v3	769816	A	G	457.15	AC=1;AF=0.013;AN=80;DP=1976;FS=0.000;MLEAC=6;MLEAF=0.075;MQ=60.00;QD=26.89;SOR=1.371	PF3D7_0518600|+|exon|syn|2|507	PF3D7_0518600	WDR26	WD repeat-containing protein 26%2C putative	128 bp downstream	Pf3D7_05_v3_769431_769442_ATGATT
Pf3D7_11_v3_820825	Pf3D7_11_v3	820825	A	G	396.99	AC=1;AF=5.780e-03;AN=173;BaseQRankSum=-9.910e-01;DP=74638;FS=0.000;MLEAC=3;MLEAF=0.017;MQ=60.00;MQRankSum=0.00;QD=22.06;ReadPosRankSum=0.097;SOR=0.395	PF3D7_1121700|+|exon|syn|2|753	PF3D7_1121700	GCN20	protein GCN20	128 bp downstream	Pf3D7_11_v3_820509_820534_AAAAAC
Pf3D7_13_v3_1854360	Pf3D7_13_v3	1854360	A	G	1224.74	AC=1;AF=0.012;AN=85;BaseQRankSum=0.517;DP=2507;FS=0.000;MLEAC=5;MLEAF=0.059;MQ=60.00;MQRankSum=0.00;QD=21.49;ReadPosRankSum=-6.250e-01;SOR=0.808	PF3D7_1346400|+|exon|syn|1|1463	PF3D7_1346400		VPS13 domain-containing protein%2C putative	13 bp downstream	Pf3D7_13_v3_1854334_1854343_AATG
Pf3D7_06_v3_177030	Pf3D7_06_v3	177030	A	G	345.51	AC=1;AF=4.525e-03;AN=221;DP=59556;FS=0.000;MLEAC=2;MLEAF=9.050e-03;MQ=60.00;QD=24.68;SOR=2.303	PF3D7_0604100|-|exon|syn|0|211	PF3D7_0604100	SIP2	AP2 domain transcription factor	13 bp upstream	Pf3D7_06_v3_176984_177017_TCATTCTTTTCT
Pf3D7_13_v3_1853489	Pf3D7_13_v3	1853489	A	G	2081.95	AC=1;AF=3.731e-03;AN=268;DP=35993;FS=0.000;MLEAC=2;MLEAF=7.463e-03;MQ=60.00;QD=34.13;SOR=0.725	PF3D7_1346400|+|exon|syn|0|592	PF3D7_1346400		VPS13 domain-containing protein%2C putative	130 bp upstream	Pf3D7_13_v3_1853336_1853359_AATAATATTCA
Pf3D7_04_v3_386173	Pf3D7_04_v3	386173	A	G	1703.38	AC=1;AF=4.831e-03;AN=207;BaseQRankSum=1.79;DP=79397;FS=0.000;MLEAC=2;MLEAF=9.662e-03;MQ=60.00;MQRankSum=0.00;QD=26.21;ReadPosRankSum=-1.008e+00;SOR=1.467	PF3D7_0407800|+|exon|syn|1|1250	PF3D7_0407800	CINCH	protein CINCH	132 bp downstream	Pf3D7_04_v3_385938_385948_AGTAT
Pf3D7_06_v3_140390	Pf3D7_06_v3	140390	A	G	14664.2	AC=1;AF=9.346e-03;AN=107;BaseQRankSum=-7.340e-01;DP=26701;FS=0.997;MLEAC=4;MLEAF=0.037;MQ=60.00;MQRankSum=0.00;QD=25.50;ReadPosRankSum=1.50;SOR=0.910	PF3D7_0603500|+|exon|syn|0|1198	PF3D7_0603500	CAX	cation/H+ antiporter	132 bp downstream	Pf3D7_06_v3_139982_140003_TTATTTCAA
Pf3D7_13_v3_325955	Pf3D7_13_v3	325955	A	G	1353.58	AC=1;AF=9.901e-03;AN=101;DP=6355;FS=0.000;MLEAC=5;MLEAF=0.050;MQ=60.00;QD=26.03;SOR=1.358	PF3D7_1307000|-|exon|syn|2|417	PF3D7_1307000	RRP40	exosome complex component RRP40%2C putative	132 bp downstream	Pf3D7_13_v3_325748_325758_TTTTA
Pf3D7_10_v3_1207329	Pf3D7_10_v3	1207329	A	G	597.27	AC=1;AF=8.621e-03;AN=116;DP=7287;FS=0.000;MLEAC=4;MLEAF=0.034;MQ=60.00;QD=27.15;SOR=2.303	PF3D7_1029600|+|exon|syn|1|1028	PF3D7_1029600	ADA	adenosine deaminase	133 bp downstream	Pf3D7_10_v3_1207114_1207125_AAAAGA
Pf3D7_08_v3_861737	Pf3D7_08_v3	861737	T	G	1194.35	AC=1;AF=8.130e-03;AN=123;BaseQRankSum=-2.920e+00;DP=26291;FS=1.738;MLEAC=4;MLEAF=0.033;MQ=60.00;MQRankSum=0.00;QD=20.95;ReadPosRankSum=-1.383e+00;SOR=0.544	PF3D7_0818900|+|exon|nsy(L->T)|0|1354	PF3D7_0818900	HSP70	heat shock protein 70	133 bp upstream	Pf3D7_08_v3_861593_861604_TTA
Pf3D7_03_v3_251409	Pf3D7_03_v3	251409	A	G	1932.91	AC=1;AF=4.975e-03;AN=201;BaseQRankSum=-8.890e-01;DP=53844;FS=4.801;MLEAC=2;MLEAF=9.950e-03;MQ=60.00;MQRankSum=0.00;QD=24.16;ReadPosRankSum=-6.600e-02;SOR=0.565	PF3D7_0305200|+|exon|syn|2|168	PF3D7_0305200		GRIP domain-containing protein%2C putative	134 bp upstream	Pf3D7_03_v3_251260_251275_AATGA
Pf3D7_11_v3_1405377	Pf3D7_11_v3	1405377	A	G	1128.98	AC=2;AF=0.015;AN=135;DP=41109;FS=0.000;MLEAC=7;MLEAF=0.052;MQ=60.00;QD=27.54;SOR=0.741	PF3D7_1136000|+|exon|syn|2|1272	PF3D7_1136000		conserved Plasmodium protein%2C unknown function	134 bp upstream	Pf3D7_11_v3_1405234_1405243_ATGA
Pf3D7_13_v3_223404	Pf3D7_13_v3	223404	T	G	1584.6	AC=1;AF=6.711e-03;AN=149;DP=45110;FS=0.000;MLEAC=3;MLEAF=0.020;MQ=60.00;QD=25.56;SOR=0.976	PF3D7_1304100|-|exon|nsy(N->T)|1|1151	PF3D7_1304100	LigI	DNA ligase I	134 bp upstream	Pf3D7_13_v3_223261_223270_ATTT
Pf3D7_13_v3_2154695	Pf3D7_13_v3	2154695	A	G	1069.9	AC=1;AF=4.032e-03;AN=248;BaseQRankSum=0.962;DP=61528;FS=0.000;MLEAC=2;MLEAF=8.065e-03;MQ=60.00;MQRankSum=0.00;QD=22.29;ReadPosRankSum=1.38;SOR=0.289	PF3D7_1353900|+|exon|syn|0|373	PF3D7_1353900		proteasome subunit alpha type-7%2C putative	134 bp upstream	Pf3D7_13_v3_2154546_2154561_TATT
Pf3D7_09_v3_1290012	Pf3D7_09_v3	1290012	A	G	2536.28	AC=1;AF=0.014;AN=74;DP=3950;FS=0.000;MLEAC=6;MLEAF=0.081;MQ=60.00;QD=30.19;SOR=0.693	PF3D7_0932300|-|exon|syn|1|1016	PF3D7_0932300	M18AAP	M18 aspartyl aminopeptidase	135 bp downstream	Pf3D7_09_v3_1289292_1289320_TTTTATT
Pf3D7_10_v3_1116630	Pf3D7_10_v3	1116630	A	G	10015	AC=1;AF=9.709e-03;AN=103;BaseQRankSum=-2.860e-01;DP=18656;FS=2.309;MLEAC=5;MLEAF=0.049;MQ=60.00;MQRankSum=0.00;QD=31.69;ReadPosRankSum=-6.570e-01;SOR=0.388	PF3D7_1026600|-|exon|syn|2|1944	PF3D7_1026600		conserved Plasmodium protein%2C unknown function	135 bp upstream	Pf3D7_10_v3_1116203_1116495_TATTATCATCTTTACTATCACCCACATGATCATTCT
Pf3D7_05_v3_941478	Pf3D7_05_v3	941478	A	G	20947.7	AC=1;AF=2.500e-03;AN=400;BaseQRankSum=-6.740e-01;DP=419769;FS=1.963;MLEAC=1;MLEAF=2.500e-03;MQ=60.00;MQRankSum=0.00;QD=30.81;ReadPosRankSum=0.857;SOR=0.198	PF3D7_0522600|+|exon|syn|2|1230	PF3D7_0522600		magnesium transporter NIPA%2C putative	136 bp downstream	Pf3D7_05_v3_941233_941248_AATTTC
Pf3D7_08_v3_1023285	Pf3D7_08_v3	1023285	T	G	435.56	AC=1;AF=3.891e-03;AN=257;BaseQRankSum=-1.442e+00;DP=44431;FS=8.239;MLEAC=2;MLEAF=7.782e-03;MQ=60.00;MQRankSum=0.00;QD=21.78;ReadPosRankSum=0.782;SOR=3.590	PF3D7_0823200|-|exon|nsy(K->N)|2|315	PF3D7_0823200		RNA-binding protein%2C putative	138 bp upstream	Pf3D7_08_v3_1023135_1023147_AAAAAC
Pf3D7_06_v3_674786	Pf3D7_06_v3	674786	A	G	1195.81	AC=1;AF=3.390e-03;AN=295;BaseQRankSum=0.503;DP=104607;FS=0.000;MLEAC=2;MLEAF=6.780e-03;MQ=60.00;MQRankSum=0.00;QD=25.44;ReadPosRankSum=1.77;SOR=1.519	PF3D7_0616200|+|exon|syn|2|669	PF3D7_0616200	NDC80	kinetochore protein NDC80%2C putative	14 bp downstream	Pf3D7_06_v3_674701_674711_ATTTT
Pf3D7_12_v3_1086424	Pf3D7_12_v3	1086424	T	G	920.79	AC=1;AF=5.291e-03;AN=189;DP=22491;FS=0.000;MLEAC=3;MLEAF=0.016;MQ=60.00;QD=26.31;SOR=1.308	PF3D7_1226800|+|exon|nsy(NEW_STOP)|2|648	PF3D7_1226800	ATX3	ataxin-3%2C putative	14 bp downstream	Pf3D7_12_v3_1086214_1086224_ATTTT
Pf3D7_09_v3_904204	Pf3D7_09_v3	904204	A	G	18867.6	AC=1;AF=2.212e-03;AN=452;BaseQRankSum=-4.965e+00;DP=1204539;FS=0.000;MLEAC=1;MLEAF=2.212e-03;MQ=60.00;MQRankSum=0.00;QD=31.03;ReadPosRankSum=-1.051e+00;SOR=0.780	PF3D7_0922200|+|exon|syn|2|843	PF3D7_0922200	SAMS	S-adenosylmethionine synthetase	14 bp upstream	Pf3D7_09_v3_904180_904190_TGG
Pf3D7_04_v3_273149	Pf3D7_04_v3	273149	T	G	237.84	AC=1;AF=8.772e-03;AN=114;BaseQRankSum=-1.138e+00;DP=2517;FS=0.000;MLEAC=4;MLEAF=0.035;MQ=60.00;MQRankSum=0.00;QD=21.62;ReadPosRankSum=-9.490e-01;SOR=0.693	PF3D7_0405100|-|exon|nsy(NEW_STOP)|0|3535	PF3D7_0405100	SEC24B	protein transport protein Sec24B%2C putative	141 bp downstream	Pf3D7_04_v3_272884_272904_T
Pf3D7_14_v3_940146	Pf3D7_14_v3	940146	A	G	420.75	AC=1;AF=0.012;AN=85;DP=5294;FS=0.000;MLEAC=5;MLEAF=0.059;MQ=60.00;QD=23.37;SOR=1.863	PF3D7_1423300|+|exon|syn|1|2267	PF3D7_1423300	PP7	serine/threonine protein phosphatase 7	141 bp downstream	Pf3D7_14_v3_939816_939864_AT
Pf3D7_03_v3_139310	Pf3D7_03_v3	139310	A	G	488.55	AC=1;AF=4.878e-03;AN=205;DP=48788;FS=0.000;MLEAC=2;MLEAF=9.756e-03;MQ=60.00;QD=29.26;SOR=1.179	PF3D7_0302500|+|exon|syn|2|2904	PF3D7_0302500	CLAG3.1	cytoadherence linked asexual protein 3.1	141 bp upstream	Pf3D7_03_v3_139129_139169_ATATATATAAACATACAT
Pf3D7_10_v3_1489541	Pf3D7_10_v3	1489541	C	G	39144.6	AC=1;AF=6.369e-03;AN=157;BaseQRankSum=-2.884e+00;DP=65816;FS=0.000;MLEAC=3;MLEAF=0.019;MQ=60.00;MQRankSum=0.00;QD=30.20;ReadPosRankSum=0.224;SOR=0.333	PF3D7_1037500|+|exon|nsy(P->H)|1|1583	PF3D7_1037500	DYN2	dynamin-like protein	141 bp upstream	Pf3D7_10_v3_1489390_1489400_CAAC
Pf3D7_11_v3_221961	Pf3D7_11_v3	221961	C	G	917.5	AC=1;AF=2.451e-03;AN=408;BaseQRankSum=1.94;DP=52394;FS=0.000;MLEAC=1;MLEAF=2.451e-03;MQ=60.00;MQRankSum=0.00;QD=23.53;ReadPosRankSum=-1.590e-01;SOR=1.432	PF3D7_1105000|-|exon|nsy(NEW_STOP)|0|169	PF3D7_1105000	H4	histone H4	141 bp upstream	Pf3D7_11_v3_221808_221820_ATGTTT
Pf3D7_13_v3_1543100	Pf3D7_13_v3	1543100	A	G	1759.67	AC=1;AF=3.311e-03;AN=302;BaseQRankSum=-1.675e+00;DP=114293;FS=4.098;MLEAC=2;MLEAF=6.623e-03;MQ=60.00;MQRankSum=0.00;QD=22.56;ReadPosRankSum=0.531;SOR=0.230	PF3D7_1338100|+|exon|syn|0|1021	PF3D7_1338100	RPN3	26S proteasome regulatory subunit RPN3%2C putative	146 bp downstream	Pf3D7_13_v3_1542845_1542855_TTATA
Pf3D7_14_v3_317118	Pf3D7_14_v3	317118	T	G	351.57	AC=1;AF=7.092e-03;AN=141;DP=23199;FS=0.000;MLEAC=3;MLEAF=0.021;MQ=60.00;QD=25.11;SOR=0.976	PF3D7_1408400|-|exon|nsy(NEW_STOP)|0|340	PF3D7_1408400	FANCJ	FANCJ-like helicase%2C putative	146 bp downstream	Pf3D7_14_v3_316931_316945_TTATAA
Pf3D7_05_v3_1160017	Pf3D7_05_v3	1160017	T	G	6337.96	AC=1;AF=0.011;AN=87;BaseQRankSum=1.10;DP=8821;FS=5.274;MLEAC=5;MLEAF=0.057;MQ=60.00;MQRankSum=0.00;QD=33.01;ReadPosRankSum=1.33;SOR=1.782	PF3D7_0528100|-|exon|nsy(T->S)|0|1537	PF3D7_0528100		AP-1/2 complex subunit beta%2C putative	146 bp upstream	Pf3D7_05_v3_1159853_1159871_TTTAATTAA
Pf3D7_14_v3_865484	Pf3D7_14_v3	865484	A	G	38805.4	AC=2;AF=0.012;AN=168;BaseQRankSum=-2.695e+00;DP=39533;FS=0.000;MLEAC=5;MLEAF=0.030;MQ=60.00;MQRankSum=0.00;QD=31.81;ReadPosRankSum=-8.440e-01;SOR=1.334	PF3D7_1420900|-|exon|syn|2|1089	PF3D7_1420900		mannose-1-phosphate guanyltransferase%2C putative	146 bp upstream	Pf3D7_14_v3_865320_865338_T
Pf3D7_14_v3_590757	Pf3D7_14_v3	590757	A	G	1551	AC=1;AF=5.348e-03;AN=187;BaseQRankSum=-7.430e-01;DP=43054;FS=5.348;MLEAC=3;MLEAF=0.016;MQ=60.00;MQRankSum=0.00;QD=23.50;ReadPosRankSum=0.215;SOR=1.108	PF3D7_1414600|+|exon|syn|2|132	PF3D7_1414600	Pgt1	mRNA-capping enzyme subunit alpha	147 bp upstream	Pf3D7_14_v3_590583_590610_T
Pf3D7_09_v3_697266	Pf3D7_09_v3	697266	A	G	209.08	AC=1;AF=4.082e-03;AN=245;BaseQRankSum=-1.569e+00;DP=101909;FS=0.000;MLEAC=2;MLEAF=8.163e-03;MQ=60.00;MQRankSum=0.00;QD=19.01;ReadPosRankSum=-7.940e-01;SOR=1.179	PF3D7_0916700|-|exon|syn|1|764	PF3D7_0916700	HoMu	RNA-binding protein musashi%2C putative	148 bp upstream	Pf3D7_09_v3_697097_697118_ATTTTGATT
Pf3D7_12_v3_450205	Pf3D7_12_v3	450205	A	G	13937.3	AC=1;AF=9.804e-03;AN=102;BaseQRankSum=-3.063e+00;DP=17647;FS=5.790;MLEAC=5;MLEAF=0.049;MQ=60.00;MQRankSum=0.00;QD=30.90;ReadPosRankSum=2.63;SOR=0.374	PF3D7_1209900|-|exon|syn|0|1135	PF3D7_1209900	ABCB7	ABC transporter B family member 7%2C putative	148 bp upstream	Pf3D7_12_v3_450043_450057_TAAAAAA
Pf3D7_08_v3_661708	Pf3D7_08_v3	661708	A	G	582.75	AC=1;AF=4.651e-03;AN=215;DP=39435;FS=0.000;MLEAC=2;MLEAF=9.302e-03;MQ=60.00;QD=25.34;SOR=0.963	PF3D7_0813400|-|exon|syn|2|147	PF3D7_0813400		conserved protein%2C unknown function	149 bp downstream	Pf3D7_08_v3_661414_661437_ATT
Pf3D7_13_v3_236252	Pf3D7_13_v3	236252	A	G	14089.8	AC=2;AF=0.011;AN=183;DP=40955;FS=0.000;MLEAC=5;MLEAF=0.027;MQ=60.00;QD=32.62;SOR=2.184	PF3D7_1304500|-|exon|syn|0|184	PF3D7_1304500		small heat shock protein%2C putative	149 bp downstream	Pf3D7_13_v3_235958_235968_TAATA
Pf3D7_07_v3_718349	Pf3D7_07_v3	718349	A	G	5004.85	AC=1;AF=7.576e-03;AN=132;DP=9858;FS=0.000;MLEAC=4;MLEAF=0.030;MQ=60.00;QD=29.44;SOR=0.925	PF3D7_0716300|+|exon|syn|0|1069	PF3D7_0716300		conserved protein%2C unknown function	15 bp downstream	Pf3D7_07_v3_718175_718193_AATAAAATT
Pf3D7_14_v3_2487073	Pf3D7_14_v3	2487073	A	G	854.94	AC=1;AF=5.051e-03;AN=198;DP=70127;FS=0.000;MLEAC=2;MLEAF=0.010;MQ=60.00;QD=27.58;SOR=1.214	PF3D7_1461100|+|exon|syn|0|931	PF3D7_1461100		conserved Plasmodium protein%2C unknown function	15 bp downstream	Pf3D7_14_v3_2487017_2487036_ATATTA
Pf3D7_08_v3_364892	Pf3D7_08_v3	364892	A	G	11922.2	AC=2;AF=0.019;AN=107;BaseQRankSum=0.086;DP=1610;FS=0.000;MLEAC=8;MLEAF=0.075;MQ=60.00;MQRankSum=0.00;QD=30.34;ReadPosRankSum=2.21;SOR=0.622	PF3D7_0806800|-|exon|syn|2|1530	PF3D7_0806800		V-type proton ATPase subunit a%2C putative	15 bp upstream	Pf3D7_08_v3_364857_364877_TTATTT
Pf3D7_14_v3_591701	Pf3D7_14_v3	591701	C	G	24803	AC=2;AF=0.014;AN=139;DP=59963;FS=0.000;MLEAC=7;MLEAF=0.050;MQ=60.00;QD=33.43;SOR=1.496	PF3D7_1414600|+|exon|nsy(S->Y)|1|1076	PF3D7_1414600	Pgt1	mRNA-capping enzyme subunit alpha	15 bp upstream	Pf3D7_14_v3_591668_591686_TTATAAAAA
Pf3D7_03_v3_299573	Pf3D7_03_v3	299573	A	G	10927.5	AC=2;AF=7.407e-03;AN=270;BaseQRankSum=-2.608e+00;DP=134259;FS=0.000;MLEAC=3;MLEAF=0.011;MQ=60.00;MQRankSum=0.00;QD=27.99;ReadPosRankSum=-8.570e-01;SOR=0.464	PF3D7_0306400|+|exon|syn|0|1057	PF3D7_0306400		FAD-dependent glycerol-3-phosphate dehydrogenase%2C putative	150 bp downstream	Pf3D7_03_v3_299180_299192_AATTTA
Pf3D7_04_v3_175952	Pf3D7_04_v3	175952	A	G	16145	AC=1;AF=0.013;AN=75;BaseQRankSum=0.429;DP=14334;FS=0.000;MLEAC=6;MLEAF=0.080;MQ=60.00;MQRankSum=0.00;QD=32.55;ReadPosRankSum=0.577;SOR=0.824	PF3D7_0403100|-|exon|syn|1|1301	PF3D7_0403100		regulator of chromosome condensation%2C putative	151 bp downstream	Pf3D7_04_v3_175595_175605_TTTAT
Pf3D7_05_v3_289450	Pf3D7_05_v3	289450	A	G	16946.7	AC=1;AF=4.926e-03;AN=203;BaseQRankSum=-1.868e+00;DP=54239;FS=1.054;MLEAC=2;MLEAF=9.852e-03;MQ=60.00;MQRankSum=0.00;QD=27.51;ReadPosRankSum=1.31;SOR=0.586	PF3D7_0506900|-|exon|syn|0|1606	PF3D7_0506900	ROM4	rhomboid protease ROM4	152 bp downstream	Pf3D7_05_v3_289156_289174_TTTTGC
Pf3D7_13_v3_503096	Pf3D7_13_v3	503096	A	G	623.52	AC=1;AF=3.571e-03;AN=280;BaseQRankSum=1.37;DP=172338;FS=0.000;MLEAC=2;MLEAF=7.143e-03;MQ=60.00;MQRankSum=0.00;QD=23.09;ReadPosRankSum=-9.740e-01;SOR=0.941	PF3D7_1311800|+|exon|syn|1|1307	PF3D7_1311800	M1AAP	M1-family alanyl aminopeptidase	152 bp upstream	Pf3D7_13_v3_502935_502944_TTAT
Pf3D7_03_v3_871976	Pf3D7_03_v3	871976	A	G	43873.2	AC=1;AF=7.692e-03;AN=130;BaseQRankSum=1.10;DP=14749;FS=0.000;MLEAC=4;MLEAF=0.031;MQ=60.00;MQRankSum=0.00;QD=33.96;ReadPosRankSum=1.86;SOR=0.338	PF3D7_0320800|+|exon|syn|2|936	PF3D7_0320800	DOZI	ATP-dependent RNA helicase DDX6	154 bp downstream	Pf3D7_03_v3_871796_871806_TATT
Pf3D7_04_v3_273136	Pf3D7_04_v3	273136	A	G	242.23	AC=1;AF=8.929e-03;AN=112;BaseQRankSum=-1.612e+00;DP=2505;FS=0.000;MLEAC=4;MLEAF=0.036;MQ=60.00;MQRankSum=0.00;QD=20.19;ReadPosRankSum=-1.451e+00;SOR=0.293	PF3D7_0405100|-|exon|syn|1|3548	PF3D7_0405100	SEC24B	protein transport protein Sec24B%2C putative	154 bp downstream	Pf3D7_04_v3_272884_272904_T
Pf3D7_12_v3_1329303	Pf3D7_12_v3	1329303	A	G	25996.7	AC=1;AF=3.922e-03;AN=255;BaseQRankSum=0.838;DP=206110;FS=0.000;MLEAC=2;MLEAF=7.843e-03;MQ=60.00;MQRankSum=0.00;QD=31.13;ReadPosRankSum=2.92;SOR=0.234	PF3D7_1232100|-|exon|syn|0|1165	PF3D7_1232100	CPN60	60 kDa chaperonin	156 bp downstream	Pf3D7_12_v3_1329062_1329072_TTTC
Pf3D7_12_v3_1521002	Pf3D7_12_v3	1521002	C	G	471.26	AC=1;AF=0.015;AN=65;DP=8665;FS=0.000;MLEAC=7;MLEAF=0.108;MQ=60.00;QD=26.18;SOR=1.493	PF3D7_1236300|+|exon|nsy(Q->K)|0|676	PF3D7_1236300		conserved protein%2C unknown function	157 bp upstream	Pf3D7_12_v3_1520823_1520845_ATGAAAAAAAG
Pf3D7_09_v3_1072281	Pf3D7_09_v3	1072281	A	G	480.49	AC=1;AF=5.208e-03;AN=192;DP=49725;FS=0.000;MLEAC=2;MLEAF=0.010;MQ=60.00;QD=26.69;SOR=0.693	PF3D7_0926400|-|exon|syn|0|274	PF3D7_0926400		monocarboxylate transporter%2C putative	158 bp upstream	Pf3D7_09_v3_1072114_1072123_TAT
Pf3D7_14_v3_1336672	Pf3D7_14_v3	1336672	A	G	11527.3	AC=2;AF=0.018;AN=112;BaseQRankSum=0.949;DP=21171;FS=0.000;MLEAC=8;MLEAF=0.071;MQ=60.00;MQRankSum=0.00;QD=29.33;ReadPosRankSum=-1.066e+00;SOR=0.876	PF3D7_1433500|-|exon|syn|2|630	PF3D7_1433500	TOP2	DNA topoisomerase 2	158 bp upstream	Pf3D7_14_v3_1336499_1336514_TTA
Pf3D7_02_v3_606088	Pf3D7_02_v3	606088	A	G	1059.02	AC=1;AF=5.051e-03;AN=198;BaseQRankSum=0.00;DP=50605;FS=0.000;MLEAC=2;MLEAF=0.010;MQ=60.00;MQRankSum=0.00;QD=33.09;ReadPosRankSum=1.38;SOR=0.811	PF3D7_0214800|+|exon|syn|2|879	PF3D7_0214800		conserved Plasmodium membrane protein%2C unknown function	16 bp downstream	Pf3D7_02_v3_605892_605903_ATTTAT
Pf3D7_04_v3_932992	Pf3D7_04_v3	932992	A	G	320.57	AC=1;AF=5.952e-03;AN=168;DP=6039;FS=0.000;MLEAC=3;MLEAF=0.018;MQ=60.00;QD=29.14;SOR=1.802	PF3D7_0420600|+|exon|syn|1|530	PF3D7_0420600		conserved Plasmodium protein%2C unknown function	16 bp upstream	Pf3D7_04_v3_932927_932976_TATTAATAATAATAATAACAA
Pf3D7_06_v3_800596	Pf3D7_06_v3	800596	A	G	2485.23	AC=2;AF=0.023;AN=86;BaseQRankSum=-2.392e+00;DP=5061;FS=0.000;MLEAC=10;MLEAF=0.116;MQ=60.00;MQRankSum=0.00;QD=26.72;ReadPosRankSum=-1.016e+00;SOR=0.339	PF3D7_0619200|+|exon|syn|2|996	PF3D7_0619200		conserved Plasmodium protein%2C unknown function	16 bp upstream	Pf3D7_06_v3_800540_800580_AATGAATAAATCTAATGA
Pf3D7_08_v3_933265	Pf3D7_08_v3	933265	A	G	1779.4	AC=1;AF=8.197e-03;AN=122;BaseQRankSum=-1.916e+00;DP=21394;FS=0.000;MLEAC=4;MLEAF=0.033;MQ=60.00;MQRankSum=0.00;QD=25.79;ReadPosRankSum=-6.990e-01;SOR=1.694	PF3D7_0820700|+|exon|syn|2|756	PF3D7_0820700	KDH	2-oxoglutarate dehydrogenase E1 component	16 bp upstream	Pf3D7_08_v3_933237_933249_AATATG
Pf3D7_13_v3_908591	Pf3D7_13_v3	908591	A	G	508.99	AC=1;AF=5.780e-03;AN=173;DP=7522;FS=0.000;MLEAC=3;MLEAF=0.017;MQ=60.00;QD=26.79;SOR=1.022	PF3D7_1321800|+|exon|syn|1|89	PF3D7_1321800		protein transport protein SFT2%2C putative	160 bp upstream	Pf3D7_13_v3_908392_908431_AT
Pf3D7_13_v3_2473870	Pf3D7_13_v3	2473870	T	G	40811	AC=2;AF=4.640e-03;AN=431;BaseQRankSum=3.57;DP=288077;FS=0.000;MLEAC=2;MLEAF=4.640e-03;MQ=60.00;MQRankSum=0.00;QD=31.30;ReadPosRankSum=4.13;SOR=0.534	PF3D7_1361800|+|exon|nsy(T->K)|1|62	PF3D7_1361800	GAC	glideosome-associated connector	160 bp upstream	Pf3D7_13_v3_2473671_2473710_AT
Pf3D7_05_v3_289441	Pf3D7_05_v3	289441	A	G	41073.2	AC=2;AF=9.662e-03;AN=207;BaseQRankSum=-1.564e+00;DP=54271;FS=0.000;MLEAC=4;MLEAF=0.019;MQ=60.00;MQRankSum=0.00;QD=29.68;ReadPosRankSum=0.428;SOR=0.671	PF3D7_0506900|-|exon|syn|0|1615	PF3D7_0506900	ROM4	rhomboid protease ROM4	161 bp downstream	Pf3D7_05_v3_289156_289174_TTTTGC
Pf3D7_13_v3_1416685	Pf3D7_13_v3	1416685	A	G	456.25	AC=1;AF=0.017;AN=59;BaseQRankSum=-1.465e+00;DP=6349;FS=5.798;MLEAC=8;MLEAF=0.136;MQ=60.00;MQRankSum=0.00;QD=30.42;ReadPosRankSum=0.484;SOR=0.086	PF3D7_1335000|-|exon|syn|2|774	PF3D7_1335000	MSRP1	MSP7-like protein	163 bp upstream	Pf3D7_13_v3_1416509_1416522_TTTTCA
Pf3D7_13_v3_776622	Pf3D7_13_v3	776622	A	G	740.1	AC=1;AF=5.814e-03;AN=172;DP=7504;FS=0.000;MLEAC=3;MLEAF=0.017;MQ=60.00;QD=27.41;SOR=3.180	PF3D7_1318800|-|exon|syn|0|124	PF3D7_1318800	SEC63	translocation protein SEC63%2C putative	164 bp downstream	Pf3D7_13_v3_776166_776184_CATAATTCT
Pf3D7_09_v3_903788	Pf3D7_09_v3	903788	A	G	52188.7	AC=1;AF=2.247e-03;AN=445;BaseQRankSum=-1.250e+00;DP=994315;FS=0.000;MLEAC=1;MLEAF=2.247e-03;MQ=60.00;MQRankSum=0.00;QD=28.27;ReadPosRankSum=-7.480e-01;SOR=0.757	PF3D7_0922200|+|exon|syn|0|427	PF3D7_0922200	SAMS	S-adenosylmethionine synthetase	164 bp upstream	Pf3D7_09_v3_903615_903624_ATG
Pf3D7_12_v3_552361	Pf3D7_12_v3	552361	T	G	3099.2	AC=1;AF=9.346e-03;AN=107;BaseQRankSum=1.93;DP=6723;FS=0.000;MLEAC=4;MLEAF=0.037;MQ=60.00;MQRankSum=0.00;QD=20.52;ReadPosRankSum=1.41;SOR=0.614	PF3D7_1212500|-|exon|nsy(K->T)|1|1493	PF3D7_1212500	GAT	glycerol-3-phosphate 1-O-acyltransferase	164 bp upstream	Pf3D7_12_v3_552186_552197_ATCTAC
Pf3D7_11_v3_1376103	Pf3D7_11_v3	1376103	A	G	24448	AC=1;AF=5.435e-03;AN=184;BaseQRankSum=-1.452e+00;DP=36125;FS=0.000;MLEAC=3;MLEAF=0.016;MQ=60.00;MQRankSum=0.00;QD=32.47;ReadPosRankSum=1.35;SOR=0.257	PF3D7_1135100|-|exon|syn|0|559	PF3D7_1135100	PPM8	protein phosphatase PPM8%2C putative	165 bp upstream	Pf3D7_11_v3_1375928_1375938_TTA
Pf3D7_12_v3_2128730	Pf3D7_12_v3	2128730	A	G	1693.57	AC=1;AF=5.587e-03;AN=179;DP=8925;FS=0.000;MLEAC=3;MLEAF=0.017;MQ=60.00;QD=27.32;SOR=2.621	PF3D7_1252300|-|exon|syn|2|57	PF3D7_1252300		conserved Plasmodium protein%2C unknown function	17 bp downstream	Pf3D7_12_v3_2128552_2128561_GTTTT
Pf3D7_03_v3_160895	Pf3D7_03_v3	160895	A	G	1490.52	AC=1;AF=7.874e-03;AN=127;DP=21973;FS=0.000;MLEAC=4;MLEAF=0.031;MQ=60.00;QD=31.05;SOR=0.776	PF3D7_0303000|-|exon|syn|2|810	PF3D7_0303000	NSF	N-ethylmaleimide-sensitive fusion protein	17 bp upstream	Pf3D7_03_v3_160868_160878_TATAA
Pf3D7_07_v3_339663	Pf3D7_07_v3	339663	A	G	6006.34	AC=1;AF=3.521e-03;AN=284;BaseQRankSum=-1.669e+00;DP=117563;FS=0.000;MLEAC=2;MLEAF=7.042e-03;MQ=60.00;MQRankSum=0.00;QD=27.81;ReadPosRankSum=-1.388e+00;SOR=1.204	PF3D7_0707300|+|exon|syn|1|668	PF3D7_0707300	RAMA	rhoptry-associated membrane antigen	17 bp upstream	Pf3D7_07_v3_339632_339646_GAA
Pf3D7_13_v3_2018717	Pf3D7_13_v3	2018717	A	G	319.94	AC=1;AF=5.405e-03;AN=185;BaseQRankSum=-1.988e+00;DP=3003;FS=0.000;MLEAC=3;MLEAF=0.016;MQ=60.00;MQRankSum=0.00;QD=24.61;ReadPosRankSum=-9.390e-01;SOR=0.368	PF3D7_1350500|-|exon|syn|0|85	PF3D7_1350500		conserved Plasmodium protein%2C unknown function	17 bp upstream	Pf3D7_13_v3_2018691_2018700_TTTA
Pf3D7_13_v3_645884	Pf3D7_13_v3	645884	C	G	700.2	AC=1;AF=4.115e-03;AN=243;DP=95341;FS=0.000;MLEAC=2;MLEAF=8.230e-03;MQ=60.00;QD=31.59;SOR=1.244	PF3D7_1315300|+|exon|nsy(P->Q)|1|926	PF3D7_1315300		conserved protein%2C unknown function	170 bp upstream	Pf3D7_13_v3_645688_645714_AAT
Pf3D7_14_v3_87735	Pf3D7_14_v3	87735	A	G	4476.32	AC=1;AF=7.407e-03;AN=135;BaseQRankSum=-1.566e+00;DP=8077;FS=1.436;MLEAC=3;MLEAF=0.022;MQ=60.00;MQRankSum=0.00;QD=26.33;ReadPosRankSum=-1.067e+00;SOR=0.539	PF3D7_1402300|-|exon|syn|1|149	PF3D7_1402300	RPN6	26S proteasome regulatory subunit RPN6	171 bp downstream	Pf3D7_14_v3_87417_87427_TTTCT
Pf3D7_06_v3_140174	Pf3D7_06_v3	140174	A	G	2833.21	AC=1;AF=0.012;AN=83;DP=6215;FS=0.000;MLEAC=6;MLEAF=0.072;MQ=60.00;QD=31.13;SOR=1.942	PF3D7_0603500|+|exon|syn|0|982	PF3D7_0603500	CAX	cation/H+ antiporter	171 bp upstream	Pf3D7_06_v3_139982_140003_TTATTTCAA
Pf3D7_05_v3_759977	Pf3D7_05_v3	759977	A	G	413.82	AC=1;AF=4.950e-03;AN=202;DP=5130;FS=0.000;MLEAC=2;MLEAF=9.901e-03;MQ=60.00;QD=24.34;SOR=0.804	PF3D7_0518300|-|exon|syn|0|577	PF3D7_0518300		proteasome subunit beta type-1%2C putative	173 bp upstream	Pf3D7_05_v3_759756_759804_AT
Pf3D7_05_v3_521175	Pf3D7_05_v3	521175	A	G	14210.6	AC=2;AF=8.772e-03;AN=228;BaseQRankSum=3.35;DP=67682;FS=2.244;MLEAC=3;MLEAF=0.013;MQ=60.00;MQRankSum=0.00;QD=31.44;ReadPosRankSum=2.83;SOR=2.141	PF3D7_0511800|-|exon|syn|0|1360	PF3D7_0511800	INO1	inositol-3-phosphate synthase	175 bp upstream	Pf3D7_05_v3_520989_521000_TTTTC
Pf3D7_14_v3_2235471	Pf3D7_14_v3	2235471	A	G	435.14	AC=1;AF=7.353e-03;AN=136;BaseQRankSum=-1.266e+00;DP=4684;FS=3.222;MLEAC=3;MLEAF=0.022;MQ=60.00;MQRankSum=0.00;QD=20.72;ReadPosRankSum=-6.620e-01;SOR=0.525	PF3D7_1454400|+|exon|syn|2|1329	PF3D7_1454400	APP	aminopeptidase P	176 bp downstream	Pf3D7_14_v3_2234954_2234964_ATA
Pf3D7_13_v3_2570083	Pf3D7_13_v3	2570083	A	G	10121.4	AC=1;AF=3.236e-03;AN=309;BaseQRankSum=2.30;DP=222544;FS=0.000;MLEAC=2;MLEAF=6.472e-03;MQ=60.00;MQRankSum=0.00;QD=31.83;ReadPosRankSum=1.49;SOR=0.707	PF3D7_1364100|+|exon|syn|0|1528	PF3D7_1364100	P92	6-cysteine protein P92	177 bp downstream	Pf3D7_13_v3_2569676_2569685_ATA
Pf3D7_01_v3_308814	Pf3D7_01_v3	308814	A	G	48004.7	AC=1;AF=3.984e-03;AN=251;BaseQRankSum=2.42;DP=131025;FS=2.036;MLEAC=2;MLEAF=7.968e-03;MQ=60.00;MQRankSum=0.00;QD=25.41;ReadPosRankSum=1.66;SOR=1.492	PF3D7_0107500|-|exon|syn|2|444	PF3D7_0107500	NCR1	Niemann-Pick type C1-related protein	178 bp upstream	Pf3D7_01_v3_308622_308636_ATT
Pf3D7_08_v3_648978	Pf3D7_08_v3	648978	T	G	398.79	AC=1;AF=0.011;AN=95;BaseQRankSum=-1.682e+00;DP=2344;FS=3.274;MLEAC=5;MLEAF=0.053;MQ=60.00;MQRankSum=0.00;QD=23.46;ReadPosRankSum=-7.150e-01;SOR=0.595	PF3D7_0813100|-|exon|nsy(K->N)|2|327	PF3D7_0813100		conserved Plasmodium protein%2C unknown function	178 bp upstream	Pf3D7_08_v3_648772_648800_TCTTCTTCC
Pf3D7_08_v3_1359455	Pf3D7_08_v3	1359455	A	G	49891.8	AC=1;AF=2.278e-03;AN=439;BaseQRankSum=0.00;DP=586233;FS=0.000;MLEAC=1;MLEAF=2.278e-03;MQ=60.00;MQRankSum=0.00;QD=30.99;ReadPosRankSum=0.707;SOR=0.623	PF3D7_0831600|+|exon|syn|1|998	PF3D7_0831600	CLAG8	cytoadherence linked asexual protein 8	178 bp upstream	Pf3D7_08_v3_1359246_1359277_T
Pf3D7_06_v3_816830	Pf3D7_06_v3	816830	T	G	52021.5	AC=1;AF=2.188e-03;AN=457;BaseQRankSum=-6.280e-01;DP=845850;FS=0.000;MLEAC=1;MLEAF=2.188e-03;MQ=60.00;MQRankSum=0.00;QD=33.16;ReadPosRankSum=1.04;SOR=0.425	PF3D7_0619400|-|exon|nsy(NEW_STOP)|0|1279	PF3D7_0619400		cell division cycle protein 48 homologue%2C putative	179 bp downstream	Pf3D7_06_v3_815912_815938_TTTCATTTTG
Pf3D7_11_v3_1777853	Pf3D7_11_v3	1777853	A	G	1132.55	AC=1;AF=0.010;AN=100;DP=2789;FS=0.000;MLEAC=5;MLEAF=0.050;MQ=60.00;QD=34.32;SOR=0.752	PF3D7_1144900|-|exon|syn|1|296	PF3D7_1144900	RAB6	ras-related protein Rab-6	179 bp downstream	Pf3D7_11_v3_1777474_1777538_ACATAAACATTAATATGATATTTATTA
Pf3D7_10_v3_1181164	Pf3D7_10_v3	1181164	A	G	22594.1	AC=1;AF=0.012;AN=81;BaseQRankSum=-7.690e-01;DP=8335;FS=1.918;MLEAC=6;MLEAF=0.074;MQ=60.00;MQRankSum=0.00;QD=31.08;ReadPosRankSum=1.23;SOR=1.257	PF3D7_1028700|+|exon|syn|0|160	PF3D7_1028700	MTRAP	merozoite TRAP-like protein	179 bp upstream	Pf3D7_10_v3_1180975_1180985_TGTTA
Pf3D7_05_v3_85230	Pf3D7_05_v3	85230	A	G	892.65	AC=1;AF=3.344e-03;AN=299;DP=103457;FS=0.000;MLEAC=2;MLEAF=6.689e-03;MQ=60.00;QD=24.80;SOR=1.209	PF3D7_0501600|-|exon|syn|1|8	PF3D7_0501600	RAP2	rhoptry-associated protein 2	18 bp downstream	Pf3D7_05_v3_85060_85071_AAATA
Pf3D7_09_v3_538442	Pf3D7_09_v3	538442	T	G	820.45	AC=1;AF=6.289e-03;AN=159;DP=11062;FS=0.000;MLEAC=3;MLEAF=0.019;MQ=60.00;QD=27.93;SOR=0.793	PF3D7_0911900|-|exon|nsy(NEW_STOP)|0|1021	PF3D7_0911900	ICP	falstatin	18 bp downstream	Pf3D7_09_v3_538161_538205_TATATATATTTATT
Pf3D7_10_v3_331260	Pf3D7_10_v3	331260	A	G	246.89	AC=1;AF=3.115e-03;AN=321;BaseQRankSum=-9.390e-01;DP=34696;FS=0.000;MLEAC=1;MLEAF=3.115e-03;MQ=60.00;MQRankSum=0.00;QD=20.57;ReadPosRankSum=-5.830e-01;SOR=0.495	PF3D7_1008100|+|exon|syn|2|15	PF3D7_1008100	PHD1	PHD finger protein PHD1	18 bp downstream	Pf3D7_10_v3_331209_331219_TATTT
Pf3D7_11_v3_1696379	Pf3D7_11_v3	1696379	C	G	849.15	AC=1;AF=6.494e-03;AN=154;DP=27110;FS=0.000;MLEAC=3;MLEAF=0.019;MQ=60.00;QD=28.31;SOR=0.976	PF3D7_1142300|+|exon|nsy(NEW_STOP)|1|731	PF3D7_1142300		conserved Plasmodium membrane protein%2C unknown function	18 bp downstream	Pf3D7_11_v3_1696288_1696299_AAAAAG
Pf3D7_12_v3_1342272	Pf3D7_12_v3	1342272	A	G	5502.61	AC=1;AF=3.040e-03;AN=329;BaseQRankSum=1.16;DP=139637;FS=0.000;MLEAC=1;MLEAF=3.040e-03;MQ=60.00;MQRankSum=0.00;QD=28.81;ReadPosRankSum=0.718;SOR=1.523	PF3D7_1232500|-|exon|syn|2|789	PF3D7_1232500		CG2-related protein%2C putative	18 bp upstream	Pf3D7_12_v3_1342191_1342254_AGAAAATTGACTATCAA
Pf3D7_12_v3_1909532	Pf3D7_12_v3	1909532	C	G	40963.3	AC=2;AF=0.020;AN=102;DP=30365;FS=0.000;MLEAC=9;MLEAF=0.088;MQ=60.00;QD=30.92;SOR=1.618	PF3D7_1245800|+|exon|nsy(T->K)|1|1064	PF3D7_1245800	EpsL	epsin-like protein%2C putative	18 bp upstream	Pf3D7_12_v3_1909505_1909514_ATA
Pf3D7_13_v3_509280	Pf3D7_13_v3	509280	A	G	137119	AC=1;AF=2.304e-03;AN=434;BaseQRankSum=-1.156e+00;DP=823932;FS=0.000;MLEAC=1;MLEAF=2.304e-03;MQ=60.00;MQRankSum=0.00;QD=34.14;ReadPosRankSum=3.07;SOR=0.476	PF3D7_1311900|+|exon|syn|0|1381	PF3D7_1311900	vapA	V-type proton ATPase catalytic subunit A	180 bp downstream	Pf3D7_13_v3_508296_508309_AAATTA
Pf3D7_09_v3_176524	Pf3D7_09_v3	176524	A	G	23347.6	AC=3;AF=0.017;AN=177;BaseQRankSum=-5.770e-01;DP=49826;FS=2.570;MLEAC=8;MLEAF=0.045;MQ=60.00;MQRankSum=0.00;QD=30.05;ReadPosRankSum=3.53;SOR=0.101	PF3D7_0903700|+|exon|syn|2|444	PF3D7_0903700		alpha tubulin 1	181 bp downstream	Pf3D7_09_v3_176239_176255_T
Pf3D7_14_v3_2091452	Pf3D7_14_v3	2091452	C	G	3137.61	AC=1;AF=9.901e-03;AN=101;BaseQRankSum=0.963;DP=11946;FS=4.772;MLEAC=5;MLEAF=0.050;MQ=60.00;MQRankSum=0.00;QD=24.32;ReadPosRankSum=0.431;SOR=1.978	PF3D7_1451100|+|exon|nsy(S->Y)|1|551	PF3D7_1451100	eEF2	elongation factor 2	181 bp upstream	Pf3D7_14_v3_2091262_2091271_GTT
Pf3D7_02_v3_309870	Pf3D7_02_v3	309870	A	G	14087.9	AC=1;AF=3.704e-03;AN=270;BaseQRankSum=-4.288e+00;DP=240005;FS=3.732;MLEAC=2;MLEAF=7.407e-03;MQ=60.00;MQRankSum=0.00;QD=25.48;ReadPosRankSum=1.44;SOR=0.307	PF3D7_0207700|-|exon|syn|2|1866	PF3D7_0207700	SERA4	serine repeat antigen 4	186 bp upstream	Pf3D7_02_v3_309661_309684_CCCCAACTATTTA
Pf3D7_04_v3_436842	Pf3D7_04_v3	436842	T	G	15285.1	AC=2;AF=0.019;AN=106;BaseQRankSum=1.63;DP=17673;FS=2.946;MLEAC=6;MLEAF=0.057;MQ=60.00;MQRankSum=0.00;QD=31.19;ReadPosRankSum=1.22;SOR=0.268	PF3D7_0409100|-|exon|nsy(K->T)|1|980	PF3D7_0409100	PRPF31	U4/U6 small nuclear ribonucleoprotein PRP31%2C putative	187 bp downstream	Pf3D7_04_v3_436580_436598_TCTTTT
Pf3D7_02_v3_249547	Pf3D7_02_v3	249547	C	G	266.6	AC=1;AF=4.219e-03;AN=237;DP=100987;FS=0.000;MLEAC=2;MLEAF=8.439e-03;MQ=60.00;QD=24.24;SOR=1.270	PF3D7_0206200|+|exon|nsy(A->E)|1|518	PF3D7_0206200	PAT	pantothenate transporter	19 bp downstream	Pf3D7_02_v3_249113_249123_TTCAT
Pf3D7_10_v3_1414491	Pf3D7_10_v3	1414491	A	G	20091.7	AC=1;AF=3.623e-03;AN=276;BaseQRankSum=-1.744e+00;DP=40579;FS=0.000;MLEAC=2;MLEAF=7.246e-03;MQ=60.00;MQRankSum=0.00;QD=27.08;ReadPosRankSum=-6.050e-01;SOR=0.701	PF3D7_1035700|+|exon|syn|1|1292	PF3D7_1035700	DBLMSP	duffy binding-like merozoite surface protein	19 bp downstream	Pf3D7_10_v3_1414403_1414414_GAAAAA
Pf3D7_13_v3_1462290	Pf3D7_13_v3	1462290	C	G	312.89	AC=1;AF=5.319e-03;AN=188;DP=30045;FS=0.000;MLEAC=3;MLEAF=0.016;MQ=60.00;QD=28.44;SOR=1.802	PF3D7_1335800|+|exon|nsy(NEW_STOP)|2|111	PF3D7_1335800		conserved Plasmodium protein%2C unknown function	19 bp downstream	Pf3D7_13_v3_1462205_1462223_TTACAAA
Pf3D7_13_v3_802282	Pf3D7_13_v3	802282	A	G	1369.3	AC=1;AF=8.130e-03;AN=123;BaseQRankSum=-5.240e-01;DP=4433;FS=0.000;MLEAC=4;MLEAF=0.033;MQ=60.00;MQRankSum=0.00;QD=25.36;ReadPosRankSum=0.198;SOR=0.495	PF3D7_1319400|+|exon|syn|0|571	PF3D7_1319400		conserved protein%2C unknown function	19 bp upstream	Pf3D7_13_v3_802254_802263_A
Pf3D7_09_v3_710994	Pf3D7_09_v3	710994	A	G	2525.49	AC=1;AF=7.463e-03;AN=134;DP=8136;FS=0.000;MLEAC=4;MLEAF=0.030;MQ=60.00;QD=31.18;SOR=0.995	PF3D7_0917000|-|exon|syn|1|1079	PF3D7_0917000	MOP	merozoite organizing protein	190 bp downstream	Pf3D7_09_v3_710626_710635_AAT
Pf3D7_12_v3_733824	Pf3D7_12_v3	733824	A	G	249.46	AC=1;AF=8.264e-03;AN=121;BaseQRankSum=-6.250e-01;DP=19374;FS=0.000;MLEAC=4;MLEAF=0.033;MQ=60.00;MQRankSum=0.00;QD=20.79;ReadPosRankSum=-5.860e-01;SOR=0.477	PF3D7_1218600|-|exon|syn|1|794	PF3D7_1218600	RRS	arginine--tRNA ligase	190 bp upstream	Pf3D7_12_v3_733624_733634_TATAA
Pf3D7_11_v3_1367859	Pf3D7_11_v3	1367859	A	G	754.55	AC=1;AF=0.011;AN=89;DP=3093;FS=0.000;MLEAC=5;MLEAF=0.056;MQ=60.00;QD=29.02;SOR=0.846	PF3D7_1134800|+|exon|syn|1|674	PF3D7_1134800		coatomer subunit delta	192 bp upstream	Pf3D7_11_v3_1367654_1367667_AAAG
Pf3D7_02_v3_739180	Pf3D7_02_v3	739180	A	G	291.39	AC=1;AF=4.167e-03;AN=240;DP=127720;FS=0.000;MLEAC=2;MLEAF=8.333e-03;MQ=60.00;QD=24.28;SOR=2.670	PF3D7_0218000|+|exon|syn|2|321	PF3D7_0218000	RFC2	replication factor C subunit 2%2C putative	195 bp downstream	Pf3D7_02_v3_738837_738858_ATTTTTA
Pf3D7_04_v3_323837	Pf3D7_04_v3	323837	T	G	12539.6	AC=1;AF=2.725e-03;AN=367;BaseQRankSum=-2.410e+00;DP=298069;FS=0.000;MLEAC=1;MLEAF=2.725e-03;MQ=60.00;MQRankSum=0.00;QD=27.08;ReadPosRankSum=1.03;SOR=0.960	PF3D7_0406100|-|exon|nsy(R->S)|2|915	PF3D7_0406100		V-type proton ATPase subunit B	195 bp downstream	Pf3D7_04_v3_323207_323225_T
Pf3D7_04_v3_436834	Pf3D7_04_v3	436834	C	G	770.48	AC=1;AF=9.434e-03;AN=106;DP=17973;FS=0.000;MLEAC=4;MLEAF=0.038;MQ=60.00;QD=24.85;SOR=1.214	PF3D7_0409100|-|exon|nsy(NEW_STOP)|0|988	PF3D7_0409100	PRPF31	U4/U6 small nuclear ribonucleoprotein PRP31%2C putative	195 bp downstream	Pf3D7_04_v3_436580_436598_TCTTTT
Pf3D7_08_v3_212707	Pf3D7_08_v3	212707	A	G	1574.93	AC=1;AF=9.259e-03;AN=108;BaseQRankSum=-2.432e+00;DP=10139;FS=2.783;MLEAC=4;MLEAF=0.037;MQ=60.00;MQRankSum=0.00;QD=24.23;ReadPosRankSum=-1.520e-01;SOR=0.250	PF3D7_0803400|+|exon|syn|2|456	PF3D7_0803400	RAD54	DNA repair and recombination protein RAD54%2C putative	195 bp downstream	Pf3D7_08_v3_212190_212206_TATACATG
Pf3D7_09_v3_743479	Pf3D7_09_v3	743479	A	G	39367.4	AC=2;AF=5.277e-03;AN=379;BaseQRankSum=0.444;DP=286378;FS=0.000;MLEAC=2;MLEAF=5.277e-03;MQ=60.00;MQRankSum=0.00;QD=22.78;ReadPosRankSum=1.40;SOR=0.852	PF3D7_0918000|-|exon|syn|1|206	PF3D7_0918000	GAP50	glideosome-associated protein 50	196 bp upstream	Pf3D7_09_v3_743272_743283_GCATCT
Pf3D7_12_v3_1997441	Pf3D7_12_v3	1997441	A	G	840.32	AC=1;AF=6.250e-03;AN=160;BaseQRankSum=1.79;DP=13747;FS=0.000;MLEAC=3;MLEAF=0.019;MQ=60.00;MQRankSum=0.00;QD=24.01;ReadPosRankSum=1.74;SOR=0.693	PF3D7_1248700|+|exon|syn|2|2667	PF3D7_1248700		conserved protein%2C unknown function	196 bp upstream	Pf3D7_12_v3_1997111_1997245_TGAAGAAGAGGAAGATAATGAACATTCTAATGATGATGAAGA
Pf3D7_10_v3_1384994	Pf3D7_10_v3	1384994	A	G	582.5	AC=1;AF=8.696e-03;AN=115;DP=18438;FS=0.000;MLEAC=4;MLEAF=0.035;MQ=60.00;QD=25.33;SOR=0.776	PF3D7_1034900|+|exon|syn|2|1545	PF3D7_1034900	MRScyt	methionine--tRNA ligase	197 bp upstream	Pf3D7_10_v3_1384788_1384797_TGGA
Pf3D7_12_v3_1487604	Pf3D7_12_v3	1487604	A	G	6639.38	AC=2;AF=0.011;AN=175;DP=65914;FS=0.000;MLEAC=5;MLEAF=0.029;MQ=60.00;QD=28.74;SOR=1.135	PF3D7_1235700|+|exon|syn|1|521	PF3D7_1235700		ATP synthase subunit beta%2C mitochondrial	198 bp upstream	Pf3D7_12_v3_1487389_1487406_AGGTAATA
Pf3D7_04_v3_486724	Pf3D7_04_v3	486724	A	G	765.63	AC=1;AF=0.012;AN=82;DP=2000;FS=0.000;MLEAC=6;MLEAF=0.073;MQ=60.00;QD=27.34;SOR=0.693	PF3D7_0410800|+|exon|syn|1|893	PF3D7_0410800		conserved Plasmodium protein%2C unknown function	2 bp downstream	Pf3D7_04_v3_486535_486558_ATA
Pf3D7_08_v3_1009892	Pf3D7_08_v3	1009892	A	G	27760.1	AC=3;AF=8.876e-03;AN=338;BaseQRankSum=0.00;DP=217673;FS=0.000;MLEAC=3;MLEAF=8.876e-03;MQ=60.00;MQRankSum=0.00;QD=29.19;ReadPosRankSum=0.598;SOR=0.631	PF3D7_0822900|-|exon|syn|2|1416	PF3D7_0822900	PIC2	PhIL1-interacting candidate PIC2	2 bp downstream	Pf3D7_08_v3_1009774_1009785_TTTTCT
Pf3D7_12_v3_1261045	Pf3D7_12_v3	1261045	A	G	793.94	AC=1;AF=5.051e-03;AN=198;BaseQRankSum=-2.672e+00;DP=64390;FS=0.000;MLEAC=2;MLEAF=0.010;MQ=60.00;MQRankSum=0.00;QD=19.85;ReadPosRankSum=-7.450e-01;SOR=1.085	PF3D7_1230700|+|exon|syn|0|1426	PF3D7_1230700	SEC13	protein transport protein SEC13	2 bp downstream	Pf3D7_12_v3_1261033_1261042_AAT
Pf3D7_01_v3_31206	Pf3D7_01_v3	31206	A	G	1353.2	AC=1;AF=9.346e-03;AN=107;BaseQRankSum=-1.530e+00;DP=35359;FS=4.114;MLEAC=4;MLEAF=0.037;MQ=60.00;MQRankSum=0.00;QD=27.62;ReadPosRankSum=0.248;SOR=1.069	PF3D7_0100100|+|exon|syn|1|1697	PF3D7_0100100	VAR	erythrocyte membrane protein 1%2C PfEMP1	2 bp upstream	Pf3D7_01_v3_31195_31204_TGG
Pf3D7_11_v3_918929	Pf3D7_11_v3	918929	A	G	4989.3	AC=1;AF=5.155e-03;AN=194;BaseQRankSum=0.687;DP=12281;FS=0.000;MLEAC=2;MLEAF=0.010;MQ=60.00;MQRankSum=0.00;QD=27.26;ReadPosRankSum=1.00;SOR=0.977	PF3D7_1123200|+|exon|syn|2|702	PF3D7_1123200	LRR11	leucine-rich repeat protein	2 bp upstream	Pf3D7_11_v3_918915_918927_AAT
Pf3D7_11_v3_1661382	Pf3D7_11_v3	1661382	A	G	1474.9	AC=1;AF=8.403e-03;AN=119;BaseQRankSum=0.130;DP=8124;FS=0.000;MLEAC=4;MLEAF=0.034;MQ=60.00;MQRankSum=0.00;QD=25.00;ReadPosRankSum=-1.890e-01;SOR=0.960	PF3D7_1141300|-|exon|syn|2|978	PF3D7_1141300	2021-04-01	apical polar ring protein APR1%2C putative	2 bp upstream	Pf3D7_11_v3_1661365_1661380_TTTTCG
Pf3D7_11_v3_753719	Pf3D7_11_v3	753719	C	G	1188.49	AC=1;AF=0.011;AN=93;DP=2970;FS=0.000;MLEAC=5;MLEAF=0.054;MQ=60.00;QD=25.84;SOR=0.780	PF3D7_1119900|+|exon|nsy(T->K)|1|4568	PF3D7_1119900	SEC16	protein transport protein SEC16%2C putative	20 bp downstream	Pf3D7_11_v3_753643_753652_AAT
Pf3D7_08_v3_1087286	Pf3D7_08_v3	1087286	A	G	1233.68	AC=1;AF=8.333e-03;AN=120;DP=13491;FS=0.000;MLEAC=4;MLEAF=0.033;MQ=60.00;QD=32.47;SOR=1.493	PF3D7_0825000|+|exon|syn|2|1239	PF3D7_0825000		conserved Plasmodium protein%2C unknown function	200 bp downstream	Pf3D7_08_v3_1086921_1086934_AAAAG
Pf3D7_14_v3_2392672	Pf3D7_14_v3	2392672	A	G	2304.93	AC=1;AF=0.017;AN=60;DP=9289;FS=0.000;MLEAC=7;MLEAF=0.117;MQ=60.00;QD=31.57;SOR=0.992	PF3D7_1458300|-|exon|syn|2|3981	PF3D7_1458300		alpha/beta hydrolase%2C putative	200 bp downstream	Pf3D7_14_v3_2392441_2392460_TTTTTTCAT
Pf3D7_04_v3_324250	Pf3D7_04_v3	324250	T	G	36291.4	AC=1;AF=2.967e-03;AN=337;BaseQRankSum=2.31;DP=242600;FS=0.000;MLEAC=1;MLEAF=2.967e-03;MQ=60.00;MQRankSum=0.00;QD=29.22;ReadPosRankSum=1.81;SOR=2.084	PF3D7_0406100|-|exon|nsy(T->L)|0|502	PF3D7_0406100		V-type proton ATPase subunit B	202 bp upstream	Pf3D7_04_v3_324032_324048_TCTTTCCA
Pf3D7_09_v3_176920	Pf3D7_09_v3	176920	A	G	1200.84	AC=1;AF=5.650e-03;AN=177;BaseQRankSum=-1.265e+00;DP=76011;FS=7.699;MLEAC=3;MLEAF=0.017;MQ=60.00;MQRankSum=0.00;QD=23.09;ReadPosRankSum=0.589;SOR=1.578	PF3D7_0903700|+|exon|syn|2|840	PF3D7_0903700		alpha tubulin 1	202 bp upstream	Pf3D7_09_v3_176705_176718_ATATATG
Pf3D7_14_v3_170688	Pf3D7_14_v3	170688	A	G	1630.72	AC=1;AF=2.252e-03;AN=444;BaseQRankSum=-4.130e-01;DP=612471;FS=1.599;MLEAC=1;MLEAF=2.252e-03;MQ=60.00;MQRankSum=0.00;QD=21.46;ReadPosRankSum=0.072;SOR=0.348	PF3D7_1404900|+|exon|syn|1|689	PF3D7_1404900		conserved Plasmodium protein%2C unknown function	204 bp downstream	Pf3D7_14_v3_170157_170167_ATAAA
Pf3D7_09_v3_796268	Pf3D7_09_v3	796268	A	G	1373	AC=1;AF=5.780e-03;AN=173;BaseQRankSum=-2.551e+00;DP=15540;FS=2.315;MLEAC=3;MLEAF=0.017;MQ=60.00;MQRankSum=0.00;QD=24.09;ReadPosRankSum=0.394;SOR=0.684	PF3D7_0919400|+|exon|syn|0|730	PF3D7_0919400	PDI-Trans	protein disulfide-isomerase PDI-Trans	207 bp downstream	Pf3D7_09_v3_796003_796043_AGAAATAATGTAG
Pf3D7_13_v3_2250435	Pf3D7_13_v3	2250435	A	G	1262.44	AC=1;AF=3.861e-03;AN=259;BaseQRankSum=1.56;DP=114355;FS=2.660;MLEAC=2;MLEAF=7.722e-03;MQ=60.00;MQRankSum=0.00;QD=25.25;ReadPosRankSum=-1.586e+00;SOR=1.708	PF3D7_1356800|+|exon|syn|2|849	PF3D7_1356800	ARK3	serine/threonine protein kinase ARK3%2C putative	21 bp downstream	Pf3D7_13_v3_2250211_2250220_ATAA
Pf3D7_14_v3_2073598	Pf3D7_14_v3	2073598	T	G	490.45	AC=1;AF=5.917e-03;AN=169;DP=12855;FS=0.000;MLEAC=3;MLEAF=0.018;MQ=60.00;QD=25.81;SOR=1.609	PF3D7_1450500|-|exon|nsy(D->V)|1|59	PF3D7_1450500		conserved Plasmodium protein%2C unknown function	21 bp downstream	Pf3D7_14_v3_2073539_2073550_CATTTT
Pf3D7_06_v3_618252	Pf3D7_06_v3	618252	A	G	1031.17	AC=2;AF=0.012;AN=169;BaseQRankSum=1.83;DP=2631;FS=0.000;MLEAC=3;MLEAF=0.018;MQ=60.00;MQRankSum=0.00;QD=21.48;ReadPosRankSum=2.05;SOR=1.154	PF3D7_0614900|+|exon|syn|1|251	PF3D7_0614900		conserved Plasmodium membrane protein%2C unknown function	21 bp upstream	Pf3D7_06_v3_618217_618231_A
Pf3D7_13_v3_1370681	Pf3D7_13_v3	1370681	A	G	536.32	AC=1;AF=6.250e-03;AN=160;BaseQRankSum=-2.061e+00;DP=15442;FS=3.188;MLEAC=3;MLEAF=0.019;MQ=60.00;MQRankSum=0.00;QD=20.63;ReadPosRankSum=-1.880e+00;SOR=0.387	PF3D7_1333400|+|exon|syn|1|599	PF3D7_1333400		AMMECR1 domain-containing protein%2C putative	211 bp downstream	Pf3D7_13_v3_1370332_1370343_TATGAT
Pf3D7_13_v3_1370556	Pf3D7_13_v3	1370556	A	G	31787	AC=1;AF=5.714e-03;AN=175;BaseQRankSum=-2.014e+00;DP=19609;FS=3.076;MLEAC=3;MLEAF=0.017;MQ=60.00;MQRankSum=0.00;QD=32.50;ReadPosRankSum=-3.730e-01;SOR=0.172	PF3D7_1333400|+|exon|syn|2|474	PF3D7_1333400		AMMECR1 domain-containing protein%2C putative	213 bp upstream	Pf3D7_13_v3_1370332_1370343_TATGAT
Pf3D7_02_v3_646919	Pf3D7_02_v3	646919	C	G	7270.13	AC=1;AF=6.173e-03;AN=162;BaseQRankSum=1.89;DP=96679;FS=3.914;MLEAC=3;MLEAF=0.019;MQ=60.00;MQRankSum=0.00;QD=22.86;ReadPosRankSum=1.18;SOR=1.137	PF3D7_0215700|+|exon|nsy(S->Y)|1|857	PF3D7_0215700	RPB2	DNA-directed RNA polymerase II subunit RPB2%2C putative	214 bp downstream	Pf3D7_02_v3_646469_646481_ATATTG
Pf3D7_12_v3_789227	Pf3D7_12_v3	789227	T	G	1745.59	AC=1;AF=6.711e-03;AN=149;BaseQRankSum=0.771;DP=42125;FS=0.000;MLEAC=3;MLEAF=0.020;MQ=60.00;MQRankSum=0.00;QD=24.59;ReadPosRankSum=2.22;SOR=0.487	PF3D7_1219600|-|exon|nsy(K->N)|2|1296	PF3D7_1219600	ATP2	phospholipid-transporting ATPase 2	214 bp downstream	Pf3D7_12_v3_788869_788880_CATCTG
Pf3D7_13_v3_2630374	Pf3D7_13_v3	2630374	A	G	1277.55	AC=1;AF=4.878e-03;AN=205;BaseQRankSum=-7.150e-01;DP=14743;FS=0.000;MLEAC=2;MLEAF=9.756e-03;MQ=60.00;MQRankSum=0.00;QD=28.39;ReadPosRankSum=1.47;SOR=0.473	PF3D7_1365800|+|exon|syn|2|408	PF3D7_1365800		conserved Plasmodium protein%2C unknown function	214 bp downstream	Pf3D7_13_v3_2630132_2630146_ATAAGTG
Pf3D7_08_v3_649014	Pf3D7_08_v3	649014	A	G	1163.58	AC=2;AF=0.021;AN=97;DP=2401;FS=0.000;MLEAC=9;MLEAF=0.093;MQ=60.00;QD=27.70;SOR=0.892	PF3D7_0813100|-|exon|syn|2|291	PF3D7_0813100		conserved Plasmodium protein%2C unknown function	214 bp upstream	Pf3D7_08_v3_648772_648800_TCTTCTTCC
Pf3D7_13_v3_530835	Pf3D7_13_v3	530835	C	G	25754.1	AC=1;AF=3.472e-03;AN=288;BaseQRankSum=-1.804e+00;DP=193345;FS=0.000;MLEAC=2;MLEAF=6.944e-03;MQ=60.00;MQRankSum=0.00;QD=33.53;ReadPosRankSum=0.114;SOR=0.115	PF3D7_1312600|+|exon|nsy(A->E)|1|860	PF3D7_1312600	BCKDHA	2-oxoisovalerate dehydrogenase subunit alpha%2C mitochondrial%2C putative	215 bp upstream	Pf3D7_13_v3_530609_530620_GCTGTT
Pf3D7_02_v3_331690	Pf3D7_02_v3	331690	A	G	21647.3	AC=3;AF=0.026;AN=114;BaseQRankSum=2.78;DP=27771;FS=0.000;MLEAC=11;MLEAF=0.096;MQ=60.00;MQRankSum=0.00;QD=30.66;ReadPosRankSum=3.91;SOR=0.969	PF3D7_0208100.1|+|exon|syn|2|1857;PF3D7_0208100.2|+|exon|syn|2|1857	PF3D7_0208100		conserved Plasmodium protein%2C unknown function	216 bp downstream	Pf3D7_02_v3_331223_331236_AT
Pf3D7_03_v3_207892	Pf3D7_03_v3	207892	A	G	35365.4	AC=2;AF=4.494e-03;AN=445;BaseQRankSum=2.21;DP=672094;FS=0.000;MLEAC=2;MLEAF=4.494e-03;MQ=60.00;MQRankSum=0.00;QD=30.89;ReadPosRankSum=2.70;SOR=0.897	PF3D7_0304200|-|exon|syn|1|1028	PF3D7_0304200	EHD	EH domain-containing protein	217 bp downstream	Pf3D7_03_v3_207301_207339_T
Pf3D7_13_v3_2293932	Pf3D7_13_v3	2293932	C	G	279.96	AC=1;AF=6.061e-03;AN=165;DP=74019;FS=0.000;MLEAC=3;MLEAF=0.018;MQ=60.00;QD=23.33;SOR=1.022	PF3D7_1357800|+|exon|nsy(P->Q)|1|1388	PF3D7_1357800	CCT4	T-complex protein 1 subunit delta	218 bp downstream	Pf3D7_13_v3_2293204_2293214_AAATA
Pf3D7_14_v3_2968623	Pf3D7_14_v3	2968623	T	G	578.75	AC=1;AF=0.012;AN=85;BaseQRankSum=1.96;DP=12630;FS=0.000;MLEAC=5;MLEAF=0.059;MQ=60.00;MQRankSum=0.00;QD=26.31;ReadPosRankSum=1.74;SOR=0.631	PF3D7_1472700|+|exon|nsy(D->E)|2|1875	PF3D7_1472700		DNA-directed RNA polymerase%2C alpha subunit%2C putative	219 bp downstream	Pf3D7_14_v3_2968373_2968382_ATGT
Pf3D7_01_v3_36162	Pf3D7_01_v3	36162	C	G	1206.49	AC=1;AF=9.009e-03;AN=111;DP=21801;FS=0.000;MLEAC=4;MLEAF=0.036;MQ=60.00;QD=31.75;SOR=0.914	PF3D7_0100100|+|exon|nsy(T->K)|1|5528	PF3D7_0100100	VAR	erythrocyte membrane protein 1%2C PfEMP1	22 bp downstream	Pf3D7_01_v3_35920_35942_CCAAATACC
Pf3D7_08_v3_345742	Pf3D7_08_v3	345742	T	G	727.68	AC=1;AF=5.618e-03;AN=178;BaseQRankSum=-6.010e-01;DP=25747;FS=0.000;MLEAC=3;MLEAF=0.017;MQ=60.00;MQRankSum=0.00;QD=34.65;ReadPosRankSum=0.662;SOR=0.307	PF3D7_0806500|-|exon|nsy(E->D)|2|1713	PF3D7_0806500		DnaJ protein%2C putative	22 bp downstream	Pf3D7_08_v3_345554_345580_TTTTTGCA
Pf3D7_14_v3_861447	Pf3D7_14_v3	861447	C	G	1407.73	AC=1;AF=3.984e-03;AN=251;BaseQRankSum=0.998;DP=101575;FS=0.000;MLEAC=2;MLEAF=7.968e-03;MQ=60.00;MQRankSum=0.00;QD=31.63;ReadPosRankSum=0.415;SOR=0.811	PF3D7_1420700|+|exon|nsy(T->K)|1|1277	PF3D7_1420700	P113	surface protein P113	22 bp downstream	Pf3D7_14_v3_861317_861328_AATGA
Pf3D7_13_v3_490232	Pf3D7_13_v3	490232	T	G	4873.31	AC=1;AF=3.817e-03;AN=262;BaseQRankSum=-1.812e+00;DP=83122;FS=0.000;MLEAC=2;MLEAF=7.634e-03;MQ=60.00;MQRankSum=0.00;QD=28.01;ReadPosRankSum=1.65;SOR=0.413	PF3D7_1311500|-|exon|nsy(NEW_STOP)|0|958	PF3D7_1311500	RPT1	26S protease regulatory subunit 7%2C putative	22 bp upstream	Pf3D7_13_v3_490201_490210_AATTC
Pf3D7_14_v3_1177196	Pf3D7_14_v3	1177196	A	G	28814.1	AC=1;AF=2.874e-03;AN=348;BaseQRankSum=2.80;DP=303763;FS=0.000;MLEAC=1;MLEAF=2.874e-03;MQ=60.00;MQRankSum=0.00;QD=32.45;ReadPosRankSum=1.36;SOR=0.603	PF3D7_1429900|+|exon|syn|0|427	PF3D7_1429900	WRN	ADP-dependent DNA helicase RecQ	22 bp upstream	Pf3D7_14_v3_1177160_1177174_AAT
Pf3D7_14_v3_2691599	Pf3D7_14_v3	2691599	C	G	1377.13	AC=1;AF=0.011;AN=94;BaseQRankSum=1.62;DP=14851;FS=0.000;MLEAC=5;MLEAF=0.053;MQ=60.00;MQRankSum=0.00;QD=25.04;ReadPosRankSum=-8.270e-01;SOR=1.201	PF3D7_1466100|+|exon|nsy(H->N)|0|1096	PF3D7_1466100	PPKL	protein phosphatase containing kelch-like domains	22 bp upstream	Pf3D7_14_v3_2691565_2691577_AAAACA
[truncated: 2,222 more rows]
