# Supplementary material for: Stochastic expression of invasion genes in Plasmodium falciparum schizonts
Source: Nat Commun. 2022 May 30;13:3004. doi: 10.1038/s41467-022-30605-z (PMC9151791; doi:10.1038/s41467-022-30605-z)
Supplement: Supplementary file 10 — Supplementary Data 8 [file 41467_2022_30605_MOESM10_ESM.xlsx]

## Sheet: SNPs in Isogenic
Genes Associated with SNPs	No. of SNPs	Description		Highlighted genes are involved in host-parasite interactions
PF3D7_1361800	12	glideosome-associated connector
PF3D7_1311800	10	M1-family alanyl aminopeptidase
PF3D7_0205900	9	26S proteasome regulatory subunit RPN1%2C putative
PF3D7_1024800	9	exported protein 3
PF3D7_1332200	8	conserved protein%2C unknown function
PF3D7_0624600	7	ISWI chromatin-remodeling complex ATPase
PF3D7_0817700	7	rhoptry neck protein 5
PF3D7_1351700	7	inner membrane complex protein 1f%2C putative
PF3D7_0911600	6	conserved Plasmodium protein%2C unknown function
PF3D7_0922600	6	glutamine synthetase%2C putative
PF3D7_1035300	6	glutamate-rich protein GLURP
PF3D7_1116000	6	rhoptry neck protein 4
PF3D7_1123200	6	leucine-rich repeat protein
PF3D7_1129100	6	parasitophorous vacuolar protein 1
PF3D7_1211800	6	polyubiquitin
PF3D7_1340900	6	sodium-dependent phosphate transporter
PF3D7_1423300	6	serine/threonine protein phosphatase 7
PF3D7_0203100	5	protein kinase%2C putative
PF3D7_0320800	5	ATP-dependent RNA helicase DDX6
PF3D7_0400100	5	erythrocyte membrane protein 1%2C PfEMP1
PF3D7_0522600	5	magnesium transporter NIPA%2C putative
PF3D7_0528100	5	AP-1/2 complex subunit beta%2C putative
PF3D7_0606700	5	coatomer alpha subunit%2C putative
PF3D7_0619400	5	cell division cycle protein 48 homologue%2C putative
PF3D7_0806800	5	V-type proton ATPase subunit a%2C putative
PF3D7_1008100	5	PHD finger protein PHD1
PF3D7_1019500	5	TMEM94 domain-containing protein%2C putative
PF3D7_1142300	5	conserved Plasmodium membrane protein%2C unknown function
PF3D7_1212500	5	glycerol-3-phosphate 1-O-acyltransferase
PF3D7_1230700	5	protein transport protein SEC13
PF3D7_1357000	5	elongation factor 1-alpha
PF3D7_0302500	4	cytoadherence linked asexual protein 3.1
PF3D7_0304200	4	EH domain-containing protein
PF3D7_0404900	4	6-cysteine protein P41
PF3D7_0409200	4	protein SOF1%2C putative
PF3D7_0414600	4	acylated pleckstrin-homology domain-containing protein%2C putative
PF3D7_0507200	4	subtilisin-like protease 3
PF3D7_0705500	4	inositol-phosphate phosphatase%2C putative
PF3D7_0802800	4	serine/threonine protein phosphatase 2B catalytic subunit A
PF3D7_0918000	4	glideosome-associated protein 50
PF3D7_0926400	4	monocarboxylate transporter%2C putative
PF3D7_0929400	4	high molecular weight rhoptry protein 2
PF3D7_0934400	4	AP2 domain transcription factor%2C putative
PF3D7_1008800	4	nucleolar protein 5%2C putative
PF3D7_1025000	4	Eps15-like protein
PF3D7_1028700	4	merozoite TRAP-like protein
PF3D7_1033100	4	S-adenosylmethionine decarboxylase/ornithine decarboxylase
PF3D7_1035900	4	merozoites-associated armadillo repeats protein
PF3D7_1136200	4	conserved Plasmodium protein%2C unknown function
PF3D7_1149200	4	ring-infected erythrocyte surface antigen
PF3D7_1202600	4	nuclear export mediator factor NEMF%2C putative
PF3D7_1209300	4	telomere repeat-binding zinc finger protein
PF3D7_1235700	4	ATP synthase subunit beta%2C mitochondrial
PF3D7_1247500	4	serine/threonine protein kinase%2C putative
PF3D7_1311500	4	26S protease regulatory subunit 7%2C putative
PF3D7_1315300	4	conserved protein%2C unknown function
PF3D7_1330800	4	RNA-binding protein%2C putative
PF3D7_1338100	4	26S proteasome regulatory subunit RPN3%2C putative
PF3D7_1346400	4	VPS13 domain-containing protein%2C putative
PF3D7_1350500	4	conserved Plasmodium protein%2C unknown function
PF3D7_1364100	4	6-cysteine protein P92
PF3D7_1408000	4	plasmepsin II
PF3D7_1412100	4	mini-chromosome maintenance complex-binding protein%2C putative
PF3D7_1456700	4	conserved Plasmodium protein%2C unknown function
PF3D7_0105800	3	cyclin-dependent kinases regulatory subunit%2C putative
PF3D7_0204700	3	hexose transporter
PF3D7_0210900	3	conserved Plasmodium protein%2C unknown function
PF3D7_0303700	3	lipoamide acyltransferase component of branched-chain alpha-keto acid dehydrogenase complex
PF3D7_0305600	3	DNA-(apurinic or apyrimidinic site) endonuclease
PF3D7_0407800	3	protein CINCH
PF3D7_0408500	3	flap endonuclease 1
PF3D7_0410000	3	erythrocyte vesicle protein 1
PF3D7_0419600	3	ran-specific GTPase-activating protein 1%2C putative
PF3D7_0423500	3	glideosome associated protein with multiple membrane spans 2
PF3D7_0523400	3	DnaJ protein%2C putative
PF3D7_0526700	3	conserved protein%2C unknown function
PF3D7_0529400	3	conserved Plasmodium protein%2C unknown function
PF3D7_0600200	3	erythrocyte membrane protein 1%2C PfEMP1
PF3D7_0614300	3	major facilitator superfamily-related transporter%2C putative
PF3D7_0705400	3	DNA replication licensing factor MCM7
PF3D7_0707300	3	rhoptry-associated membrane antigen
PF3D7_0707700	3	E3 ubiquitin-protein ligase%2C putative
PF3D7_0717500	3	calcium-dependent protein kinase 4
PF3D7_0722400	3	Obg-like ATPase 1%2C putative
PF3D7_0722800	3	conserved protein%2C unknown function
PF3D7_0806500	3	DnaJ protein%2C putative
PF3D7_0814600	3	PIMMS22 protein%2C putative
PF3D7_0816200	3	vacuolar protein sorting-associated protein 2%2C putative
PF3D7_0817600	3	conserved protein%2C unknown function
PF3D7_0820700	3	2-oxoglutarate dehydrogenase E1 component
PF3D7_0823200	3	RNA-binding protein%2C putative
PF3D7_0831600	3	cytoadherence linked asexual protein 8
PF3D7_0925700	3	histone deacetylase 1
PF3D7_1004200	3	WD repeat-containing protein%2C putative
PF3D7_1018200	3	serine/threonine protein phosphatase 8%2C putative
PF3D7_1023900	3	chromodomain-helicase-DNA-binding protein 1 homolog%2C putative
PF3D7_1035100	3	probable protein%2C unknown function
PF3D7_1037500	3	dynamin-like protein
PF3D7_1118500	3	nucleolar protein 56%2C putative
PF3D7_1134800	3	coatomer subunit delta
PF3D7_1209400	3	cytosolic iron-sulfur protein assembly protein 1%2C putative
PF3D7_1222300	3	endoplasmin%2C putative
PF3D7_1228600	3	merozoite surface protein 9
PF3D7_1232100	3	60 kDa chaperonin
PF3D7_1249800	3	THO complex subunit 2%2C putative
PF3D7_1322200	3	TOG domain-containing protein%2C putative
PF3D7_1325900	3	conserved Plasmodium protein%2C unknown function
PF3D7_1342600	3	myosin A
PF3D7_1356800	3	serine/threonine protein kinase ARK3%2C putative
PF3D7_1414400	3	serine/threonine protein phosphatase PP1
PF3D7_1424100	3	60S ribosomal protein L5%2C putative
PF3D7_1429700	3	ribosomal protein L15%2C mitochondrial%2C putative
PF3D7_1436600	3	cGMP-dependent protein kinase
PF3D7_1444300	3	1-acyl-sn-glycerol-3-phosphate acyltransferase%2C putative
PF3D7_1450500	3	conserved Plasmodium protein%2C unknown function
PF3D7_1451800	3	sortilin
PF3D7_1454400	3	aminopeptidase P
PF3D7_1456800	3	V-type H(+)-translocating pyrophosphatase%2C putative
PF3D7_1457000	3	signal peptide peptidase
PF3D7_1458700	3	exonuclease V%2C mitochondrial%2C putative
PF3D7_1472700	3	DNA-directed RNA polymerase%2C alpha subunit%2C putative
PF3D7_0102500	2	erythrocyte binding antigen-181
PF3D7_0103400	2	zinc-carboxypeptidase%2C putative
PF3D7_0104200	2	StAR-related lipid transfer protein
PF3D7_0106000	2	conserved protein%2C unknown function
PF3D7_0206200	2	pantothenate transporter
PF3D7_0211500	2	GAF domain-related protein%2C putative
PF3D7_0211800	2	asparagine--tRNA ligase
PF3D7_0214100	2	protein transport protein SEC31
PF3D7_0217100	2	ATP synthase subunit alpha%2C mitochondrial
PF3D7_0220800	2	cytoadherence linked asexual protein 2
PF3D7_0304100	2	inner membrane complex protein 1e%2C putative
PF3D7_0307500	2	spindle and kinetochore-associated protein 2%2C putative
PF3D7_0309200	2	serine/threonine protein kinase ARK2%2C putative
PF3D7_0405000	2	ATP-dependent RNA helicase DDX51%2C putative
PF3D7_0406100	2	V-type proton ATPase subunit B
PF3D7_0409500	2	NAD(P)-binding protein%2C putative
PF3D7_0417500	2	memo-like protein
PF3D7_0420300	2	AP2 domain transcription factor%2C putative
PF3D7_0420600	2	conserved Plasmodium protein%2C unknown function
PF3D7_0424200	2	reticulocyte binding protein homologue 4
PF3D7_0501400	2	interspersed repeat antigen
PF3D7_0504400	2	ATP-dependent helicase%2C putative
PF3D7_0504600	2	2-oxoisovalerate dehydrogenase subunit beta%2C mitochondrial%2C putative
PF3D7_0507400	2	subtilisin propeptide-like protein
PF3D7_0507500	2	subtilisin-like protease 1
PF3D7_0507600	2	protein CAF40%2C putative
PF3D7_0508600	2	conserved protein%2C unknown function
PF3D7_0514100	2	ATP-dependent DNA helicase UvrD
PF3D7_0522400	2	conserved Plasmodium protein%2C unknown function
PF3D7_0604100	2	AP2 domain transcription factor
PF3D7_0606000	2	protein KIC1
PF3D7_0609000	2	nucleoporin NUP637%2C putative
PF3D7_0610100	2	pre-mRNA-splicing factor SLU7%2C putative
PF3D7_0615500	2	cdc2-related protein kinase 5
PF3D7_0619200	2	conserved Plasmodium protein%2C unknown function
PF3D7_0621100	2	conserved Plasmodium protein%2C unknown function
PF3D7_0624200	2	SURP domain-containing protein%2C putative
PF3D7_0626800	2	pyruvate kinase
PF3D7_0628100	2	HECT domain-containing protein 1%2C putative
PF3D7_0704800	2	protein phosphatase PPM12%2C putative
PF3D7_0728000	2	eukaryotic translation initiation factor 2 subunit alpha
PF3D7_0811400	2	conserved protein%2C unknown function
PF3D7_0811900	2	RNA-binding protein%2C putative
PF3D7_0825000	2	conserved Plasmodium protein%2C unknown function
PF3D7_0826100	2	HECT-like E3 ubiquitin ligase%2C putative
PF3D7_0826500	2	ubiquitin conjugation factor E4 B%2C putative
PF3D7_0828600	2	folate transporter 1
PF3D7_0903600	2	conserved protein%2C unknown function
PF3D7_0905700	2	autophagy-related protein 3%2C putative
PF3D7_0905900	2	coatomer subunit beta%2C putative
PF3D7_0909200	2	GDP-fucose protein O-fucosyltransferase 2
PF3D7_0910500	2	DNA repair protein REV1%2C putative
PF3D7_0912900	2	26S proteasome regulatory subunit RPN8%2C putative
PF3D7_0914100	2	conserved Plasmodium protein%2C unknown function
PF3D7_0930300	2	merozoite surface protein 1
PF3D7_1008400	2	26S protease regulatory subunit 4%2C putative
PF3D7_1008700	2	tubulin beta chain
PF3D7_1014900	2	protein KIC8
PF3D7_1019000	2	eukaryotic translation initiation factor subunit eIF2A%2C putative
PF3D7_1022800	2	4-hydroxy-3-methylbut-2-en-1-yl diphosphate synthase (ferredoxin)%2C putative
PF3D7_1030200	2	claudin-like apicomplexan microneme protein%2C putative
PF3D7_1031800	2	conserved protein%2C unknown function
PF3D7_1035700	2	duffy binding-like merozoite surface protein
PF3D7_1106700	2	DNA replication ATP-dependent helicase/nuclease DNA2%2C putative
PF3D7_1116400	2	guanine nucleotide-exchange factor SEC12
PF3D7_1116700	2	dipeptidyl aminopeptidase 1
PF3D7_1118300	2	insulinase%2C putative
PF3D7_1133900	2	conserved Plasmodium protein%2C unknown function
PF3D7_1136700	2	armadillo-interacting protein AIP
PF3D7_1141300	2	apical polar ring protein APR1%2C putative
PF3D7_1146600	2	oocyst rupture protein 1%2C putative
PF3D7_1149600	2	DnaJ protein%2C putative
PF3D7_1203700	2	nucleosome assembly protein
PF3D7_1209900	2	ABC transporter B family member 7%2C putative
PF3D7_1219600	2	phospholipid-transporting ATPase 2
PF3D7_1232500	2	CG2-related protein%2C putative
PF3D7_1234100	2	bromodomain protein 5
PF3D7_1235200	2	V-type K+-independent H+-translocating inorganic pyrophosphatase
PF3D7_1244600	2	ADP-ribosylation factor GTPase-activating protein 1
PF3D7_1248500	2	bax inhibitor 1%2C putative
PF3D7_1252300	2	conserved Plasmodium protein%2C unknown function
PF3D7_1252800	2	Plasmodium exported protein (PHISTb)%2C unknown function
PF3D7_1301600	2	erythrocyte binding antigen-140
PF3D7_1303500	2	sodium/hydrogen exchanger
PF3D7_1306600	2	V-type proton ATPase subunit H%2C putative
PF3D7_1309400	2	HORMA domain protein%2C putative
PF3D7_1310700	2	PhIL1-interacting candidate PIC5
PF3D7_1310900	2	ribosomal protein S15%2C mitochondrial%2C putative
PF3D7_1311900	2	V-type proton ATPase catalytic subunit A
PF3D7_1315400	2	zinc finger (CCCH type) protein%2C putative
PF3D7_1316600	2	choline-phosphate cytidylyltransferase
PF3D7_1318700	2	protein AAP4
PF3D7_1318800	2	translocation protein SEC63%2C putative
PF3D7_1322500	2	palmitoyltransferase DHHC5
PF3D7_1323600	2	conserved protein%2C unknown function
PF3D7_1335900	2	thrombospondin-related anonymous protein
PF3D7_1337500	2	conserved Plasmodium protein%2C unknown function
PF3D7_1339300	2	conserved protein%2C unknown function
PF3D7_1344200	2	endoplasmic reticulum chaperone GRP170
PF3D7_1344300	2	zinc finger protein%2C putative
PF3D7_1347200	2	nucleoside transporter 1
PF3D7_1356100	2	conserved Plasmodium protein%2C unknown function
PF3D7_1359600	2	conserved Plasmodium protein%2C unknown function
PF3D7_1361100	2	protein transport protein Sec24A
PF3D7_1366600	2	signal recognition particle receptor subunit alpha%2C putative
PF3D7_1401800	2	choline kinase
PF3D7_1402300	2	26S proteasome regulatory subunit RPN6
PF3D7_1408100	2	plasmepsin III
PF3D7_1409900	2	cytidine diphosphate-diacylglycerol synthase
PF3D7_1413400	2	30S ribosomal protein S9%2C putative
PF3D7_1413700	2	conserved Plasmodium protein%2C unknown function
PF3D7_1414500	2	atypical protein kinase%2C ABC-1 family%2C putative
PF3D7_1414600	2	mRNA-capping enzyme subunit alpha
PF3D7_1420200	2	myosin-specific chaperone UNC%2C putative
PF3D7_1422500	2	ERAD-associated E3 ubiquitin-protein ligase HRD1
PF3D7_1433100	2	HID1 domain-containing protein%2C putative
PF3D7_1433300	2	histone-binding protein RBBP7%2C putative
PF3D7_1436300	2	translocon component PTEX150
PF3D7_1438400	2	metacaspase-2
PF3D7_1442700	2	conserved Plasmodium protein%2C unknown function
PF3D7_1449100	2	CLASP domain-containing protein%2C putative
PF3D7_1449300	2	transcription factor IIIb subunit%2C putative
PF3D7_1449400	2	crossover junction endonuclease MUS81%2C putative
PF3D7_1452000	2	rhoptry neck protein 2
PF3D7_1455300	2	conserved protein%2C unknown function
PF3D7_1462700	2	cytochrome c1%2C heme protein%2C mitochondrial%2C putative
PF3D7_1464700	2	ATP synthase (C/AC39) subunit%2C putative
PF3D7_1474500	2	splicing factor 3A subunit 1%2C putative
PF3D7_0100100	1	erythrocyte membrane protein 1%2C PfEMP1
PF3D7_0103800	1	actin-related protein ARP1%2C putative
PF3D7_0104400	1	4-hydroxy-3-methylbut-2-enyl diphosphate reductase
PF3D7_0105600	1	FtsJ-like methyltransferase%2C putative
PF3D7_0108700	1	secreted ookinete protein%2C putative
PF3D7_0110500	1	bromodomain protein 3%2C putative
PF3D7_0110600	1	phosphatidylinositol-4-phosphate 5-kinase
PF3D7_0110800	1	transcription initiation factor TFIIB%2C putative
PF3D7_0113000	1	glutamic acid-rich protein GARP
PF3D7_0202600	1	nucleic acid-binding protein%2C putative
PF3D7_0206000	1	DNA repair protein RAD2%2C putative
PF3D7_0206700	1	adenylosuccinate lyase
PF3D7_0206900	1	merozoite surface protein 5
PF3D7_0207400	1	serine repeat antigen 7
PF3D7_0208400	1	conserved Plasmodium protein%2C unknown function
PF3D7_0209600	1	transporter%2C putative
PF3D7_0210600	1	protein CERLI1
PF3D7_0214700	1	conserved Plasmodium protein%2C unknown function
PF3D7_0214800	1	conserved Plasmodium membrane protein%2C unknown function
PF3D7_0214900	1	rhoptry neck protein 6
PF3D7_0215400	1	conserved Plasmodium protein%2C unknown function
PF3D7_0216700	1	autophagy-related protein 11%2C putative
PF3D7_0218000	1	replication factor C subunit 2%2C putative
PF3D7_0220000	1	liver stage antigen 3
PF3D7_0302100	1	serine/threonine protein kinase
PF3D7_0302200	1	cytoadherence linked asexual protein 3.2
PF3D7_0303200	1	lipin%2C putative
PF3D7_0305000	1	elongation factor Ts
PF3D7_0305200	1	GRIP domain-containing protein%2C putative
PF3D7_0308800	1	conserved protein%2C unknown function
PF3D7_0311300	1	phosphatidylinositol 3- and 4-kinase%2C putative
PF3D7_0317400	1	DNA replication complex GINS protein%2C putative
PF3D7_0318500	1	conserved Plasmodium protein%2C unknown function
PF3D7_0320700	1	signal peptidase complex subunit 2
PF3D7_0324900	1	erythrocyte membrane protein 1%2C PfEMP1
PF3D7_0403700	1	pre-mRNA-splicing factor CLF1%2C putative
PF3D7_0405100	1	protein transport protein Sec24B%2C putative
PF3D7_0405400	1	pre-mRNA-processing-splicing factor 8%2C putative
PF3D7_0405700	1	lysine decarboxylase%2C putative
PF3D7_0409100	1	U4/U6 small nuclear ribonucleoprotein PRP31%2C putative
PF3D7_0413600	1	26S protease regulatory subunit 6B%2C putative
PF3D7_0413700	1	lysine decarboxylase-like protein%2C putative
PF3D7_0413900	1	ubiquitin carboxyl-terminal hydrolase 13%2C putative
PF3D7_0418300	1	conserved Plasmodium protein%2C unknown function
PF3D7_0500900	1	serine/threonine protein kinase%2C FIKK family
PF3D7_0501500	1	rhoptry-associated protein 3
PF3D7_0501600	1	rhoptry-associated protein 2
PF3D7_0503000	1	50S ribosomal protein L28%2C apicoplast%2C putative
PF3D7_0506500	1	conserved Plasmodium protein%2C unknown function
PF3D7_0506900	1	rhomboid protease ROM4
PF3D7_0508100	1	SET domain protein%2C putative
PF3D7_0509800	1	phosphatidylinositol 4-kinase beta
PF3D7_0516800	1	AP2 domain transcription factor AP2-O2%2C putative
PF3D7_0517400	1	FACT complex subunit SPT16%2C putative
PF3D7_0520900	1	adenosylhomocysteinase
PF3D7_0523100	1	mitochondrial-processing peptidase subunit alpha%2C putative
PF3D7_0524800	1	ubiquitin fusion degradation protein 1%2C putative
PF3D7_0525100	1	acyl-CoA synthetase
PF3D7_0526500	1	conserved Plasmodium protein%2C unknown function
PF3D7_0527000	1	DNA replication licensing factor MCM3%2C putative
PF3D7_0529900	1	RING zinc finger protein%2C putative
PF3D7_0530200	1	phosphoenolpyruvate/phosphate translocator
PF3D7_0530300	1	PhIL1-interacting candidate PIC6
PF3D7_0603800	1	centrosomal protein CEP76%2C putative
PF3D7_0605900	1	elongation of fatty acids protein%2C putative
PF3D7_0608800	1	ornithine aminotransferase
PF3D7_0619000	1	FPL domain-containing protein%2C putative
PF3D7_0623700	1	ATP-dependent RNA helicase SUV3%2C putative
PF3D7_0625400	1	conserved Plasmodium protein%2C unknown function
PF3D7_0627300	1	E3 ubiquitin-protein ligase RNF5%2C putative
PF3D7_0627800	1	acetyl-CoA synthetase%2C putative
PF3D7_0628300	1	choline/ethanolaminephosphotransferase%2C putative
PF3D7_0706100	1	conserved Plasmodium protein%2C unknown function
PF3D7_0708400	1	heat shock protein 90
PF3D7_0715200	1	conserved Plasmodium protein%2C unknown function
PF3D7_0715300	1	calcium/calmodulin-dependent protein kinase%2C putative
PF3D7_0717200	1	conserved Plasmodium protein%2C unknown function
PF3D7_0717300	1	transcription initiation factor IIE subunit alpha%2C putative
PF3D7_0717600	1	inner membrane complex protein%2C putative
PF3D7_0717700	1	serine--tRNA ligase%2C putative
PF3D7_0722900	1	conserved protein%2C unknown function
PF3D7_0723300	1	conserved protein%2C unknown function
PF3D7_0723800	1	conserved Plasmodium protein%2C unknown function
PF3D7_0724900	1	kinesin-20%2C putative
PF3D7_0731500	1	erythrocyte binding antigen-175
PF3D7_0731600	1	acyl-CoA synthetase
PF3D7_0802000	1	glutamate dehydrogenase%2C putative
PF3D7_0803400	1	DNA repair and recombination protein RAD54%2C putative
PF3D7_0803500	1	AAA family ATPase%2C putative
PF3D7_0803800	1	proteasome subunit beta type-4
PF3D7_0804700	1	conserved Plasmodium protein%2C unknown function
PF3D7_0805700	1	serine/threonine protein kinase%2C FIKK family
PF3D7_0806300	1	ferlin-like protein%2C putative
PF3D7_0807600	1	conserved Plasmodium protein%2C unknown function
PF3D7_0807700	1	serine protease DegP
PF3D7_0807800	1	26S proteasome regulatory subunit RPN10%2C putative
PF3D7_0808300	1	ubiquitin regulatory protein%2C putative
PF3D7_0810300	1	protein phosphatase PPM5%2C putative
PF3D7_0811600	1	conserved protein%2C unknown function
PF3D7_0812400	1	karyopherin alpha
PF3D7_0818100	1	zinc finger protein%2C putative
PF3D7_0818900	1	heat shock protein 70
PF3D7_0821000	1	conserved Plasmodium protein%2C unknown function
PF3D7_0827500	1	ribosomal protein L21%2C apicoplast%2C putative
PF3D7_0827900	1	protein disulfide-isomerase
PF3D7_0828800	1	GPI-anchored micronemal antigen
PF3D7_0903700	1	alpha tubulin 1
PF3D7_0904800	1	replication protein A1%2C small fragment
PF3D7_0905400	1	high molecular weight rhoptry protein 3
PF3D7_0907400	1	ATP-dependent protease ATPase subunit ClpY
PF3D7_0909900	1	helicase SKI2W%2C putative
PF3D7_0914700	1	major facilitator superfamily-related transporter%2C putative
PF3D7_0918300	1	eukaryotic translation initiation factor 3 subunit F%2C putative
PF3D7_0919400	1	protein disulfide-isomerase PDI-Trans
PF3D7_0919900	1	regulator of chromosome condensation-PP1-interacting protein
PF3D7_0922200	1	S-adenosylmethionine synthetase
PF3D7_0924400	1	conserved Plasmodium protein%2C unknown function
PF3D7_0932200	1	profilin
PF3D7_0935800	1	cytoadherence linked asexual protein 9
PF3D7_1002100	1	EMP1-trafficking protein
PF3D7_1003000	1	guanylate cyclase organizer UGO%2C putative
PF3D7_1003800	1	U5 small nuclear ribonucleoprotein component%2C putative
PF3D7_1005500	1	regulator of nonsense transcripts 1%2C putative
PF3D7_1008500	1	protein GPR89%2C putative
PF3D7_1008900	1	adenylate kinase
PF3D7_1009800	1	conserved Plasmodium membrane protein%2C unknown function
PF3D7_1012700	1	NLI interacting factor-like phosphatase%2C putative
PF3D7_1013600	1	conserved Plasmodium protein%2C unknown function
PF3D7_1015900	1	enolase
PF3D7_1018700	1	conserved Plasmodium protein%2C unknown function
PF3D7_1021700	1	VPS13 domain-containing protein%2C putative
PF3D7_1021900	1	PHAX domain-containing protein%2C putative
PF3D7_1029900	1	ORC3 domain-containing protein%2C putative
PF3D7_1031200	1	MORN repeat-containing protein 1
PF3D7_1033500	1	WD repeat-containing protein 70%2C putative
PF3D7_1033700	1	bromodomain protein 1
PF3D7_1035200	1	S-antigen
PF3D7_1036000	1	merozoite surface protein 11
PF3D7_1036500	1	conserved Plasmodium protein%2C unknown function
PF3D7_1105000	1	histone H4
PF3D7_1112100	1	conserved Plasmodium protein%2C unknown function
PF3D7_1113100	1	protein tyrosine phosphatase
PF3D7_1115400	1	cysteine proteinase falcipain 3
PF3D7_1115600	1	peptidyl-prolyl cis-trans isomerase
PF3D7_1117700	1	GTP-binding nuclear protein RAN/TC4
PF3D7_1119900	1	protein transport protein SEC16%2C putative
PF3D7_1123500	1	golgi protein 2
PF3D7_1123800	1	structural maintenance of chromosomes protein 5%2C putative
PF3D7_1124000	1	endoplasmic reticulum oxidoreductin%2C putative
PF3D7_1124600	1	ethanolamine kinase
PF3D7_1125100	1	ATP synthase F0 subunit b-like protein%2C putative
PF3D7_1127900	1	conserved Plasmodium protein%2C unknown function
PF3D7_1130700	1	structural maintenance of chromosomes protein 1%2C putative
PF3D7_1132200	1	T-complex protein 1 subunit alpha
PF3D7_1132700	1	50S ribosomal protein L2%2C putative
PF3D7_1133400	1	apical membrane antigen 1
PF3D7_1135100	1	protein phosphatase PPM8%2C putative
PF3D7_1136500	1	casein kinase 1
PF3D7_1140400	1	conserved Plasmodium protein%2C unknown function
PF3D7_1140700	1	chromo domain-containing protein%2C putative
PF3D7_1145200	1	serine/threonine protein kinase%2C putative
PF3D7_1146200	1	conserved Plasmodium protein%2C unknown function
PF3D7_1147800	1	membrane associated erythrocyte binding-like protein
PF3D7_1202200	1	mitochondrial phosphate carrier protein
PF3D7_1205800	1	high mobility group protein B3%2C putative
PF3D7_1205900	1	conserved protein%2C unknown function
PF3D7_1207500	1	RNA-binding protein%2C putative
PF3D7_1212800	1	succinate dehydrogenase [ubiquinone] iron-sulfur subunit%2C mitochondrial
PF3D7_1216400	1	conserved Plasmodium membrane protein%2C unknown function
PF3D7_1217900	1	PPPDE peptidase domain-containing protein%2C putative
PF3D7_1218000	1	thrombospondin-related apical membrane protein
PF3D7_1218200	1	symplekin domain-containing protein%2C putative
PF3D7_1218600	1	arginine--tRNA ligase
PF3D7_1219900	1	ribulose-phosphate 3-epimerase%2C putative
PF3D7_1220900	1	heterochromatin protein 1
PF3D7_1223100	1	cAMP-dependent protein kinase regulatory subunit
PF3D7_1223400	1	phospholipid-transporting ATPase%2C putative
PF3D7_1224700	1	conserved Plasmodium protein%2C unknown function
PF3D7_1226600	1	proliferating cell nuclear antigen 2
PF3D7_1229100	1	multidrug resistance-associated protein 2
PF3D7_1229800	1	myosin J%2C putative
PF3D7_1230000	1	TBC domain-containing protein%2C putative
PF3D7_1231400	1	membrane protein ICM1
PF3D7_1234300	1	DNA polymerase epsilon subunit B%2C putative
PF3D7_1234800	1	splicing factor 3B subunit 3%2C putative
PF3D7_1236100	1	clustered-asparagine-rich protein
PF3D7_1238900	1	protein kinase 2
PF3D7_1239200	1	AP2 domain transcription factor%2C putative
PF3D7_1240300	1	erythrocyte membrane protein 1%2C PfEMP1
PF3D7_1241100	1	polyadenylation factor subunit 2%2C putative
PF3D7_1241900	1	tetratricopeptide repeat protein%2C putative
PF3D7_1248700	1	conserved protein%2C unknown function
PF3D7_1251200	1	coronin
PF3D7_1252100	1	rhoptry neck protein 3
PF3D7_1252600	1	esterase%2C putative
PF3D7_1300200	1	rifin
PF3D7_1306200	1	conserved protein%2C unknown function
PF3D7_1306400	1	26S protease regulatory subunit 10B%2C putative
PF3D7_1307900	1	tripartite motif protein%2C putative
PF3D7_1308900	1	mRNA-decapping enzyme 2%2C putative
PF3D7_1309200	1	protein phosphatase PPM6%2C putative
PF3D7_1311300	1	ATP synthase subunit gamma%2C mitochondrial
PF3D7_1312600	1	2-oxoisovalerate dehydrogenase subunit alpha%2C mitochondrial%2C putative
PF3D7_1314300	1	MACRO domain-containing protein%2C putative
PF3D7_1315500	1	conserved protein%2C unknown function
PF3D7_1315600	1	CDP-diacylglycerol--inositol 3-phosphatidyltransferase
PF3D7_1316100	1	inositol polyphosphate kinase%2C putative
PF3D7_1319400	1	conserved protein%2C unknown function
PF3D7_1320700	1	conserved protein%2C unknown function
PF3D7_1320800	1	dihydrolipoyllysine-residue succinyltransferase component of 2-oxoglutarate dehydrogenase complex
PF3D7_1325100	1	phosphoribosylpyrophosphate synthetase
PF3D7_1327800	1	ribose-phosphate pyrophosphokinase%2C putative
PF3D7_1328100	1	proteasome subunit beta type-7%2C putative
PF3D7_1328300	1	conserved protein%2C unknown function
PF3D7_1330500	1	CTLH domain-containing protein%2C putative
PF3D7_1331400	1	CPW-WPC family protein
PF3D7_1333300	1	transmembrane emp24 domain-containing protein%2C putative
PF3D7_1333400	1	AMMECR1 domain-containing protein%2C putative
PF3D7_1335300	1	reticulocyte binding protein 2 homologue b
PF3D7_1335400	1	reticulocyte binding protein 2 homologue a
PF3D7_1335800	1	conserved Plasmodium protein%2C unknown function
PF3D7_1338600	1	conserved protein%2C unknown function
PF3D7_1342000	1	40S ribosomal protein S6
PF3D7_1343000	1	phosphoethanolamine N-methyltransferase
PF3D7_1343500	1	conserved protein%2C unknown function
PF3D7_1344500	1	U6 snRNA phosphodiesterase%2C putative
PF3D7_1344800	1	aspartate carbamoyltransferase
PF3D7_1346100	1	protein transport protein SEC61 subunit alpha
PF3D7_1347100	1	DNA topoisomerase 3
PF3D7_1347700	1	ethanolamine-phosphate cytidylyltransferase
PF3D7_1348100	1	GTPase%2C putative
PF3D7_1348600	1	conserved Plasmodium protein%2C unknown function
PF3D7_1349100	1	nucleoside diphosphate hydrolase%2C putative
PF3D7_1349500	1	conserved Plasmodium protein%2C unknown function
PF3D7_1349600	1	conserved Plasmodium protein%2C unknown function
PF3D7_1351400	1	60S ribosomal protein L17%2C putative
PF3D7_1353800	1	proteasome subunit alpha type-4%2C putative
PF3D7_1359700	1	conserved Plasmodium protein%2C unknown function
PF3D7_1361900	1	proliferating cell nuclear antigen 1
PF3D7_1362800	1	conserved Plasmodium protein%2C unknown function
PF3D7_1365700	1	SNARE associated Golgi protein%2C putative
PF3D7_1365800	1	conserved Plasmodium protein%2C unknown function
PF3D7_1368100	1	26S proteasome regulatory subunit RPN11%2C putative
PF3D7_1368400	1	ribosomal protein L1%2C putative
PF3D7_1368500	1	heptatricopeptide repeat-containing protein%2C putative
PF3D7_1368800	1	DNA repair endonuclease XPF%2C putative
PF3D7_1368900	1	conserved protein%2C unknown function
PF3D7_1369000	1	glycosylphosphatidylinositol anchor attachment 1 protein%2C putative
PF3D7_1401600	1	Plasmodium exported protein (PHISTb)%2C unknown function
PF3D7_1404800	1	conserved Plasmodium protein%2C unknown function
PF3D7_1405700	1	RING zinc finger protein%2C putative
PF3D7_1408600	1	40S ribosomal protein S8e%2C putative
PF3D7_1410400	1	rhoptry-associated protein 1
PF3D7_1411100	1	conserved Plasmodium membrane protein%2C unknown function
PF3D7_1411900	1	p1/s1 nuclease%2C putative
PF3D7_1414300	1	60S ribosomal protein L10%2C putative
PF3D7_1416100	1	protein SEY1%2C putative
PF3D7_1417500	1	H/ACA ribonucleoprotein complex subunit 4%2C putative
PF3D7_1419800	1	glutathione reductase
PF3D7_1420700	1	surface protein P113
PF3D7_1420900	1	mannose-1-phosphate guanyltransferase%2C putative
PF3D7_1426200	1	protein arginine N-methyltransferase 1
PF3D7_1428200	1	major facilitator superfamily domain-containing protein%2C putative
PF3D7_1429800	1	coatomer subunit beta%2C putative
PF3D7_1429900	1	ADP-dependent DNA helicase RecQ
PF3D7_1431600	1	succinate--CoA ligase [ADP-forming] subunit beta
PF3D7_1439500	1	oocyst rupture protein 2%2C putative
PF3D7_1439900	1	triosephosphate isomerase
PF3D7_1441300	1	serine/threonine protein kinase%2C putative
PF3D7_1442400	1	protein KIC9
PF3D7_1443900	1	heat shock protein 90%2C putative
PF3D7_1444800	1	fructose-bisphosphate aldolase
PF3D7_1448500	1	conserved Plasmodium protein%2C unknown function
PF3D7_1449800	1	conserved protein%2C unknown function
PF3D7_1451200	1	conserved Plasmodium protein%2C unknown function
PF3D7_1455600	1	ferlin%2C putative
PF3D7_1457500	1	vacuolar protein sorting-associated protein 4
PF3D7_1459800	1	bax inhibitor 1%2C putative
PF3D7_1461100	1	conserved Plasmodium protein%2C unknown function
PF3D7_1462800	1	glyceraldehyde-3-phosphate dehydrogenase
PF3D7_1464600	1	serine/threonine protein phosphatase UIS2%2C putative
PF3D7_1466400	1	AP2 domain transcription factor AP2-EXP
PF3D7_1466900	1	conserved Plasmodium protein%2C unknown function
PF3D7_1468400	1	zinc finger protein%2C putative

## Sheet: 284 SNPs
Genes Associated with SNPs	No. of SNP	Description		Highlighted genes are involved in host-parasite interactions
PF3D7_1361800	18	glideosome-associated connector
PF3D7_0304200	16	EH domain-containing protein
PF3D7_1340900	15	sodium-dependent phosphate transporter
PF3D7_0522600	12	magnesium transporter NIPA, putative
PF3D7_0619400	9	cell division cycle protein 48 homologue, putative
PF3D7_1035300	9	glutamate-rich protein GLURP
PF3D7_0918000	8	glideosome-associated protein 50
PF3D7_1033100	8	S-adenosylmethionine decarboxylase/ornithine decarboxylase
PF3D7_0717500	7	calcium-dependent protein kinase 4
PF3D7_0104200	6	StAR-related lipid transfer protein
PF3D7_0929400	6	high molecular weight rhoptry protein 2
PF3D7_1019000	6	eukaryotic translation initiation factor subunit eIF2A, putative
PF3D7_1129100	6	parasitophorous vacuolar protein 1
PF3D7_0806800	5	V-type proton ATPase subunit a, putative
PF3D7_1242800	5	rab specific GDP dissociation inhibitor
PF3D7_1444800	5	fructose-bisphosphate aldolase
PF3D7_0404900	4	6-cysteine protein P41
PF3D7_0624600	4	ISWI chromatin-remodeling complex ATPase
PF3D7_0922200	4	S-adenosylmethionine synthetase
PF3D7_0924000	4	patatin-like phospholipase, putative
PF3D7_1008100	4	PHD finger protein PHD1
PF3D7_1251200	4	coronin
PF3D7_1311900	4	V-type proton ATPase catalytic subunit A
PF3D7_0204700	3	hexose transporter
PF3D7_0423500	3	glideosome associated protein with multiple membrane spans 2
PF3D7_0612700	3	6-cysteine protein P12
PF3D7_0705500	3	inositol-phosphate phosphatase, putative
PF3D7_0807800	3	26S proteasome regulatory subunit RPN10, putative
PF3D7_0905400	3	high molecular weight rhoptry protein 3
PF3D7_1146600	3	oocyst rupture protein 1, putative
PF3D7_1209300	3	telomere repeat-binding zinc finger protein
PF3D7_1244600	3	ADP-ribosylation factor GTPase-activating protein 1
PF3D7_1248500	3	bax inhibitor 1, putative
PF3D7_1407800	3	plasmepsin IV
PF3D7_1414500	3	atypical protein kinase, ABC-1 family, putative
PF3D7_1429900	3	ADP-dependent DNA helicase RecQ
PF3D7_0217100	2	ATP synthase subunit alpha, mitochondrial
PF3D7_0217500	2	calcium-dependent protein kinase 1
PF3D7_0323500	2	survival motor neuron-like protein
PF3D7_0608800	2	ornithine aminotransferase
PF3D7_0628100	2	HECT domain-containing protein 1, putative
PF3D7_0811600	2	conserved protein, unknown function
PF3D7_0831600	2	cytoadherence linked asexual protein 8
PF3D7_1003600	2	inner membrane complex protein 1c, putative
PF3D7_1116700	2	dipeptidyl aminopeptidase 1
PF3D7_1132800	2	aquaglyceroporin
PF3D7_1149200	2	ring-infected erythrocyte surface antigen
PF3D7_1218000	2	thrombospondin-related apical membrane protein
PF3D7_1223100	2	cAMP-dependent protein kinase regulatory subunit
PF3D7_1342600	2	myosin A
PF3D7_1423300	2	serine/threonine protein phosphatase 7
PF3D7_1461400	2	MORN repeat protein, putative
PF3D7_0206200	1	pantothenate transporter
PF3D7_0207700	1	serine repeat antigen 4
PF3D7_0214900	1	rhoptry neck protein 6
PF3D7_0303200	1	lipin, putative
PF3D7_0407800	1	protein CINCH
PF3D7_0410000	1	erythrocyte vesicle protein 1
PF3D7_0414900	1	armadillo-domain containing rhoptry protein
PF3D7_0501500	1	rhoptry-associated protein 3
PF3D7_0501600	1	rhoptry-associated protein 2
PF3D7_0511800	1	inositol-3-phosphate synthase
PF3D7_0515700	1	glideosome-associated protein 40, putative
PF3D7_0523400	1	DnaJ protein, putative
PF3D7_0617800	1	histone H2A
PF3D7_0628300	1	choline/ethanolaminephosphotransferase, putative
PF3D7_0721900	1	V-type ATPase V0 subunit e, putative
PF3D7_0801300	1	von Willebrand factor A domain-related protein
PF3D7_0810300	1	protein phosphatase PPM5, putative
PF3D7_0930300	1	merozoite surface protein 1
PF3D7_0932200	1	profilin
PF3D7_1003000	1	guanylate cyclase organizer UGO, putative
PF3D7_1008700	1	tubulin beta chain
PF3D7_1018200	1	serine/threonine protein phosphatase 8, putative
PF3D7_1024800	1	exported protein 3
PF3D7_1035100	1	probable protein, unknown function
PF3D7_1035400	1	merozoite surface protein 3
PF3D7_1037500	1	dynamin-like protein
PF3D7_1105000	1	histone H4
PF3D7_1136200	1	conserved Plasmodium protein, unknown function
PF3D7_1202600	1	nuclear export mediator factor NEMF, putative
PF3D7_1203700	1	nucleosome assembly protein
PF3D7_1222700	1	glideosome-associated protein 45
PF3D7_1246200	1	actin I
PF3D7_1252100	1	rhoptry neck protein 3
PF3D7_1301600	1	erythrocyte binding antigen-140
PF3D7_1337800	1	calcium-dependent protein kinase 5
PF3D7_1344300	1	zinc finger protein, putative
PF3D7_1361100	1	protein transport protein Sec24A
PF3D7_1364100	1	6-cysteine protein P92
PF3D7_1368100	1	26S proteasome regulatory subunit RPN11, putative
PF3D7_1401600	1	Plasmodium exported protein (PHISTb), unknown function
PF3D7_1404900	1	conserved Plasmodium protein, unknown function
PF3D7_1406800	1	glideosome associated protein with multiple membrane spans 3
PF3D7_1414400	1	serine/threonine protein phosphatase PP1
PF3D7_0903600	1	conserved protein, unknown function
