# Supplementary material for: Stochastic expression of invasion genes in Plasmodium falciparum schizonts
Source: Nat Commun. 2022 May 30;13:3004. doi: 10.1038/s41467-022-30605-z (PMC9151791; doi:10.1038/s41467-022-30605-z)
Supplement: Supplementary file 12 — Source Data [file 41467_2022_30605_MOESM12_ESM.xlsx]

## Sheet: Fig 1a
Pearson Correlation Coefficients of PfRNADil amplified by SSEQ2
	SS_F10	SS_F2	SS_F3	SS_F4	SS_F5	SS_F6	SS_F7	SS_F8	SS_F9	SS_G1	SS_G10	SS_G2	SS_G3	SS_G4	SS_G5	SS_G6	SS_G7	SS_G8	SS_G9	SS_H1	SS_H10	SS_H2	SS_H3	SS_H4	SS_H5	SS_H6	SS_H7	SS_H8	SS_H9
SS_F10	1	0.363565	0.301265	0.348401	0.281199	0.342793	0.162378	0.291555	0.355463	0.322895	0.284749	0.392729	0.396267	0.39428	0.293046	0.255166	0.279257	0.282555	0.183007	0.433762	0.221358	0.273561	0.344159	0.272034	0.273485	0.288339	0.128576	0.346644	0.082248
SS_F2	0.363565	1	0.449083	0.453827	0.301095	0.346148	0.192365	0.403423	0.521765	0.493791	0.375999	0.483083	0.408475	0.399192	0.484543	0.331977	0.425701	0.345673	0.485795	0.44591	0.423199	0.3658	0.412416	0.397112	0.450593	0.491372	0.362555	0.518001	0.368169
SS_F3	0.301265	0.449083	1	0.460318	0.326609	0.346491	0.265692	0.388338	0.464948	0.483475	0.422173	0.411097	0.431755	0.398824	0.460568	0.378564	0.486597	0.362951	0.479297	0.380937	0.447146	0.360168	0.447042	0.488323	0.507422	0.389676	0.420517	0.532089	0.431404
SS_F4	0.348401	0.453827	0.460318	1	0.440357	0.470336	0.35367	0.479482	0.469756	0.330952	0.314384	0.388948	0.50878	0.479431	0.404773	0.511548	0.41306	0.420315	0.399656	0.53088	0.377763	0.414744	0.50733	0.382013	0.402855	0.383715	0.338742	0.366316	0.387992
SS_F5	0.281199	0.301095	0.326609	0.440357	1	0.460938	0.258499	0.389807	0.363842	0.41923	0.323584	0.420931	0.528822	0.430052	0.333048	0.374285	0.281101	0.31717	0.235539	0.450912	0.250404	0.35161	0.519211	0.184351	0.339738	0.268825	0.24723	0.40533	0.210947
SS_F6	0.342793	0.346148	0.346491	0.470336	0.460938	1	0.309682	0.412263	0.411071	0.346543	0.363243	0.379626	0.416566	0.469455	0.39934	0.331469	0.331199	0.384328	0.332703	0.435082	0.406873	0.410846	0.505997	0.413194	0.428028	0.341324	0.434451	0.301646	0.341779
SS_F7	0.162378	0.192365	0.265692	0.35367	0.258499	0.309682	1	0.2684	0.284613	0.170646	0.247859	0.176396	0.248492	0.291672	0.156887	0.268068	0.193537	0.275635	0.128127	0.31462	0.196061	0.315753	0.269284	0.197418	0.196268	0.229276	0.156266	0.223998	0.182434
SS_F8	0.291555	0.403423	0.388338	0.479482	0.389807	0.412263	0.2684	1	0.364751	0.284991	0.354743	0.404498	0.403506	0.391834	0.349773	0.408115	0.360638	0.368279	0.339826	0.526691	0.296999	0.349719	0.419348	0.383228	0.423973	0.307786	0.296413	0.370856	0.395559
SS_F9	0.355463	0.521765	0.464948	0.469756	0.363842	0.411071	0.284613	0.364751	1	0.52813	0.517078	0.310377	0.451825	0.452869	0.49132	0.371594	0.517976	0.419247	0.539644	0.468104	0.502622	0.350102	0.484719	0.489113	0.466769	0.475507	0.436326	0.489766	0.441753
SS_G1	0.322895	0.493791	0.483475	0.330952	0.41923	0.346543	0.170646	0.284991	0.52813	1	0.509099	0.393371	0.506396	0.607883	0.66705	0.513025	0.533488	0.45643	0.595093	0.505556	0.545613	0.363441	0.426776	0.57234	0.679787	0.51663	0.494801	0.597977	0.466638
SS_G10	0.284749	0.375999	0.422173	0.314384	0.323584	0.363243	0.247859	0.354743	0.517078	0.509099	1	0.456548	0.407888	0.336918	0.533962	0.496658	0.523529	0.364267	0.547152	0.414321	0.396759	0.4385	0.418628	0.514931	0.489409	0.461902	0.427181	0.472283	0.41548
SS_G2	0.392729	0.483083	0.411097	0.388948	0.420931	0.379626	0.176396	0.404498	0.310377	0.393371	0.456548	1	0.436806	0.404211	0.496077	0.505598	0.409222	0.312461	0.56559	0.320769	0.343876	0.32925	0.355516	0.413662	0.464657	0.323414	0.415978	0.384808	0.391121
SS_G3	0.396267	0.408475	0.431755	0.50878	0.528822	0.416566	0.248492	0.403506	0.451825	0.506396	0.407888	0.436806	1	0.524593	0.402628	0.430126	0.469441	0.332358	0.426378	0.536012	0.38985	0.383224	0.52244	0.41664	0.488835	0.323817	0.425596	0.578943	0.425307
SS_G4	0.39428	0.399192	0.398824	0.479431	0.430052	0.469455	0.291672	0.391834	0.452869	0.607883	0.336918	0.404211	0.524593	1	0.440001	0.468704	0.433179	0.438468	0.486524	0.529601	0.37546	0.47452	0.494176	0.319064	0.42473	0.306395	0.415962	0.522728	0.38995
SS_G5	0.293046	0.484543	0.460568	0.404773	0.333048	0.39934	0.156887	0.349773	0.49132	0.66705	0.533962	0.496077	0.402628	0.440001	1	0.513177	0.551488	0.39358	0.64283	0.349159	0.528927	0.388011	0.355162	0.525613	0.668575	0.528596	0.540876	0.469186	0.50484
SS_G6	0.255166	0.331977	0.378564	0.511548	0.374285	0.331469	0.268068	0.408115	0.371594	0.513025	0.496658	0.505598	0.430126	0.468704	0.513177	1	0.475631	0.196135	0.523983	0.417636	0.384551	0.338694	0.411005	0.316276	0.509888	0.319808	0.436649	0.377227	0.346776
SS_G7	0.279257	0.425701	0.486597	0.41306	0.281101	0.331199	0.193537	0.360638	0.517976	0.533488	0.523529	0.409222	0.469441	0.433179	0.551488	0.475631	1	0.398646	0.583348	0.384929	0.542419	0.346451	0.401587	0.518345	0.554068	0.532064	0.487144	0.51243	0.485019
SS_G8	0.282555	0.345673	0.362951	0.420315	0.31717	0.384328	0.275635	0.368279	0.419247	0.45643	0.364267	0.312461	0.332358	0.438468	0.39358	0.196135	0.398646	1	0.358062	0.366115	0.353567	0.503282	0.439429	0.441677	0.411656	0.380378	0.415245	0.359209	0.301264
SS_G9	0.183007	0.485795	0.479297	0.399656	0.235539	0.332703	0.128127	0.339826	0.539644	0.595093	0.547152	0.56559	0.426378	0.486524	0.64283	0.523983	0.583348	0.358062	1	0.295907	0.561292	0.347451	0.507959	0.557303	0.591729	0.519934	0.561685	0.528095	0.526471
SS_H1	0.433762	0.44591	0.380937	0.53088	0.450912	0.435082	0.31462	0.526691	0.468104	0.505556	0.414321	0.320769	0.536012	0.529601	0.349159	0.417636	0.384929	0.366115	0.295907	1	0.471791	0.415812	0.538912	0.372211	0.461244	0.418753	0.383713	0.468487	0.406642
SS_H10	0.221358	0.423199	0.447146	0.377763	0.250404	0.406873	0.196061	0.296999	0.502622	0.545613	0.396759	0.343876	0.38985	0.37546	0.528927	0.384551	0.542419	0.353567	0.561292	0.471791	1	0.421444	0.42707	0.506068	0.594564	0.53938	0.565098	0.509335	0.579228
SS_H2	0.273561	0.3658	0.360168	0.414744	0.35161	0.410846	0.315753	0.349719	0.350102	0.363441	0.4385	0.32925	0.383224	0.47452	0.388011	0.338694	0.346451	0.503282	0.347451	0.415812	0.421444	1	0.446926	0.329336	0.395373	0.313865	0.379186	0.396574	0.362695
SS_H3	0.344159	0.412416	0.447042	0.50733	0.519211	0.505997	0.269284	0.419348	0.484719	0.426776	0.418628	0.355516	0.52244	0.494176	0.355162	0.411005	0.401587	0.439429	0.507959	0.538912	0.42707	0.446926	1	0.437629	0.50984	0.481093	0.431575	0.466695	0.462846
SS_H4	0.272034	0.397112	0.488323	0.382013	0.184351	0.413194	0.197418	0.383228	0.489113	0.57234	0.514931	0.413662	0.41664	0.319064	0.525613	0.316276	0.518345	0.441677	0.557303	0.372211	0.506068	0.329336	0.437629	1	0.601719	0.544849	0.510536	0.506319	0.509223
SS_H5	0.273485	0.450593	0.507422	0.402855	0.339738	0.428028	0.196268	0.423973	0.466769	0.679787	0.489409	0.464657	0.488835	0.42473	0.668575	0.509888	0.554068	0.411656	0.591729	0.461244	0.594564	0.395373	0.50984	0.601719	1	0.555992	0.50184	0.477213	0.489085
SS_H6	0.288339	0.491372	0.389676	0.383715	0.268825	0.341324	0.229276	0.307786	0.475507	0.51663	0.461902	0.323414	0.323817	0.306395	0.528596	0.319808	0.532064	0.380378	0.519934	0.418753	0.53938	0.313865	0.481093	0.544849	0.555992	1	0.485905	0.473778	0.489932
SS_H7	0.128576	0.362555	0.420517	0.338742	0.24723	0.434451	0.156266	0.296413	0.436326	0.494801	0.427181	0.415978	0.425596	0.415962	0.540876	0.436649	0.487144	0.415245	0.561685	0.383713	0.565098	0.379186	0.431575	0.510536	0.50184	0.485905	1	0.500315	0.57479
SS_H8	0.346644	0.518001	0.532089	0.366316	0.40533	0.301646	0.223998	0.370856	0.489766	0.597977	0.472283	0.384808	0.578943	0.522728	0.469186	0.377227	0.51243	0.359209	0.528095	0.468487	0.509335	0.396574	0.466695	0.506319	0.477213	0.473778	0.500315	1	0.458022
SS_H9	0.082248	0.368169	0.431404	0.387992	0.210947	0.341779	0.182434	0.395559	0.441753	0.466638	0.41548	0.391121	0.425307	0.38995	0.50484	0.346776	0.485019	0.301264	0.526471	0.406642	0.579228	0.362695	0.462846	0.509223	0.489085	0.489932	0.57479	0.458022	1
Pearson Correlation Coefficients of PfRNADil amplified by MALBAC
	MB_A1	MB_A10	MB_A2	MB_A3	MB_A4	MB_A5	MB_A6	MB_A7	MB_A8	MB_A9	MB_B1	MB_B10	MB_B2	MB_B3	MB_B4	MB_B5	MB_B6	MB_B7	MB_B8	MB_B9	MB_C1	MB_C10	MB_C2	MB_C3	MB_C4	MB_C5	MB_C6	MB_C7	MB_C8	MB_C9
MB_A1	1	0.640874	0.634662	0.579185	0.634316	0.666217	0.672467	0.642215	0.673236	0.639286	0.65541	0.648465	0.576732	0.592572	0.621909	0.648278	0.60865	0.645768	0.594091	0.6066	0.590865	0.630672	0.671247	0.639196	0.623556	0.58691	0.6375	0.614437	0.625858	0.595704
MB_A10	0.640874	1	0.614859	0.545998	0.584162	0.497266	0.549805	0.590752	0.583281	0.536792	0.668106	0.537299	0.467492	0.520778	0.549393	0.658157	0.474401	0.53646	0.500116	0.587767	0.5619	0.54036	0.565323	0.521595	0.566087	0.591986	0.557961	0.485315	0.503557	0.562251
MB_A2	0.634662	0.614859	1	0.591196	0.625218	0.546363	0.613965	0.596923	0.636514	0.620978	0.689489	0.569769	0.557903	0.577716	0.559459	0.615886	0.577469	0.605632	0.598862	0.549225	0.576931	0.569672	0.620966	0.531847	0.636004	0.539883	0.567721	0.532029	0.587644	0.611263
MB_A3	0.579185	0.545998	0.591196	1	0.629875	0.541947	0.558137	0.585599	0.664748	0.574924	0.643647	0.512742	0.534745	0.605857	0.589641	0.577755	0.541105	0.605155	0.552402	0.555248	0.54336	0.533828	0.641857	0.505363	0.593107	0.557758	0.557954	0.532024	0.560091	0.569541
MB_A4	0.634316	0.584162	0.625218	0.629875	1	0.607198	0.626764	0.630959	0.692557	0.601244	0.678996	0.621363	0.567115	0.639764	0.668846	0.593914	0.634019	0.683053	0.617328	0.516261	0.673205	0.58662	0.627316	0.600076	0.663728	0.634104	0.595919	0.582892	0.586959	0.683982
MB_A5	0.666217	0.497266	0.546363	0.541947	0.607198	1	0.641617	0.56458	0.656149	0.586559	0.583048	0.688187	0.623288	0.477743	0.60872	0.58321	0.664771	0.638349	0.594689	0.522422	0.581791	0.623589	0.614171	0.594407	0.663333	0.560692	0.597961	0.666942	0.48647	0.521998
MB_A6	0.672467	0.549805	0.613965	0.558137	0.626764	0.641617	1	0.558915	0.602623	0.617178	0.643868	0.606291	0.630664	0.601186	0.597343	0.622331	0.640241	0.617613	0.615017	0.539138	0.633975	0.634845	0.663102	0.65949	0.651085	0.49563	0.645052	0.611264	0.60278	0.625692
MB_A7	0.642215	0.590752	0.596923	0.585599	0.630959	0.56458	0.558915	1	0.61918	0.569078	0.614864	0.553399	0.539104	0.541154	0.586181	0.592628	0.604685	0.636956	0.552756	0.553712	0.546128	0.572036	0.547246	0.538227	0.658793	0.626599	0.560416	0.575464	0.51674	0.554204
MB_A8	0.673236	0.583281	0.636514	0.664748	0.692557	0.656149	0.602623	0.61918	1	0.667179	0.691208	0.691309	0.673259	0.657907	0.713918	0.662226	0.693284	0.646115	0.667562	0.573763	0.6608	0.670131	0.696711	0.615848	0.681372	0.637259	0.688405	0.663017	0.62517	0.622814
MB_A9	0.639286	0.536792	0.620978	0.574924	0.601244	0.586559	0.617178	0.569078	0.667179	1	0.628911	0.53201	0.583263	0.640318	0.620837	0.589552	0.614896	0.616912	0.560604	0.547127	0.641229	0.57554	0.633621	0.564523	0.617504	0.524394	0.624018	0.546159	0.621106	0.590827
MB_B1	0.65541	0.668106	0.689489	0.643647	0.678996	0.583048	0.643868	0.614864	0.691208	0.628911	1	0.644242	0.568221	0.614563	0.671339	0.683878	0.608758	0.584673	0.63354	0.616899	0.673403	0.625145	0.646087	0.613625	0.682396	0.584049	0.669725	0.577189	0.544992	0.631193
MB_B10	0.648465	0.537299	0.569769	0.512742	0.621363	0.688187	0.606291	0.553399	0.691309	0.53201	0.644242	1	0.62417	0.610328	0.637886	0.594681	0.655444	0.623092	0.667676	0.519895	0.592207	0.590608	0.655727	0.574899	0.676473	0.540639	0.605824	0.634295	0.46598	0.565715
MB_B2	0.576732	0.467492	0.557903	0.534745	0.567115	0.623288	0.630664	0.539104	0.673259	0.583263	0.568221	0.62417	1	0.619108	0.609269	0.550869	0.667846	0.612326	0.62253	0.521165	0.600145	0.631582	0.661832	0.634506	0.644856	0.51016	0.591097	0.654783	0.584804	0.56409
MB_B3	0.592572	0.520778	0.577716	0.605857	0.639764	0.477743	0.601186	0.541154	0.657907	0.640318	0.614563	0.610328	0.619108	1	0.678297	0.566183	0.651473	0.598649	0.623404	0.549749	0.555995	0.605644	0.726653	0.583987	0.532229	0.574031	0.618638	0.584061	0.608632	0.625023
MB_B4	0.621909	0.549393	0.559459	0.589641	0.668846	0.60872	0.597343	0.586181	0.713918	0.620837	0.671339	0.637886	0.609269	0.678297	1	0.669794	0.642794	0.707738	0.633825	0.589165	0.650079	0.562978	0.635565	0.580035	0.68385	0.503743	0.602096	0.601511	0.554765	0.604042
MB_B5	0.648278	0.658157	0.615886	0.577755	0.593914	0.58321	0.622331	0.592628	0.662226	0.589552	0.683878	0.594681	0.550869	0.566183	0.669794	1	0.642598	0.651448	0.59697	0.59245	0.618642	0.604262	0.643604	0.560891	0.630776	0.566855	0.632634	0.582823	0.466506	0.621727
MB_B6	0.60865	0.474401	0.577469	0.541105	0.634019	0.664771	0.640241	0.604685	0.693284	0.614896	0.608758	0.655444	0.667846	0.651473	0.642794	0.642598	1	0.655414	0.643159	0.531553	0.619281	0.667355	0.635177	0.680352	0.734856	0.526666	0.662445	0.667407	0.576773	0.644125
MB_B7	0.645768	0.53646	0.605632	0.605155	0.683053	0.638349	0.617613	0.636956	0.646115	0.616912	0.584673	0.623092	0.612326	0.598649	0.707738	0.651448	0.655414	1	0.63151	0.582485	0.690911	0.620935	0.596271	0.620868	0.670689	0.554942	0.629455	0.590887	0.592513	0.603737
MB_B8	0.594091	0.500116	0.598862	0.552402	0.617328	0.594689	0.615017	0.552756	0.667562	0.560604	0.63354	0.667676	0.62253	0.623404	0.633825	0.59697	0.643159	0.63151	1	0.474176	0.640646	0.582272	0.681519	0.599356	0.688411	0.574603	0.668818	0.598095	0.594481	0.642358
MB_B9	0.6066	0.587767	0.549225	0.555248	0.516261	0.522422	0.539138	0.553712	0.573763	0.547127	0.616899	0.519895	0.521165	0.549749	0.589165	0.59245	0.531553	0.582485	0.474176	1	0.563778	0.572628	0.574791	0.531347	0.570821	0.594661	0.606281	0.513683	0.486743	0.537991
MB_C1	0.590865	0.5619	0.576931	0.54336	0.673205	0.581791	0.633975	0.546128	0.6608	0.641229	0.673403	0.592207	0.600145	0.555995	0.650079	0.618642	0.619281	0.690911	0.640646	0.563778	1	0.582789	0.638994	0.568019	0.660532	0.505178	0.615796	0.554448	0.571813	0.578387
MB_C10	0.630672	0.54036	0.569672	0.533828	0.58662	0.623589	0.634845	0.572036	0.670131	0.57554	0.625145	0.590608	0.631582	0.605644	0.562978	0.604262	0.667355	0.620935	0.582272	0.572628	0.582789	1	0.626793	0.651252	0.566802	0.556392	0.636558	0.583567	0.574774	0.56715
MB_C2	0.671247	0.565323	0.620966	0.641857	0.627316	0.614171	0.663102	0.547246	0.696711	0.633621	0.646087	0.655727	0.661832	0.726653	0.635565	0.643604	0.635177	0.596271	0.681519	0.574791	0.638994	0.626793	1	0.589	0.632588	0.548224	0.622352	0.65608	0.651371	0.629619
MB_C3	0.639196	0.521595	0.531847	0.505363	0.600076	0.594407	0.65949	0.538227	0.615848	0.564523	0.613625	0.574899	0.634506	0.583987	0.580035	0.560891	0.680352	0.620868	0.599356	0.531347	0.568019	0.651252	0.589	1	0.642594	0.49599	0.607395	0.612876	0.551703	0.573911
MB_C4	0.623556	0.566087	0.636004	0.593107	0.663728	0.663333	0.651085	0.658793	0.681372	0.617504	0.682396	0.676473	0.644856	0.532229	0.68385	0.630776	0.734856	0.670689	0.688411	0.570821	0.660532	0.566802	0.632588	0.642594	1	0.606005	0.638673	0.590937	0.646057	0.60389
MB_C5	0.58691	0.591986	0.539883	0.557758	0.634104	0.560692	0.49563	0.626599	0.637259	0.524394	0.584049	0.540639	0.51016	0.574031	0.503743	0.566855	0.526666	0.554942	0.574603	0.594661	0.505178	0.556392	0.548224	0.49599	0.606005	1	0.540556	0.53898	0.4994	0.530696
MB_C6	0.6375	0.557961	0.567721	0.557954	0.595919	0.597961	0.645052	0.560416	0.688405	0.624018	0.669725	0.605824	0.591097	0.618638	0.602096	0.632634	0.662445	0.629455	0.668818	0.606281	0.615796	0.636558	0.622352	0.607395	0.638673	0.540556	1	0.598533	0.513035	0.607135
MB_C7	0.614437	0.485315	0.532029	0.532024	0.582892	0.666942	0.611264	0.575464	0.663017	0.546159	0.577189	0.634295	0.654783	0.584061	0.601511	0.582823	0.667407	0.590887	0.598095	0.513683	0.554448	0.583567	0.65608	0.612876	0.590937	0.53898	0.598533	1	0.530003	0.546692
MB_C8	0.625858	0.503557	0.587644	0.560091	0.586959	0.48647	0.60278	0.51674	0.62517	0.621106	0.544992	0.46598	0.584804	0.608632	0.554765	0.466506	0.576773	0.592513	0.594481	0.486743	0.571813	0.574774	0.651371	0.551703	0.646057	0.4994	0.513035	0.530003	1	0.566528
MB_C9	0.595704	0.562251	0.611263	0.569541	0.683982	0.521998	0.625692	0.554204	0.622814	0.590827	0.631193	0.565715	0.56409	0.625023	0.604042	0.621727	0.644125	0.603737	0.642358	0.537991	0.578387	0.56715	0.629619	0.573911	0.60389	0.530696	0.607135	0.546692	0.566528	1

## Sheet: Fig 1b
AVG_malbac	SD_malbac		AVG_sseq2	SD_sseq2
-3.25561	0.861548		-2.54211	1.66754
-3.1121	0.896216		-1.71664	0.176929
-2.60724	2.06979		-1.62212	0.560128
-2.3995	0.639751		-1.42777	0.60281
-2.26894	1.21486		-1.38957	0.197168
-2.25312	1.24777		-1.38367	0.444003
-2.17376	1.10872		-1.38011	1.40746
-2.01072	2.30632		-1.36194	1.85682
-1.94662	0.667523		-1.34102	0.462562
-1.9138	2.40914		-1.33486	0.906611
-1.80225	0.562041		-1.30803	0.272883
-1.74169	1.40883		-1.29207	0.377694
-1.69131	0.473444		-1.27833	0.627383
-1.6413	1.33341		-1.27522	1.33282
-1.63366	0.155287		-1.25006	0.476196
-1.62393	0.0989902		-1.24869	0.578292
-1.61574	0.114961		-1.23137	0.485506
-1.61181	0.721584		-1.19773	1.33527
-1.57423	0.230284		-1.18236	0.912204
-1.56424	0.985013		-1.16773	0.795779
-1.55955	0.0994952		-1.14115	0.30892
-1.55955	0.0994952		-1.13528	0.896573
-1.55787	0.253001		-1.1154	0.88691
-1.54536	0.144249		-1.08621	0.901844
-1.54385	0.17323		-1.0813	0.608956
-1.51802	1.02844		-1.07578	0.848682
-1.51634	0.240737		-1.05378	1.27438
-1.51064	1.07712		-1.03967	0.204355
-1.50997	0.308673		-1.03282	0.797131
-1.5063	0.248611		-1.02649	0.878412
-1.49525	0.231962		-1.02618	0.634202
-1.49137	0.0721049		-1.0249	0.677169
-1.48237	0.258675		-1.02186	0.450938
-1.46755	0.282608		-0.999473	0.633726
-1.46583	2.16084		-0.990783	1.26479
-1.46358	0.337101		-0.985284	0.792015
-1.45518	0.857126		-0.976645	0.762365
-1.45022	0.188831		-0.960936	0.586059
-1.44058	0.258313		-0.95486	0.793862
-1.43914	1.32603		-0.940114	1.64333
-1.43743	0.595785		-0.937253	1.16612
-1.42979	1.27445		-0.933417	0.878422
-1.42929	0.422837		-0.899091	0.8091
-1.42754	1.36746		-0.898832	0.865787
-1.42025	0.238232		-0.89558	0.382149
-1.41122	0.232573		-0.872689	0.300247
-1.40638	0.310697		-0.866381	0.66992
-1.40491	1.05864		-0.866316	1.32489
-1.40146	1.65274		-0.865542	0.837814
-1.40146	1.65274		-0.855565	0.736985
-1.39856	0.491654		-0.854527	1.39195
-1.38521	0.49494		-0.854523	0.864355
-1.36856	0.438604		-0.851181	0.388385
-1.3618	0.452315		-0.831863	1.71788
-1.35147	0.4209		-0.821443	0.617434
-1.34655	0.41084		-0.818503	1.03245
-1.34079	0.252682		-0.814202	0.988871
-1.33775	0.429694		-0.812177	0.688432
-1.33418	0.220923		-0.782977	1.31634
-1.33018	0.680856		-0.782138	0.829688
-1.32214	0.945358		-0.776984	0.478384
-1.32066	0.726566		-0.767694	0.493914
-1.32026	0.67163		-0.762901	0.767837
-1.31925	0.333765		-0.751212	0.93503
-1.31593	0.35198		-0.747294	0.726565
-1.31342	0.302538		-0.723169	0.671665
-1.3126	0.802244		-0.721281	0.555937
-1.3126	0.802244		-0.721196	0.99515
-1.30877	0.34537		-0.712907	0.62919
-1.3043	0.806488		-0.712712	0.77353
-1.30418	0.767721		-0.711033	0.907439
-1.30224	0.45948		-0.709552	0.909585
-1.29517	0.305236		-0.708666	0.875339
-1.29372	0.493699		-0.707225	1.08784
-1.28605	0.0939199		-0.703031	0.755582
-1.28338	0.34009		-0.693716	1.0272
-1.277	0.395721		-0.687924	0.706873
-1.27488	0.661615		-0.687924	0.706873
-1.27368	1.32679		-0.687521	1.52022
-1.27316	0.33412		-0.677683	1.04814
-1.27306	0.724946		-0.676278	0.630433
-1.27159	0.411091		-0.664309	1.24566
-1.26874	0.456992		-0.663341	0.911686
-1.2581	0.209953		-0.662994	0.895968
-1.25474	0.555606		-0.661138	0.731046
-1.25112	0.381877		-0.660693	0.876642
-1.24909	0.0954727		-0.659027	1.30925
-1.249	0.716676		-0.658457	0.429366
-1.24507	0.62237		-0.658119	1.00752
-1.24469	0.269096		-0.647992	1.00208
-1.24429	0.546773		-0.645686	1.50575
-1.23924	0.629842		-0.645407	0.557583
-1.23237	0.751441		-0.644991	0.895256
-1.22992	0.449274		-0.642843	0.688862
-1.22878	0.70983		-0.636207	0.615074
-1.22772	0.300332		-0.633407	0.944261
-1.22731	0.190634		-0.633188	1.28756
-1.22322	0.548104		-0.632379	0.762045
-1.2229	0.477416		-0.628152	1.34218
-1.21765	0.608936		-0.627623	0.395501
-1.21679	0.733641		-0.622842	1.06416
-1.20802	0.644564		-0.61391	1.222
-1.20802	0.644564		-0.601563	0.910823
-1.20666	0.671534		-0.599049	1.18587
-1.20644	0.475794		-0.597666	0.812274
-1.20341	0.500316		-0.592808	1.54038
-1.2018	0.620564		-0.590247	0.941134
-1.20029	0.555864		-0.588992	0.655561
-1.1979	0.532028		-0.580786	0.868542
-1.1975	0.380518		-0.580699	0.889402
-1.19657	0.270831		-0.57924	0.789491
-1.195	0.438961		-0.577144	1.0418
-1.19305	0.643711		-0.576384	0.582695
-1.19259	0.604475		-0.571321	0.574065
-1.1925	0.271188		-0.571219	1.32333
-1.18969	0.788244		-0.570041	1.0157
-1.18916	0.333508		-0.560842	0.503685
-1.18875	0.599256		-0.555277	1.23748
-1.18851	0.722244		-0.554019	0.947442
-1.18692	0.710158		-0.550265	0.82457
-1.18495	0.832457		-0.549891	0.598122
-1.18404	0.416557		-0.549774	0.760365
-1.1835	0.55135		-0.537346	0.716489
-1.18223	0.553632		-0.536799	1.11169
-1.18185	0.393285		-0.536791	1.88903
-1.17874	0.149198		-0.534313	0.77322
-1.17318	0.63018		-0.529838	1.00167
-1.17195	0.483549		-0.528415	0.891407
-1.17135	0.387548		-0.526077	1.10028
-1.17095	0.686383		-0.51822	1.38013
-1.16958	0.672167		-0.511422	1.0399
-1.16385	0.612972		-0.509022	0.737862
-1.16276	0.491868		-0.508783	1.35784
-1.16033	0.828088		-0.500346	0.724171
-1.16023	0.616289		-0.499383	1.42781
-1.16002	0.561607		-0.494878	0.784718
-1.15858	0.58793		-0.493864	0.986145
-1.15546	0.542455		-0.492015	1.03627
-1.15282	0.763583		-0.491207	0.893527
-1.14862	0.612669		-0.487923	0.725957
-1.14862	0.612669		-0.478302	0.664472
-1.14761	1.13958		-0.476024	1.15592
-1.143	0.651787		-0.471249	0.433192
-1.14271	0.646528		-0.466558	1.01687
-1.14216	0.684074		-0.466137	3.71992
-1.14173	0.687911		-0.461925	1.25001
-1.14118	0.786414		-0.457649	0.933513
-1.13909	1.23372		-0.453757	1.03012
-1.13899	0.457641		-0.450948	0.954732
-1.13897	0.535636		-0.449812	0.781888
-1.13523	1.02548		-0.448361	0.915116
-1.13467	0.517325		-0.446029	0.652832
-1.13431	0.955797		-0.445972	0.882298
-1.13154	0.518661		-0.440067	0.801542
-1.1302	0.442486		-0.43938	0.216754
-1.12764	1.82255		-0.430251	0.701586
-1.12721	0.402545		-0.421215	0.786208
-1.12645	0.611664		-0.420821	0.615454
-1.12529	0.581065		-0.418676	0.676317
-1.12241	0.577243		-0.414312	0.888515
-1.11934	0.881271		-0.40883	1.04894
-1.1168	0.658369		-0.407936	0.640318
-1.11526	0.48331		-0.399673	0.82504
-1.11501	1.72362		-0.396492	1.16927
-1.10816	0.792788		-0.389344	1.44584
-1.1071	0.463692		-0.387579	0.536719
-1.10437	0.361982		-0.386518	0.996554
-1.10333	0.815015		-0.384126	1.78263
-1.10066	0.462509		-0.383647	0.688829
-1.10054	0.991955		-0.375883	0.436055
-1.09845	0.637777		-0.372368	0.620415
-1.0969	0.41024		-0.371353	1.32938
-1.09574	1.14816		-0.371044	1.20986
-1.09405	0.644308		-0.363611	2.52261
-1.09327	0.270247		-0.362829	1.30057
-1.09273	0.76895		-0.36273	0.427008
-1.09036	0.412498		-0.357914	2.07071
-1.08852	0.435428		-0.347486	1.04882
-1.08488	0.620487		-0.347476	0.956812
-1.08295	1.25482		-0.342453	1.02727
-1.0826	0.611696		-0.340339	0.293182
-1.08224	0.532089		-0.338402	2.30558
-1.08126	0.731112		-0.333329	1.15685
-1.07885	0.626346		-0.332269	0.710743
-1.07828	0.716229		-0.332016	1.41056
-1.07687	0.881199		-0.327755	1.06236
-1.07544	0.549874		-0.324546	0.885155
-1.07526	0.648951		-0.323854	5.33939
-1.07391	0.680341		-0.323176	1.30066
-1.07232	0.897255		-0.321987	3.38005
-1.07065	0.476179		-0.31755	1.01675
-1.06886	0.818256		-0.315893	0.833854
-1.06629	0.482702		-0.308438	0.87206
-1.06237	0.493627		-0.307702	1.17658
-1.05993	0.916391		-0.305445	0.932809
-1.05911	0.670695		-0.297525	0.971453
-1.05857	0.677999		-0.29532	1.04254
-1.05857	0.743673		-0.291109	0.66003
-1.05835	0.423416		-0.290452	0.610104
-1.05608	0.725466		-0.288895	0.921721
-1.05599	0.565989		-0.288635	0.891362
-1.05555	0.77814		-0.269285	0.581572
-1.05505	0.389269		-0.265049	0.733258
-1.05434	0.595551		-0.260916	0.790008
-1.05352	0.985201		-0.260504	0.730299
-1.05303	1.21111		-0.250164	0.746222
-1.053	2.01747		-0.249004	1.46283
-1.0521	0.665144		-0.246907	1.09357
-1.04971	0.276436		-0.245532	0.805314
-1.04793	1.4865		-0.244712	0.315985
-1.04509	0.487498		-0.243466	0.607264
-1.04488	0.629115		-0.242331	4.12791
-1.04423	0.436531		-0.234443	1.25599
-1.04218	0.754739		-0.232762	0.406519
-1.0416	0.681983		-0.222562	2.8237
-1.04005	1.06598		-0.219831	1.36264
-1.03935	0.456725		-0.213751	0.875524
-1.03827	0.405877		-0.211189	1.23379
-1.03773	0.690286		-0.207985	0.993729
-1.03647	0.542118		-0.20599	0.977961
-1.0296	0.579311		-0.20189	0.722947
-1.0285	1.0657		-0.200392	1.13738
-1.01669	0.583147		-0.19742	2.95823
-1.01564	1.08765		-0.195274	2.1938
-1.01375	0.604141		-0.192481	0.859723
-1.01278	0.705899		-0.191697	0.919278
-1.01228	0.593015		-0.187854	3.88792
-1.00787	0.884498		-0.18724	1.05417
-1.00624	0.94224		-0.18558	0.783614
-1.00449	1.19105		-0.184252	0.813488
-1.00405	0.605019		-0.177597	1.19891
-1.00198	0.388278		-0.175167	2.83645
-1.00192	0.868083		-0.17141	0.30527
-1.00101	0.579533		-0.171101	0.90666
-1.00024	0.48786		-0.166252	1.58405
-0.998655	0.700054		-0.151801	0.596193
-0.997815	0.380889		-0.151584	1.28735
-0.994448	1.02734		-0.150658	2.13687
-0.986873	0.650622		-0.146163	1.12289
-0.98611	0.762465		-0.140363	1.07657
-0.985272	0.996263		-0.137867	0.969604
-0.984741	0.606951		-0.134738	1.82552
-0.983943	0.653954		-0.134409	0.802709
-0.98292	0.509812		-0.133648	1.28291
-0.98238	0.445039		-0.125684	0.935554
-0.980273	0.763806		-0.118035	1.64533
-0.979847	0.699339		-0.114721	1.7771
-0.979071	0.650077		-0.112495	1.69038
-0.97811	0.528125		-0.109186	1.25457
-0.977743	1.59795		-0.109171	1.66416
-0.974	0.587905		-0.108656	1.16221
-0.973809	0.70217		-0.106584	2.20705
-0.972961	0.785084		-0.0986963	0.355854
-0.972738	0.598322		-0.0970973	0.865242
-0.97019	0.547099		-0.0969798	1.77842
-0.968269	0.949544		-0.0927378	1.93058
-0.966347	0.893359		-0.0875734	2.72295
-0.964858	0.845422		-0.0869698	0.498643
-0.963417	0.516866		-0.0853255	3.04408
-0.96261	0.99137		-0.0820913	0.978725
-0.962273	0.732548		-0.081569	1.19148
-0.961967	0.712797		-0.0804425	2.84401
-0.961217	0.162161		-0.0799526	2.64365
-0.96011	0.472005		-0.0727162	1.73888
-0.957395	0.390545		-0.0723278	0.481658
-0.955669	0.674709		-0.0707677	0.378055
-0.954798	0.526819		-0.06444	0.597152
-0.946651	0.516159		-0.0624412	1.03139
-0.946555	0.585452		-0.0587033	1.16748
-0.946501	0.372617		-0.0547232	1.2044
-0.946416	0.726694		-0.0516421	0.731142
-0.946404	0.516686		-0.0453828	0.880413
-0.944261	0.675069		-0.0446999	1.3629
-0.94306	0.675461		-0.0398968	1.44432
-0.939633	0.588317		-0.0374699	0.311299
-0.939518	0.188853		-0.0335185	0.797892
-0.936566	0.466023		-0.0316757	0.996106
-0.936565	0.907262		-0.0297902	0.723971
-0.936109	0.72601		-0.029132	1.67141
-0.93587	0.780915		-0.0271807	0.710316
-0.9338	0.650886		-0.0261219	3.12545
-0.929463	2.70168		-0.0230908	0.903272
-0.928538	0.575268		-0.0186423	0.3435
-0.927544	0.610231		-0.00620027	1.10789
-0.926287	0.662591		-0.00180265	1.34275
-0.92568	0.804634		-0.000730431	1.90416
-0.925504	0.393005		-3.29586e-05	1.47096
-0.925318	1.06453		0.000707439	1.4672
-0.922786	0.748252		0.00113427	0.638014
-0.921845	0.879796		0.00164782	1.10854
-0.921414	0.364903		0.00234244	2.25208
-0.920023	0.578607		0.00757287	0.873418
-0.919788	0.817544		0.00942533	0.85861
-0.919569	0.576689		0.0103373	1.135
-0.918599	0.402093		0.015227	1.0568
-0.917777	1.23694		0.0157021	1.55769
-0.917423	0.634841		0.0160822	0.648754
-0.915458	0.82597		0.0229385	0.76053
-0.913412	0.841454		0.0260171	0.976844
-0.913225	1.02922		0.0268929	1.90323
-0.911431	0.627724		0.028354	0.816725
-0.910004	0.97138		0.0291451	4.04869
-0.90627	0.458267		0.0298369	2.19436
-0.905551	0.528213		0.0326297	0.584925
-0.905515	0.861705		0.0346315	0.613648
-0.905371	1.3645		0.0346344	1.36548
-0.90528	0.481228		0.0347641	0.77157
-0.90378	1.41476		0.0353995	0.860574
-0.90279	1.1487		0.0362386	1.46396
-0.902519	0.683355		0.0382764	1.21413
-0.899107	0.638235		0.0400316	1.74869
-0.898028	0.908079		0.0416806	0.904947
-0.897856	1.01369		0.0417575	1.34659
-0.89759	0.652234		0.0421627	0.885722
-0.897527	0.679351		0.0505499	0.969605
-0.896647	0.315904		0.0514659	0.547484
-0.896452	0.499769		0.0520728	1.05296
-0.895874	0.968309		0.0526074	2.10665
-0.894987	0.456269		0.0538535	1.06993
-0.894042	0.319832		0.0588298	1.04308
-0.889476	0.199977		0.0596667	2.34799
-0.887978	0.715304		0.0679612	1.35709
-0.887335	1.42227		0.0688999	1.47124
-0.886521	0.268162		0.069029	1.95496
-0.885281	0.697213		0.069029	1.95496
-0.884969	0.730848		0.0712871	1.34109
-0.884298	1.36071		0.0769869	1.84012
-0.880948	1.09883		0.0812621	1.13803
-0.880049	0.727432		0.0843454	0.914515
-0.879982	0.935169		0.0856172	1.00415
-0.876366	0.664418		0.0889354	1.05636
-0.87371	0.620282		0.0890168	0.899231
-0.872499	0.752266		0.0892449	2.60271
-0.868877	0.552455		0.0895332	1.38993
-0.867486	0.667903		0.0917321	1.69566
-0.864448	0.793617		0.0963494	0.657019
-0.862478	0.920781		0.0973805	0.780488
-0.862417	0.755583		0.0994156	1.15339
-0.860051	0.693018		0.0996858	1.39718
-0.859748	0.782812		0.100476	1.51503
-0.857955	0.462974		0.101539	1.62679
-0.857771	0.723561		0.104552	2.5524
-0.855952	0.618382		0.106441	3.12108
-0.855338	0.0594		0.108715	1.26577
-0.854913	0.708747		0.110558	2.82002
-0.853809	0.395307		0.110576	0.850457
-0.853751	0.855794		0.112255	1.18205
-0.851072	0.526326		0.113825	0.964113
-0.851007	0.683552		0.11405	2.37805
-0.847497	0.717686		0.120252	0.936835
-0.846751	0.722291		0.121062	1.35374
-0.846565	0.633069		0.123435	1.02944
-0.846421	0.843155		0.124483	0.738095
-0.842101	0.887817		0.124615	2.56503
-0.841486	0.801725		0.13165	1.14218
-0.840479	0.950676		0.133596	3.02195
-0.839272	0.853271		0.133738	1.13797
-0.838546	1.02329		0.13393	1.0582
-0.838193	0.613628		0.134774	1.25324
-0.83563	0.61059		0.134954	0.962025
-0.835626	0.553		0.136957	2.28759
-0.835378	0.354309		0.137892	2.23238
-0.835262	0.882724		0.139049	1.57728
-0.834421	0.502428		0.141223	2.57874
-0.833947	0.910759		0.142964	0.978285
-0.833537	1.36119		0.144085	1.36523
-0.832944	0.64752		0.147848	1.27376
-0.831311	0.519824		0.151361	1.20875
-0.827579	0.693617		0.154265	1.84556
-0.826706	0.960586		0.159505	2.58825
-0.825975	1.28044		0.159533	1.21414
-0.825682	0.60289		0.159533	1.21414
-0.823025	0.624282		0.162335	2.08299
-0.822324	0.512191		0.166107	1.33587
-0.82202	0.723689		0.166954	1.20308
-0.821587	0.56409		0.17122	1.34299
-0.821526	0.603715		0.175389	1.4546
-0.820414	0.585051		0.176642	1.51268
-0.82014	0.809369		0.17843	1.88527
-0.820047	0.674534		0.180481	1.21554
-0.818505	0.60523		0.185205	1.10468
-0.816753	0.552688		0.185214	2.2636
-0.816279	0.970267		0.188136	2.82935
-0.81534	0.942682		0.189806	1.45553
-0.813827	0.620361		0.191257	0.852186
-0.813601	0.621977		0.192106	1.51058
-0.8132	0.674773		0.19425	3.00476
-0.812928	0.814044		0.198005	1.04915
-0.811211	0.669397		0.198405	1.42771
-0.81034	0.271656		0.201098	2.40253
-0.807779	0.566658		0.20453	1.16979
-0.805701	0.963987		0.204831	1.30621
-0.804782	0.637918		0.206688	1.01481
-0.804741	0.929799		0.210966	1.77389
-0.803162	1.16132		0.212224	2.71722
-0.803117	0.640027		0.212447	2.56953
-0.803035	0.694829		0.214166	0.880415
-0.801252	0.153449		0.215032	0.342673
-0.80089	0.664456		0.216095	1.33951
-0.799771	0.576082		0.218481	0.521373
-0.798809	0.96697		0.226327	0.907258
-0.798465	0.658803		0.228332	2.31709
-0.797248	0.965955		0.229308	1.98799
-0.796965	0.343539		0.233305	0.483058
-0.796163	0.568937		0.23354	2.71729
-0.795536	1.03253		0.23413	1.31423
-0.795528	0.767729		0.234405	2.83974
-0.794727	1.2277		0.236069	2.70048
-0.79408	0.872227		0.237496	1.1975
-0.793821	1.25906		0.238313	1.82232
-0.793659	0.477641		0.23964	2.73737
-0.793077	0.727471		0.24043	1.62178
-0.791807	0.607947		0.241214	2.02793
-0.79168	0.475627		0.241296	1.69226
-0.791534	0.895147		0.241323	1.95718
-0.791357	0.925082		0.241352	2.82892
-0.789277	1.8923		0.246182	1.42597
-0.788839	0.559542		0.246815	1.7759
-0.788574	0.745058		0.249138	2.40684
-0.788362	0.858681		0.251025	1.16133
-0.788305	1.40229		0.253889	0.841275
-0.787586	0.795477		0.25557	1.58123
-0.783619	0.859587		0.256927	1.51705
-0.783247	0.930182		0.257908	1.23407
-0.782964	0.564792		0.260591	0.948466
-0.782876	0.796611		0.26193	2.59179
-0.782858	0.84757		0.268445	2.74575
-0.780012	0.736305		0.270678	2.4737
-0.77944	0.882993		0.272	3.40066
-0.779417	0.585117		0.275342	1.50195
-0.779242	0.814773		0.277192	2.08201
-0.778406	0.404736		0.280141	2.25705
-0.77346	0.403647		0.295333	1.73019
-0.77255	0.754987		0.296815	1.90877
-0.772291	0.751947		0.298452	1.2091
-0.771592	0.698882		0.300521	3.39747
-0.769639	0.701553		0.300892	1.19919
-0.768809	0.743334		0.301905	1.23711
-0.767836	0.825765		0.302821	1.50806
-0.767726	0.769805		0.304337	0.987158
-0.765548	0.827937		0.305785	2.07073
-0.765369	0.612149		0.308155	2.7678
-0.764472	0.935395		0.308897	2.35831
-0.760229	1.04594		0.309334	2.29139
-0.759856	0.822322		0.312627	1.56074
-0.759749	0.549844		0.314024	1.44217
-0.759387	0.774251		0.314738	1.60004
-0.758043	0.727531		0.316197	0.175059
-0.757343	1.38811		0.317359	2.63349
-0.75713	0.572101		0.321015	1.13655
-0.757085	0.960374		0.327496	1.13418
-0.756574	0.526614		0.328235	0.323096
-0.756121	0.840801		0.329868	1.12817
-0.755033	1.63117		0.331203	1.47719
-0.754706	1.12073		0.342826	1.22869
-0.753018	0.63189		0.344101	2.26009
-0.751901	0.426883		0.347377	0.978598
-0.75165	0.364274		0.34814	0.37311
-0.750882	0.897863		0.35177	0.758859
-0.750802	0.509505		0.352223	1.35589
-0.750576	0.668607		0.35238	2.20718
-0.749267	0.922274		0.355578	1.32741
-0.748266	0.957436		0.356303	1.99812
-0.748224	0.943102		0.358717	1.72419
-0.748144	1.0985		0.360738	3.27031
-0.746684	0.979754		0.36473	1.29477
-0.746174	0.717587		0.364936	1.68076
-0.746051	1.22921		0.366546	0.718668
-0.745737	0.663491		0.366644	1.02535
-0.744244	0.560007		0.369106	2.41037
-0.743956	1.26403		0.372464	0.852017
-0.739214	0.74258		0.373489	3.15897
-0.737594	0.785302		0.374059	0.898079
-0.734606	0.674722		0.375342	0.961704
-0.732213	0.896487		0.375967	1.3019
-0.731363	0.766736		0.375973	2.58713
-0.730743	0.659458		0.376285	3.63159
-0.729883	1.77455		0.377865	1.24487
-0.729562	0.716566		0.379453	3.53346
-0.727602	1.00727		0.382188	1.31898
-0.727187	0.684694		0.382206	1.16916
-0.726953	1.1979		0.382529	1.58488
-0.726918	0.420228		0.388506	0.845877
-0.726865	0.794935		0.390425	1.13567
-0.725634	0.680879		0.391259	3.43115
-0.725384	0.848336		0.40017	2.38685
-0.724479	0.4836		0.400322	3.3273
-0.724345	0.815107		0.401886	0.531315
-0.723542	0.559789		0.402393	0.736631
-0.723397	1.77192		0.405392	2.42529
-0.722723	0.458223		0.406582	0.878967
-0.721303	0.981907		0.408052	2.90991
-0.720708	0.846748		0.409534	1.37371
-0.720526	0.92876		0.409655	2.13219
-0.720406	0.825515		0.410238	1.33801
-0.720378	0.704758		0.413067	1.49066
-0.71962	0.243429		0.41398	1.12014
-0.719173	0.516087		0.414284	2.30695
-0.718664	0.437815		0.414284	2.30695
-0.718286	1.00601		0.418421	1.54416
-0.717508	3.32894		0.426113	3.88401
-0.717397	0.570865		0.427152	1.13484
-0.717259	0.656667		0.428531	1.06513
-0.716767	1.0624		0.429579	2.47359
-0.716453	0.619388		0.429579	2.47359
-0.715968	0.759405		0.429921	2.17918
-0.713116	0.997561		0.432038	1.24963
-0.712443	0.852918		0.441042	0.969984
-0.712423	1.35507		0.441457	1.56594
-0.710051	0.780156		0.441545	1.63698
-0.708581	1.01515		0.445062	3.5249
-0.707724	0.496829		0.447126	1.35668
-0.705767	0.628645		0.448859	1.34047
-0.704692	0.856947		0.454375	2.71604
-0.704692	0.856947		0.45463	2.49163
-0.704577	0.706121		0.45482	2.96301
-0.704088	0.498224		0.456643	1.16496
-0.703092	0.859181		0.457822	1.09965
-0.702563	1.09879		0.458903	0.982358
-0.70255	1.17808		0.459585	1.09249
-0.701912	1.17752		0.461052	1.41527
-0.701852	1.15244		0.462166	2.45009
-0.701184	0.597876		0.467539	4.18108
-0.699261	0.877223		0.467703	1.78466
-0.697405	0.889581		0.469282	4.05642
-0.69694	0.832415		0.470235	1.57991
-0.695608	0.635669		0.475051	1.52978
-0.695048	0.917128		0.47652	2.22347
-0.695029	0.909355		0.477828	2.82292
-0.694216	1.42562		0.478552	1.23202
-0.694032	0.579907		0.482482	1.139
-0.69288	0.64764		0.483018	3.38391
-0.692425	0.835119		0.483247	4.29196
-0.691638	0.781426		0.483546	1.34309
-0.689732	0.572602		0.493653	0.277054
-0.689527	1.16776		0.495446	3.4719
-0.688738	0.691193		0.497599	1.08638
-0.688533	0.358148		0.504442	0.977924
-0.687793	0.823745		0.505817	1.82675
-0.685824	0.876971		0.505983	2.83125
-0.685329	0.877391		0.511013	1.27634
-0.685223	1.61265		0.511643	2.25557
-0.684311	0.934458		0.512224	1.21554
-0.683996	0.865416		0.512682	2.20138
-0.683944	0.764809		0.514167	3.03756
-0.68386	1.09084		0.516594	2.07116
-0.683495	0.297324		0.518472	2.78909
-0.683135	0.758745		0.519143	1.06612
-0.682497	0.861661		0.521111	1.60211
-0.68179	0.651449		0.522012	0.97206
-0.680661	0.858098		0.524274	1.61177
-0.680079	1.08007		0.528152	2.38058
-0.679798	0.450424		0.528213	2.77963
-0.679416	1.20527		0.52822	3.89784
-0.677131	0.733315		0.529016	1.49714
-0.677103	0.695921		0.530396	2.36555
-0.676549	1.03574		0.530448	0.555884
-0.676167	1.18516		0.530822	0.80017
-0.675923	1.087		0.536849	1.70323
-0.673028	0.924069		0.537368	2.49581
-0.672295	0.634406		0.539911	1.25586
-0.671435	0.883174		0.543745	1.70408
-0.670814	0.82577		0.54483	1.59129
-0.669193	0.677918		0.549177	1.36704
-0.668966	0.486955		0.55267	0.945113
-0.667124	0.773865		0.55354	1.05993
-0.665435	0.918223		0.556295	3.53529
-0.663693	1.14289		0.558639	2.422
-0.663652	1.32528		0.558819	1.8197
-0.663485	0.610779		0.558819	1.8197
-0.662539	1.10442		0.559338	1.48696
-0.661554	0.596636		0.561372	2.68893
-0.660995	0.520913		0.565534	4.97728
-0.660729	0.781137		0.567173	1.82868
-0.658496	1.82735		0.575506	4.27771
-0.657915	0.44232		0.575828	1.20761
-0.657699	0.571058		0.576634	1.8171
-0.657582	0.499747		0.577346	1.07884
-0.65666	1.0338		0.577585	1.409
-0.656502	0.788528		0.578374	1.2076
-0.656347	0.636012		0.583979	2.82678
-0.654786	0.576844		0.584089	0.93396
-0.651242	0.791757		0.585179	3.25999
-0.650745	0.99412		0.585946	2.61302
-0.648875	0.700711		0.587792	3.86942
-0.648511	0.829504		0.588363	3.87433
-0.648476	0.560649		0.591589	2.56784
-0.645458	1.24214		0.591621	1.86126
-0.645247	0.669733		0.591831	2.53041
-0.644871	0.662745		0.592375	1.48674
-0.643627	0.407952		0.592462	1.15802
-0.64326	0.727279		0.594258	2.63223
-0.642566	0.830596		0.594978	3.61929
-0.640174	0.362276		0.602858	3.1892
-0.640021	0.791139		0.603797	1.44998
-0.638419	1.21921		0.607787	1.68973
-0.637293	0.854493		0.609307	1.79798
-0.636526	0.784019		0.610031	2.71345
-0.636079	1.20936		0.614141	1.42217
-0.635976	0.82855		0.617136	3.44728
-0.635	0.677734		0.621911	2.66668
-0.634319	0.596397		0.624481	3.41912
-0.633309	0.785088		0.626641	1.33154
-0.632599	1.18561		0.629148	1.29046
-0.631902	0.71298		0.630234	1.46413
-0.631522	0.848008		0.63099	2.57378
-0.630719	1.08968		0.631783	3.42793
-0.629663	0.83265		0.63867	2.89073
-0.629563	1.29206		0.645431	1.51353
-0.628729	1.19449		0.64739	1.10458
-0.627757	1.03132		0.653268	0.885901
-0.62719	2.36772		0.654543	2.47273
-0.626741	1.88637		0.655385	1.66215
-0.626059	0.611015		0.655917	2.11233
-0.625919	0.954752		0.656868	2.87757
-0.625434	0.760166		0.658843	3.20851
-0.6247	1.40814		0.660162	1.87426
-0.624467	0.817578		0.661516	1.77345
-0.624007	0.833054		0.66597	2.62829
-0.623757	0.304762		0.667558	1.81492
-0.622779	1.20463		0.667599	3.80715
-0.622566	0.678744		0.671211	3.0784
-0.622364	0.857217		0.67377	4.01987
-0.621683	0.729313		0.674979	1.72233
-0.62113	0.717861		0.676263	1.22908
-0.620229	0.691769		0.676393	2.69348
-0.619268	0.713021		0.67671	2.04317
-0.618458	0.171747		0.676931	1.26658
-0.618068	1.04506		0.680344	2.10763
-0.617516	0.865729		0.683169	2.55571
-0.617308	0.721932		0.685304	4.226
-0.616882	0.747259		0.685832	1.13178
-0.616551	0.873534		0.690136	3.00329
-0.61633	0.422477		0.692072	3.03353
-0.616252	0.795084		0.696853	1.18821
-0.615795	0.619621		0.698181	1.76285
-0.615309	0.816626		0.69826	1.621
-0.614653	1.25665		0.699795	1.57291
-0.613978	1.00476		0.703939	1.84854
-0.613454	0.758161		0.706689	2.67288
-0.612069	0.809337		0.710014	1.1613
-0.611856	1.45245		0.712105	1.32521
-0.610576	1.79951		0.712677	1.0428
-0.609805	0.931186		0.713134	2.63159
-0.608969	0.688651		0.714067	2.19183
-0.608559	0.717869		0.715029	1.82827
-0.60828	0.349066		0.715278	1.1892
-0.60731	0.167048		0.718694	2.72331
-0.607168	0.664422		0.721834	5.76818
-0.605772	0.917413		0.722472	1.95372
-0.605534	0.644431		0.724225	1.47716
-0.603544	0.780341		0.725043	1.43486
-0.603444	0.778979		0.725748	1.6417
-0.603221	0.68612		0.72785	4.11672
-0.602246	1.56771		0.728455	0.435167
-0.600453	1.08784		0.729102	1.54256
-0.599879	0.967291		0.729378	2.751
-0.599794	1.13065		0.729889	1.61245
-0.599536	1.11539		0.729972	3.23445
-0.59799	0.681404		0.730705	1.44358
-0.597878	0.955702		0.732661	2.97375
-0.597672	0.942594		0.735111	1.0484
-0.596173	0.966099		0.735812	1.9268
-0.595282	0.823069		0.736413	1.22938
-0.594157	0.796609		0.739282	3.52422
-0.592921	0.967488		0.73929	1.94735
-0.592042	0.592529		0.740195	1.91615
-0.591555	0.662729		0.7427	1.63018
-0.591089	1.0495		0.744246	1.32719
-0.590798	1.06455		0.744975	3.30907
-0.590518	0.91949		0.748452	1.30992
-0.589682	1.05684		0.748644	2.63467
-0.587651	0.918379		0.749449	1.44815
-0.58747	1.235		0.750539	2.07773
-0.586851	2.26706		0.751597	2.03117
-0.58625	0.917041		0.753142	2.78329
-0.585951	0.923693		0.753294	1.51411
-0.585876	0.527986		0.756662	1.51542
-0.58564	0.724375		0.756716	4.55706
-0.585274	0.828127		0.75683	4.21335
-0.585144	1.66448		0.757208	2.30204
-0.583163	1.07466		0.758184	3.36701
-0.582901	0.882619		0.758461	2.08558
-0.582587	1.34281		0.767257	3.77849
-0.582539	0.797729		0.768879	0.396334
-0.582406	0.488861		0.770822	3.16736
-0.582252	0.818483		0.772426	1.10504
-0.580231	0.778298		0.775397	1.40012
-0.579089	0.741545		0.776917	4.39888
-0.578831	0.906935		0.779951	3.05138
-0.578614	0.880886		0.780277	1.46969
-0.577573	1.3779		0.782997	4.26905
-0.577257	1.06749		0.78335	3.44436
-0.577202	0.85587		0.78469	3.81511
-0.575826	0.668339		0.785142	1.64457
-0.575116	1.29688		0.78544	1.54746
-0.575082	1.76968		0.787924	0.98137
-0.57506	0.815966		0.788074	2.07242
-0.571898	0.746541		0.791439	2.21422
-0.571138	1.11148		0.794671	2.08817
-0.571108	0.979577		0.795908	1.47436
-0.570723	0.335259		0.797099	1.38864
-0.570081	0.429444		0.798783	1.4878
-0.569741	0.705018		0.801633	1.2718
-0.568074	0.688264		0.804295	1.50213
-0.567439	0.767996		0.804738	2.41982
-0.566706	0.893686		0.806011	3.06947
-0.563628	0.949541		0.806466	1.72947
-0.562959	1.01794		0.806646	1.22868
-0.561246	1.14786		0.80932	2.90738
-0.560709	1.07266		0.813978	3.23499
-0.56016	0.987439		0.81412	3.94915
-0.560135	0.460631		0.814921	2.32989
-0.558918	1.14558		0.81681	2.20918
-0.557233	1.46658		0.818131	2.19145
-0.556282	0.944938		0.818944	2.3635
-0.556258	1.18792		0.819356	1.13966
-0.555181	1.45246		0.81983	2.75442
-0.554763	0.850864		0.820507	3.26884
-0.55336	0.838835		0.821467	2.06036
-0.552959	1.28814		0.830424	3.06235
-0.552916	0.755716		0.831873	3.71873
-0.549933	0.406988		0.833364	3.19129
-0.549547	0.962561		0.835163	2.01819
-0.549354	1.50863		0.83637	1.91879
-0.548778	1.0241		0.838282	1.35495
-0.54873	0.727341		0.849478	2.25718
-0.548542	0.560843		0.850064	1.46177
-0.547369	1.00077		0.851998	1.18987
-0.545596	1.24883		0.855753	1.66116
-0.54423	0.653712		0.857653	1.51797
-0.54317	1.17273		0.858157	1.70797
-0.542785	1.61843		0.85995	1.50871
-0.542528	0.504616		0.861915	2.94415
-0.542293	0.50243		0.867783	1.26843
-0.54213	1.31229		0.871493	2.58617
-0.541772	0.55215		0.872962	3.22545
-0.540425	0.637682		0.873085	3.02082
-0.540421	0.771569		0.875651	2.42955
-0.539975	0.578016		0.877018	2.37095
-0.539652	0.859565		0.87897	2.95234
-0.538997	0.921281		0.880389	0.800215
-0.538977	1.19		0.881531	3.43942
-0.538323	1.05561		0.882322	2.09428
-0.536969	0.859538		0.883969	2.80515
-0.536935	0.671692		0.884665	0.397286
-0.536681	0.741133		0.884929	2.72579
-0.536393	0.616706		0.888477	1.43695
-0.535618	0.948899		0.889931	4.1691
-0.535433	1.408		0.893589	4.31689
-0.535093	0.909527		0.894555	2.36347
-0.534744	1.41148		0.896082	1.08953
-0.534292	1.06999		0.897074	2.20096
-0.533104	1.07939		0.897102	2.80522
-0.531836	0.646612		0.897927	1.11406
-0.531576	0.262175		0.897991	1.36231
-0.531118	1.2382		0.899972	2.86527
-0.529326	0.636811		0.902338	1.05069
-0.52913	0.38905		0.903521	1.06944
-0.528981	0.852413		0.90736	1.84596
-0.528378	1.3003		0.907651	3.10839
-0.526435	1.05958		0.909999	2.0011
-0.525027	0.745605		0.91384	3.07594
-0.524562	0.739246		0.916829	2.56114
-0.524135	0.9691		0.921369	1.64778
-0.524113	0.609724		0.926031	2.59976
-0.523607	1.43601		0.926609	2.32822
-0.523473	0.757955		0.927537	3.31318
-0.523373	0.93309		0.928177	3.06077
-0.523206	1.29678		0.932287	2.08431
-0.52209	0.95071		0.933412	2.03753
-0.520416	0.43661		0.936027	2.71776
-0.520395	0.874369		0.938308	2.83179
-0.520084	1.1999		0.943161	2.33285
-0.519561	1.08557		0.94563	1.83972
-0.519512	1.75012		0.947667	4.42806
-0.517496	1.74714		0.947806	0.957657
-0.516675	0.294963		0.949241	1.20708
-0.514053	0.409763		0.949417	1.4228
-0.512555	0.775932		0.949983	4.64555
-0.51252	1.07565		0.952228	2.67969
-0.512409	0.67861		0.953752	1.21769
-0.510865	1.00407		0.963909	2.54911
-0.510371	0.539331		0.965734	1.95087
-0.509925	0.23999		0.966904	3.00565
-0.50977	0.712337		0.96779	2.06284
-0.509242	0.837719		0.969432	1.86708
-0.508141	0.927554		0.970234	0.507539
-0.506969	2.4328		0.970892	2.12654
-0.506822	0.766576		0.973939	3.31981
-0.506319	0.949159		0.974741	0.811195
-0.505075	0.704313		0.975502	3.71336
-0.503708	0.962011		0.981786	3.69433
-0.499397	0.706896		0.985502	1.19142
-0.498815	1.13317		0.987172	1.25939
-0.498765	1.23383		0.989838	2.05523
-0.498592	0.799021		0.990441	2.26139
-0.497601	0.925728		0.991424	2.02383
-0.497539	0.635107		0.991775	3.24973
-0.497502	0.836199		0.991907	1.15709
-0.497354	0.849722		0.992376	1.24694
-0.497227	0.888326		0.993216	3.31357
-0.497131	1.76192		0.996056	2.94609
-0.495494	0.838942		0.998435	2.77334
-0.49519	1.28583		0.999622	3.2421
-0.494291	1.48391		1.00225	0.617919
-0.493934	1.14063		1.0095	0.566189
-0.4931	0.801081		1.01142	1.57534
-0.49309	0.957412		1.01309	1.36034
-0.490941	0.907901		1.01422	1.76975
-0.490444	0.799715		1.01532	3.02745
-0.489413	0.781432		1.01685	1.43301
-0.489374	0.111231		1.01816	0.955903
-0.488965	0.427988		1.02134	4.02218
-0.488783	0.828988		1.02225	2.88331
-0.48834	0.744245		1.02345	3.78896
-0.4872	0.298496		1.02433	2.53254
-0.485893	1.18152		1.02591	2.45569
-0.485165	1.15269		1.02704	2.4983
-0.484308	1.02535		1.02941	3.08219
-0.484308	1.02535		1.03073	2.95153
-0.484179	0.916206		1.03192	3.86792
-0.483171	0.314893		1.03266	2.99571
-0.482432	0.935974		1.03271	3.77466
-0.481365	0.908086		1.03951	2.52579
-0.481232	1.08615		1.04058	2.58956
-0.480005	1.2249		1.04086	1.40206
-0.478885	1.03478		1.04621	3.40289
-0.478576	2.09768		1.05276	3.29899
-0.478549	0.874446		1.05394	1.21846
-0.477946	1.13798		1.0562	2.51452
-0.47777	1.06411		1.05656	2.81374
-0.475921	0.904446		1.05674	2.96968
-0.475692	1.04616		1.06081	2.76277
-0.475589	0.841182		1.06741	1.79777
-0.475238	0.774164		1.0686	2.16861
-0.473107	0.841956		1.06923	3.64454
-0.472847	0.795402		1.07275	1.63832
-0.471981	1.32429		1.07578	1.23215
-0.471724	1.09388		1.07683	1.51632
-0.471003	0.644433		1.0777	2.55213
-0.470807	0.702815		1.07981	1.985
-0.469082	0.674183		1.08174	3.63222
-0.469034	1.08176		1.08181	1.76159
-0.468877	1.13633		1.08244	4.14462
-0.46879	1.18228		1.0828	3.38239
-0.467728	0.917528		1.08299	2.05183
-0.467193	0.575381		1.08819	3.98479
-0.466763	1.07945		1.08904	1.4228
-0.465484	1.08854		1.08924	2.36042
-0.46433	0.892936		1.09402	3.63453
-0.463966	1.251		1.09519	3.03223
-0.462822	1.86197		1.09847	2.7277
-0.46237	0.945505		1.09939	2.89032
-0.460669	1.09743		1.10178	1.91596
-0.459729	1.00794		1.10187	4.0244
-0.459718	0.456541		1.10263	2.91604
-0.458792	1.24942		1.10316	3.63859
-0.458616	0.811283		1.10359	2.6306
-0.458433	0.946927		1.10522	2.82645
-0.458299	1.17164		1.10531	3.74223
-0.456973	0.79483		1.10545	1.31063
-0.456461	0.726284		1.10576	3.65567
-0.456307	0.841583		1.10923	4.86575
-0.455719	1.09198		1.1094	2.90708
-0.455192	0.849698		1.11048	4.77436
-0.454971	1.19028		1.11336	3.49859
-0.451603	1.02948		1.11406	2.42146
-0.44968	0.708802		1.11565	1.56625
-0.448998	0.911311		1.11684	0.879868
-0.44872	1.11432		1.11793	4.1759
-0.44787	1.39738		1.12239	1.88122
-0.447648	1.2784		1.12803	1.06705
-0.445249	0.43967		1.12923	2.68105
-0.445106	1.63952		1.12929	1.51951
-0.445051	0.769643		1.13048	1.23208
-0.443579	2.16673		1.1328	2.13973
-0.443131	0.778667		1.13802	1.4754
-0.441414	0.990691		1.13999	2.17892
-0.440869	0.977107		1.14117	1.5716
-0.440359	0.714255		1.14121	2.12252
-0.439677	2.29441		1.14433	3.70316
-0.439637	0.447637		1.1492	1.64558
-0.439264	0.860569		1.15342	2.63158
-0.438983	0.628687		1.15689	1.62931
-0.438976	0.207555		1.159	3.59281
-0.438532	2.30679		1.16008	4.57358
-0.437556	0.824489		1.16346	1.58803
-0.437551	0.899772		1.16388	1.82918
-0.436833	0.759458		1.16427	2.16864
-0.436822	1.12709		1.16472	0.963061
-0.436783	0.897408		1.16978	2.85399
-0.436597	0.945448		1.16983	3.02153
-0.435359	1.31309		1.17247	4.00125
-0.435011	1.0308		1.17345	2.50337
-0.434618	1.07705		1.17676	3.3105
-0.43458	1.48135		1.17833	3.62614
-0.433339	1.14763		1.17874	4.09791
-0.431744	0.60334		1.17998	3.73295
-0.431722	1.06112		1.18179	2.42445
-0.42989	1.70147		1.18226	1.53335
-0.427265	0.838649		1.18347	5.1035
-0.427025	0.916425		1.18714	3.2545
-0.426991	1.0228		1.19093	3.86539
-0.426227	0.945713		1.19794	1.20837
-0.425379	1.36718		1.20452	4.05098
-0.424896	1.38399		1.20821	2.84261
-0.423531	0.856589		1.20889	1.44944
-0.423214	0.63931		1.20938	2.21458
-0.422076	1.11373		1.20956	1.81876
-0.421107	0.873373		1.20958	2.33022
-0.419831	1.47761		1.20995	1.5061
-0.419691	0.814308		1.21281	2.13094
-0.419681	1.18484		1.21506	3.28443
-0.419022	0.876706		1.2158	2.44302
-0.418708	0.723538		1.21865	1.87568
-0.417909	0.520901		1.21962	3.22198
-0.417676	1.12531		1.22222	3.30429
-0.416532	1.11399		1.22531	2.9623
-0.416415	1.11428		1.22541	2.92872
-0.414812	0.455335		1.22571	2.3278
-0.413924	0.468745		1.22575	2.33367
-0.413303	1.44451		1.22645	4.12719
-0.411959	1.00196		1.22753	2.1478
-0.411496	0.999817		1.22828	1.59542
-0.411241	0.895413		1.22946	4.22977
-0.41115	1.31025		1.23157	3.41557
-0.410965	0.716031		1.23173	1.4949
-0.409628	1.07302		1.23248	1.96267
-0.409535	1.05325		1.23384	3.49287
-0.408828	1.07597		1.23535	2.69507
-0.4085	0.706485		1.23544	1.40541
-0.407146	1.06566		1.23977	4.48973
-0.406781	1.40603		1.24086	2.16217
-0.405791	0.825534		1.24262	1.11062
-0.40543	1.22004		1.24704	1.79333
-0.402859	0.423662		1.24779	1.70956
-0.402577	0.994465		1.24863	4.14924
-0.402071	1.16354		1.2498	2.73608
-0.40138	0.371646		1.2498	2.73608
-0.400909	1.37129		1.25468	1.37532
-0.400496	0.696909		1.25878	2.77352
-0.400339	2.43653		1.26089	1.57631
-0.399235	0.469361		1.26224	1.47082
-0.398821	0.742858		1.26299	3.72983
-0.398494	1.09881		1.26479	2.72666
-0.398207	1.18495		1.26571	1.34029
-0.397501	1.05515		1.26649	3.49529
-0.395897	1.32659		1.27149	2.71615
-0.395853	1.10668		1.27784	1.9052
-0.393262	1.25579		1.27859	1.68836
-0.393021	1.67293		1.27986	3.14873
-0.392626	0.786557		1.28151	1.68869
-0.392604	1.86456		1.28255	3.72665
-0.392207	0.14675		1.28331	2.67384
-0.392098	0.899612		1.28401	1.80807
-0.390816	0.83511		1.28569	3.37119
-0.389799	1.30622		1.28637	0.95838
-0.389531	1.43353		1.28704	1.3817
-0.389517	0.797518		1.28856	1.39846
-0.389003	1.06679		1.28951	1.42141
-0.388621	0.42425		1.29195	1.90109
-0.387605	0.870139		1.29663	2.64042
-0.386776	1.01669		1.29726	1.82513
-0.384614	1.29516		1.29993	2.12151
-0.3846	0.674383		1.30093	1.54853
-0.384464	0.66537		1.3032	2.65821
-0.383722	1.13037		1.30732	2.11107
-0.383616	1.17822		1.30841	3.2654
-0.382868	0.718721		1.31298	4.85439
-0.382656	0.536791		1.31406	2.70904
-0.382325	0.646928		1.31453	2.22376
-0.38151	1.02607		1.31914	4.58469
-0.379036	0.95614		1.3216	2.69973
-0.378609	0.130933		1.32452	3.51488
-0.378059	1.51187		1.32551	2.26331
-0.377822	0.621987		1.32782	4.71659
-0.376617	0.834259		1.32789	3.713
-0.376071	0.899097		1.32905	2.41265
-0.375696	0.921002		1.32928	3.45734
-0.37357	1.41108		1.32928	3.45734
-0.373072	0.871484		1.32993	3.74275
-0.372569	1.06305		1.3328	2.79818
-0.372188	0.927251		1.3328	2.79818
-0.366589	0.913889		1.33383	3.74236
-0.366205	1.575		1.33397	3.95556
-0.365207	1.00649		1.33873	2.90096
-0.364774	0.717405		1.33979	2.92557
-0.363754	1.16761		1.34044	2.03964
-0.363654	0.920522		1.34103	3.88258
-0.361742	0.908955		1.34178	3.09264
-0.360293	1.25236		1.3418	2.7941
-0.358956	1.07863		1.34312	3.36064
-0.358942	0.983054		1.34756	1.60626
-0.357262	1.36295		1.34822	3.055
-0.357201	0.958471		1.34985	3.94935
-0.357156	0.784149		1.34985	3.94935
-0.356254	1.96007		1.35141	2.69483
-0.355375	0.874809		1.35237	2.58377
-0.354848	1.04091		1.35297	1.5491
-0.354123	1.17958		1.35415	3.16285
-0.354118	1.19507		1.35601	4.20487
-0.353684	2.04296		1.35617	1.20138
-0.352805	0.501665		1.35779	4.11431
-0.35276	0.711394		1.35794	3.29439
-0.351707	1.03905		1.3591	3.30505
-0.351342	1.4707		1.3602	3.33555
-0.349444	1.60436		1.36459	1.68225
-0.346928	0.583324		1.36505	2.87433
-0.346441	0.315364		1.36564	2.43235
-0.34568	1.17032		1.36642	3.41077
-0.344865	1.72671		1.36756	3.47294
-0.344709	0.700518		1.36784	0.841307
-0.343296	0.899122		1.36826	3.12005
-0.342859	2.04717		1.36905	4.11141
-0.342402	0.786538		1.37613	5.07652
-0.341208	2.19908		1.37796	1.98222
-0.339393	1.26198		1.38063	4.95437
-0.339152	0.759363		1.3831	2.00879
-0.338266	0.748608		1.38323	3.07406
-0.337189	1.09783		1.38617	2.7246
-0.336712	0.73924		1.38649	5.01569
-0.336148	1.09657		1.38817	3.81906
-0.335971	0.792139		1.38817	3.81906
-0.335946	0.645673		1.38886	3.15828
-0.335146	1.13429		1.38948	1.68986
-0.334338	0.9631		1.39133	3.6275
-0.333838	1.04579		1.39235	3.53812
-0.333162	0.928818		1.39334	4.57196
-0.330175	1.4922		1.39589	2.47797
-0.329541	0.739691		1.39788	0.601774
-0.328652	0.822192		1.39839	1.40393
-0.328636	1.46623		1.39862	2.37799
-0.328116	2.28376		1.39914	2.90163
-0.326854	0.949513		1.3997	1.50425
-0.326853	1.42779		1.39978	2.35288
-0.326684	1.02373		1.39986	3.86177
-0.324744	1.38423		1.40323	3.5998
-0.324008	1.06706		1.40355	2.45361
-0.323829	1.14991		1.40519	2.92212
-0.323646	0.968906		1.40768	1.98911
-0.323565	1.11482		1.40987	3.06077
-0.322881	1.52303		1.41239	2.15008
-0.321961	0.837824		1.4136	4.76652
-0.319865	0.453954		1.41479	3.27305
-0.3196	0.282787		1.41669	4.27104
-0.319344	0.896053		1.42056	3.74215
-0.317455	1.55783		1.42092	3.71041
-0.316312	1.09834		1.42295	3.37952
-0.315566	0.830211		1.42326	2.80294
-0.315468	1.00184		1.42376	2.43306
-0.314383	1.05515		1.42487	3.04475
-0.311106	1.11926		1.42881	3.57329
-0.310276	0.930685		1.42973	3.1551
-0.309807	0.810918		1.4325	2.28699
-0.309749	1.26885		1.43314	3.55382
-0.30941	0.796845		1.43326	1.48969
-0.308115	1.08879		1.43391	4.42334
-0.307588	1.05765		1.43924	4.27259
-0.307095	0.763345		1.43933	3.20942
-0.307029	0.754592		1.43947	2.97239
-0.305851	1.59189		1.43952	2.83958
-0.305224	0.843296		1.43984	4.16575
-0.304057	1.64736		1.44322	2.56585
-0.30378	1.04874		1.44435	1.5493
-0.303424	1.2536		1.44502	3.80858
-0.301809	1.00559		1.44522	3.02894
-0.300482	0.956873		1.44618	3.50621
-0.299972	0.839875		1.44784	4.33186
-0.299972	0.839875		1.4501	2.32862
-0.298095	1.00262		1.45261	1.53383
-0.297643	0.230706		1.45332	1.10946
-0.297481	0.36095		1.4552	2.02993
-0.29508	0.851083		1.4572	2.90924
-0.294009	1.27261		1.45773	5.49943
-0.293911	0.997277		1.45812	2.04573
-0.293489	0.79827		1.45872	2.31147
-0.293128	0.967755		1.46019	2.49093
-0.291766	1.01448		1.46105	4.01765
-0.291639	0.660506		1.46153	3.31841
-0.291426	1.12212		1.46163	3.00655
-0.291206	0.900698		1.46206	3.35015
-0.290867	1.24695		1.46298	3.64722
-0.290247	1.05858		1.46439	2.90946
-0.289729	0.951075		1.46848	3.64247
-0.28955	1.48278		1.47179	4.26209
-0.28834	1.08697		1.47384	3.49936
-0.288298	0.984747		1.476	2.42294
-0.288029	0.214169		1.47603	2.36656
-0.287832	0.355313		1.47741	1.22603
-0.287558	1.60218		1.48184	3.33496
-0.285293	0.792794		1.48224	4.68129
-0.284873	1.02387		1.48226	1.99704
-0.284759	1.04305		1.48295	1.90032
-0.282058	0.924145		1.4834	3.77018
-0.281243	1.84139		1.48365	3.60389
-0.280153	1.05172		1.48656	2.27036
-0.279795	0.925363		1.4882	4.12332
-0.278947	0.757844		1.4905	1.33258
-0.277988	1.39693		1.49217	2.95188
-0.277826	1.10639		1.49312	3.53083
-0.277685	0.65806		1.49732	2.54384
-0.277603	1.10989		1.49826	2.55855
-0.277484	0.937437		1.49891	1.48277
-0.27719	0.575168		1.5	4.19223
-0.277149	1.52985		1.50034	2.4818
-0.276626	1.22072		1.50099	1.55678
-0.275177	0.998809		1.50125	4.60261
-0.274334	0.920082		1.5014	2.48698
-0.269528	1.12551		1.50479	4.49204
-0.268796	1.19104		1.50904	1.28911
-0.267735	2.32868		1.50997	3.5841
-0.267571	0.808837		1.51055	1.93717
-0.265325	1.31941		1.51055	2.9104
-0.264814	1.28341		1.51402	1.87731
-0.264603	1.44271		1.51511	2.66468
-0.263581	0.50781		1.5177	2.88738
-0.26308	1.37841		1.51902	3.46673
-0.262641	1.23463		1.51944	2.80895
-0.261085	0.863418		1.52135	3.19712
-0.260621	0.776211		1.5219	4.26449
-0.259983	0.965403		1.52341	2.90157
-0.259669	1.13736		1.5247	3.60353
-0.259019	1.20797		1.52542	4.32723
-0.25887	1.35769		1.52655	3.15327
-0.258323	0.935528		1.52938	2.35191
-0.252455	0.198948		1.53181	2.60538
-0.251965	0.993186		1.53337	1.5821
-0.250784	1.32748		1.53339	2.31378
-0.250116	0.822565		1.53465	4.4257
-0.249738	0.973574		1.5384	3.60097
-0.249003	1.53146		1.54028	2.55274
-0.248225	0.90161		1.54266	3.84046
-0.247934	0.94389		1.54286	2.30624
-0.246733	0.702397		1.54369	1.83638
-0.244706	1.5378		1.54829	2.71453
-0.244569	1.00263		1.5487	4.92882
-0.243897	1.62449		1.54876	2.38863
-0.243228	0.579314		1.54896	2.26511
-0.243166	0.828359		1.55364	3.72807
-0.242892	1.10529		1.55416	3.04677
-0.240415	0.831898		1.56104	3.80104
-0.240233	1.25948		1.5628	4.61148
-0.238745	1.29484		1.56528	3.2765
-0.238308	1.13119		1.56528	3.2765
-0.238228	0.918681		1.56638	0.92854
-0.237748	1.59419		1.56797	3.15907
-0.237447	1.21409		1.56858	3.24803
-0.235552	0.851804		1.56911	3.60313
-0.235272	1.06334		1.56977	2.10186
-0.23484	0.468638		1.57039	1.86499
-0.232097	0.87297		1.57063	4.99219
-0.23115	1.22181		1.57339	3.9101
-0.231111	2.10656		1.57401	4.32776
-0.22772	1.12606		1.57491	5.59953
-0.227498	1.08437		1.5761	3.4515
-0.227392	1.17974		1.57659	2.4137
-0.226582	1.44834		1.5774	4.49016
-0.225263	1.34819		1.57944	2.98735
-0.224443	0.609036		1.58077	3.89816
-0.22443	1.60435		1.58246	3.13468
-0.224391	0.999053		1.58566	3.87128
-0.224275	0.693445		1.58604	3.33259
-0.224166	0.850222		1.58604	3.33259
-0.222959	0.980572		1.58621	2.258
-0.22177	1.06262		1.58704	2.93055
-0.221385	0.753476		1.58707	3.77066
-0.220577	1.49275		1.589	0.656828
-0.220577	1.49275		1.59286	3.30314
-0.219435	1.43232		1.59318	1.07727
-0.21845	1.09349		1.5943	2.48909
-0.217153	1.44316		1.59442	1.93343
-0.21494	1.01393		1.59588	2.58056
-0.214245	1.05728		1.59673	3.52652
-0.212972	1.02347		1.59775	4.70453
-0.212398	1.20018		1.60176	3.50758
-0.210437	0.947292		1.60183	2.50772
-0.210147	1.09874		1.60325	3.44802
-0.208941	0.889735		1.60418	3.55936
-0.208176	0.970752		1.60834	3.98901
-0.206192	0.966758		1.60991	3.26305
-0.205944	0.859446		1.61014	2.46382
-0.205316	1.20276		1.61137	2.52001
-0.204126	0.644719		1.61283	1.55936
-0.2039	1.26211		1.61374	3.48441
-0.203583	0.477213		1.61605	3.88106
-0.203131	1.07448		1.61617	2.88232
-0.201501	1.0876		1.61756	2.86512
-0.201111	1.42781		1.61939	2.89559
-0.201101	1.31418		1.62358	3.31995
-0.201005	0.995989		1.62489	4.13405
-0.199112	1.07417		1.6299	3.25155
-0.198031	0.962783		1.63509	2.54589
-0.19681	0.847004		1.63634	3.27103
-0.194445	1.1716		1.6366	3.53027
-0.194213	1.03489		1.6366	3.53027
-0.193377	1.40571		1.64096	1.64102
-0.192899	0.928439		1.64293	1.831
-0.192613	1.36203		1.64496	2.40376
-0.19218	1.1167		1.64847	3.47547
-0.192004	2.02843		1.65007	2.32243
-0.190707	1.102		1.65096	1.42815
-0.190651	1.23453		1.6532	4.13677
-0.190407	1.23598		1.65355	2.34732
-0.189668	1.37188		1.65376	3.0846
-0.189201	1.00001		1.65616	2.57988
-0.188583	0.495593		1.65678	3.16087
-0.18726	0.927242		1.65864	1.54855
-0.187093	1.13751		1.66112	4.18549
-0.186766	0.933949		1.66225	3.05414
-0.185809	1.01871		1.66226	3.61403
-0.185675	0.951206		1.66369	2.25491
-0.185474	1.00029		1.6645	3.85952
-0.185351	1.13505		1.6662	2.53634
-0.18523	0.837065		1.67018	1.88025
-0.185088	1.21446		1.67382	2.06958
-0.184929	1.44023		1.67423	2.5948
-0.183648	1.19078		1.6764	3.12846
-0.183449	0.718529		1.67661	3.07008
-0.183263	1.02185		1.6767	3.01791
-0.182779	1.08858		1.67725	5.82529
-0.182655	1.52512		1.67847	3.4603
-0.182416	1.08272		1.67879	4.2348
-0.181872	0.932878		1.68027	4.21052
-0.181072	0.748465		1.68477	3.11977
-0.177702	1.22198		1.68482	3.42074
-0.176835	0.719713		1.68545	3.3666
-0.176653	1.04292		1.69165	2.93543
-0.176284	1.24736		1.69179	3.56841
-0.175967	1.36202		1.69207	1.89029
-0.175658	1.28218		1.69441	3.43588
-0.174242	2.13716		1.69502	3.09988
-0.171997	1.76899		1.69598	4.3337
-0.170791	1.37502		1.69627	1.97537
-0.169473	0.925097		1.69806	2.32836
-0.16941	1.22478		1.69824	4.77339
-0.167425	1.15936		1.69859	2.46386
-0.165675	0.38989		1.70121	4.95621
-0.165432	1.0378		1.70172	2.10414
-0.165089	1.22551		1.70273	3.91592
-0.162303	1.41311		1.70377	3.46032
-0.162231	1.01912		1.70624	4.04147
-0.161614	1.24206		1.7095	4.35367
-0.159729	0.391148		1.71297	2.12395
-0.155076	0.518944		1.71311	2.90296
-0.155052	0.831368		1.71406	4.73903
-0.153274	0.718002		1.71656	1.4384
-0.153087	1.17704		1.71932	3.89661
-0.153085	0.529082		1.72098	2.563
-0.153059	0.958878		1.72195	1.4429
-0.152437	1.29384		1.72221	3.2911
-0.151449	0.441156		1.72455	5.18039
-0.151194	1.17208		1.72462	5.72574
-0.151034	0.976601		1.72652	2.26296
-0.149968	0.598413		1.72983	4.63425
-0.14948	0.510626		1.72998	2.64711
-0.149251	1.43616		1.73014	3.39347
-0.14914	1.0277		1.73037	1.04362
-0.148524	0.792407		1.73357	3.78169
-0.148481	0.798306		1.73358	3.53486
-0.148009	0.813426		1.73449	4.43927
-0.147337	0.999398		1.73501	5.0864
-0.147261	0.963529		1.73627	4.16858
-0.145755	1.05868		1.73647	1.29246
-0.1454	1.04936		1.73755	5.02283
-0.145339	0.926497		1.73835	4.67376
-0.145253	0.867563		1.73947	1.96527
-0.144502	2.89334		1.74283	4.64098
-0.144461	0.943459		1.7453	5.27557
-0.144175	1.61027		1.75033	2.35566
-0.144017	1.27585		1.75036	1.98911
-0.143181	1.30396		1.75061	1.35983
-0.141584	2.31373		1.75155	1.84398
-0.141288	0.703085		1.75184	5.65896
-0.140621	1.52739		1.7525	2.9331
-0.139985	1.12205		1.75378	4.64261
-0.139823	1.15186		1.75404	4.78798
-0.139486	0.815518		1.7543	1.70773
-0.137183	1.59796		1.7557	3.0894
-0.136733	0.904388		1.75747	5.51911
-0.13477	0.984795		1.75765	3.99806
-0.134604	1.44074		1.75876	2.47034
-0.13345	1.23412		1.76023	2.74323
-0.133445	0.760354		1.76186	4.85134
-0.132759	1.02632		1.76487	1.9293
-0.129189	0.700361		1.76561	1.41213
-0.128549	0.744931		1.76645	1.00872
-0.127173	1.11586		1.76673	2.99386
-0.12665	0.856264		1.77372	4.10547
-0.126446	1.25702		1.77428	3.57613
-0.126082	0.750254		1.77565	2.73033
-0.124081	0.683604		1.77586	1.72834
-0.12392	1.18028		1.77699	2.26675
-0.123761	1.21403		1.77861	3.79577
-0.123643	1.00713		1.78015	4.61779
-0.123219	1.25327		1.78133	2.39275
-0.120421	0.199894		1.78348	1.01779
-0.120388	1.05807		1.78446	4.55021
-0.119907	0.707565		1.78602	2.71553
-0.119762	0.921797		1.78693	2.57336
-0.118442	1.39392		1.78859	4.37644
-0.118191	1.2168		1.78906	3.18722
-0.118091	1.48218		1.78919	3.53424
-0.117374	1.29444		1.78967	4.93563
-0.117237	0.890893		1.79037	4.4132
-0.116981	1.1815		1.79103	3.08067
-0.116636	1.46339		1.79185	2.24826
-0.113998	1.47723		1.79261	2.02175
-0.112698	1.20302		1.79379	4.29836
-0.111195	0.733913		1.79527	2.14547
-0.111023	0.636944		1.80355	3.11624
-0.11071	0.801796		1.81346	4.51296
-0.108437	1.44665		1.81731	2.89111
-0.108293	1.21939		1.81744	1.92052
-0.10797	0.784764		1.8185	3.50358
-0.107705	0.871676		1.81913	4.64994
-0.10754	0.863876		1.8198	2.3374
-0.106972	1.78797		1.82423	4.07356
-0.104809	1.2068		1.82433	5.36792
-0.10308	0.921675		1.82622	1.30002
-0.10289	2.02552		1.8267	3.91822
-0.102619	2.55287		1.82877	3.42156
-0.10225	0.454809		1.82947	3.23161
-0.1014	1.61482		1.83031	0.897084
-0.101188	1.08385		1.83243	2.32061
-0.101137	1.11785		1.83246	4.73575
-0.099104	0.801152		1.83277	2.63106
-0.0990643	0.904815		1.83511	4.05445
-0.0965219	1.18098		1.83641	3.57037
-0.0957376	0.890325		1.83891	4.55165
-0.0956308	1.04033		1.83965	3.86215
-0.0946943	0.938022		1.84005	3.37495
-0.0936351	1.23571		1.84127	5.7659
-0.0936188	1.38163		1.84436	4.34036
-0.0919665	1.07309		1.8445	2.70612
-0.0917499	1.77295		1.84768	1.64396
-0.0912913	0.618767		1.848	5.53092
-0.0900857	0.833807		1.84834	3.77269
-0.0891624	1.00433		1.84882	4.39136
-0.0888759	1.72668		1.84902	3.76993
-0.0883135	1.31064		1.84932	5.49048
-0.0879701	1.0273		1.85118	3.01579
-0.086635	0.993551		1.85137	2.77313
-0.0860551	1.09161		1.85149	4.08095
-0.0853679	1.16821		1.85683	3.94941
-0.0844369	1.17939		1.85769	1.65881
-0.0828706	1.40227		1.85778	3.17492
-0.0828213	1.64957		1.85826	3.52362
-0.0825605	1.18406		1.85961	5.88877
-0.0793585	0.974304		1.86114	3.4631
-0.0785957	0.17226		1.86312	2.12932
-0.0784355	1.12414		1.86364	2.06781
-0.0777985	0.666258		1.86396	3.32144
-0.0758299	1.50496		1.86661	3.47918
-0.0755943	0.279691		1.86668	3.60386
-0.0737515	0.995773		1.86793	5.31834
-0.0711553	1.65432		1.86942	2.42082
-0.0707633	1.13013		1.86969	3.99829
-0.0699406	0.851605		1.87695	3.0935
-0.0695392	1.37651		1.8772	1.78706
-0.0688708	0.0679675		1.87761	4.14848
-0.0681427	0.662154		1.87804	2.78773
-0.0677962	1.08267		1.87841	1.46693
-0.0675413	0.546281		1.88038	1.2491
-0.0626111	1.43104		1.88094	3.94126
-0.0620392	1.26704		1.88309	1.47468
-0.0600927	1.07225		1.88368	4.50807
-0.0593533	1.51709		1.88379	3.70251
-0.0588222	1.01851		1.88448	4.73843
-0.0584998	1.2674		1.88499	1.58359
-0.0576268	0.992571		1.886	2.58117
-0.0556136	1.06665		1.88674	2.43411
-0.0551205	1.45137		1.88716	3.98796
-0.0548208	2.52406		1.88748	5.40916
-0.0547194	1.18705		1.88822	3.64235
-0.0546485	1.17537		1.89047	1.60112
-0.0545498	2.12563		1.8925	3.90666
-0.0533969	1.73385		1.89454	4.97425
-0.0519807	1.83262		1.89515	1.61239
-0.0515347	0.977891		1.89563	3.27458
-0.0514568	1.21408		1.89767	5.04491
-0.0510747	1.23149		1.89801	3.97599
-0.049143	2.22474		1.89971	4.85809
-0.0490591	0.755226		1.89981	4.19894
-0.0488258	1.15925		1.90153	3.6722
-0.0487114	0.991016		1.90275	2.44585
-0.0479206	0.498035		1.9033	3.03155
-0.047837	1.09775		1.9077	4.55468
-0.0462215	1.87268		1.91224	2.9781
-0.0451548	1.38875		1.91238	3.67989
-0.0429715	1.20508		1.91241	3.77822
-0.042604	1.31854		1.91542	1.7246
-0.0425107	1.31182		1.91547	5.12932
-0.0422081	1.31921		1.91637	5.74945
-0.0418368	1.62085		1.91854	2.03072
-0.0407893	2.77316		1.91862	3.60921
-0.0407351	1.73239		1.91921	2.28133
-0.040471	2.07842		1.92546	6.30515
-0.0402777	1.63657		1.92759	2.38189
-0.0389957	0.595076		1.93035	2.83128
-0.0386398	1.77389		1.93209	1.51828
-0.0381426	1.81769		1.93539	1.96553
-0.037682	1.73076		1.93897	1.42271
-0.0359811	1.36507		1.94153	2.03818
-0.0353986	1.01562		1.94361	4.04351
-0.0337906	3.45787		1.94446	2.23742
-0.0330945	1.31862		1.94575	1.82632
-0.0330024	0.807744		1.94869	1.8104
-0.0322243	1.87607		1.94944	4.1595
-0.0315355	1.25245		1.95081	2.50941
-0.0308825	1.2146		1.95282	1.74002
-0.0297063	1.28243		1.95972	4.10262
-0.029374	0.680342		1.96055	5.22712
-0.0293415	1.29105		1.96132	1.73612
-0.026118	0.414103		1.96205	4.98313
-0.0253584	1.01886		1.96285	1.60197
-0.0241799	0.675766		1.96346	2.85486
-0.0238396	1.78226		1.96362	2.92386
-0.0217608	1.34017		1.96453	3.94434
-0.0208717	0.901713		1.96647	2.79936
-0.0205083	1.39378		1.96693	3.34798
-0.019968	1.17695		1.96871	3.40485
-0.0199074	1.84133		1.97006	2.81687
-0.0197348	2.21821		1.97492	3.71049
-0.0189235	1.13757		1.97539	1.75281
-0.017095	0.629113		1.97582	1.86017
-0.0162573	2.23678		1.97614	1.40853
-0.0159311	1.73699		1.97985	3.78924
-0.0149828	1.45171		1.98129	3.55519
-0.0148363	1.51415		1.98268	4.01812
-0.0146202	1.53021		1.98342	2.84004
-0.0133848	1.80368		1.98666	4.45101
-0.0133527	1.17133		1.98691	5.86429
-0.0131987	1.76529		1.98887	2.97525
-0.0116444	1.03342		1.98939	4.8335
-0.0104828	1.06701		1.99155	1.89973
-0.0103444	0.846852		1.99466	1.4173
-0.010318	0.984732		1.9976	2.10013
-0.008882	1.27077		2.00076	4.83191
-0.00809438	1.01721		2.00121	4.13334
-0.00809438	1.01721		2.0014	3.84968
-0.00807794	0.998664		2.0028	4.92481
-0.00745266	1.4078		2.00432	5.5776
-0.00655575	1.3745		2.00703	5.35839
-0.00568208	1.02705		2.01196	2.89431
-0.00485223	1.08041		2.01196	5.86563
-0.00392305	0.755406		2.01412	3.53364
-0.00360939	0.799873		2.01505	4.35652
-0.00266253	2.31022		2.01546	4.00983
-0.00221942	0.795218		2.01792	4.82736
-0.00220701	0.978346		2.01833	2.76786
-0.00152042	2.39211		2.01985	2.57476
0.000604303	1.35202		2.01987	1.83439
0.000950498	1.13504		2.02375	6.63959
0.00143724	1.5599		2.0249	4.17364
0.00169447	1.37755		2.02859	2.62433
0.00227094	0.922905		2.03179	2.98932
0.00261852	1.32728		2.0326	2.47264
0.00295099	1.87977		2.03289	1.82827
0.00301279	1.35611		2.03843	2.57588
0.00323067	1.29092		2.04022	3.30974
0.00441898	0.731572		2.0405	4.19619
0.00906504	0.940117		2.04171	4.33169
0.0112251	1.7356		2.04404	3.85712
0.012224	2.08267		2.04479	3.3429
0.0128186	2.07951		2.04511	2.24626
0.0139151	1.23919		2.04678	2.84432
0.0139897	1.56374		2.04911	3.78289
0.0141839	0.827783		2.04964	6.32832
0.014541	1.51496		2.0514	6.00155
0.0145462	2.19378		2.05719	3.77148
0.015631	1.17212		2.05887	4.17931
0.0165998	1.60431		2.05897	1.69986
0.0166289	2.32683		2.06077	4.0974
0.0174924	1.04349		2.06589	4.39114
0.0175005	0.845818		2.0667	3.42444
0.0175675	0.96202		2.06723	2.64378
0.018063	1.51812		2.07073	3.35325
0.0199007	2.005		2.07278	1.90914
0.0211444	0.94882		2.07396	1.94652
0.021152	1.39301		2.07431	4.43177
0.022689	1.33667		2.07728	3.77399
0.0231242	1.546		2.07964	0.773024
0.02424	1.21754		2.08355	3.65361
0.0272703	0.483821		2.0847	1.31782
0.0274134	1.31033		2.0857	1.52636
0.0288996	1.18991		2.08926	1.70826
0.0291976	2.63162		2.09066	1.59135
0.0295903	1.19465		2.09321	2.01367
0.0301354	0.83314		2.09515	4.69603
0.0302903	1.74513		2.09662	4.63577
0.0303767	1.91433		2.09697	3.60777
0.0341189	1.64235		2.10301	2.54373
0.0342306	2.26344		2.1031	2.83976
0.0344862	1.42403		2.1034	2.36039
0.0346744	1.00794		2.1058	2.70896
0.0350071	1.36662		2.10796	4.82562
0.036136	1.1484		2.10916	2.90644
0.0363756	1.11334		2.11033	4.15146
0.0366738	1.78595		2.11133	2.58867
0.0370882	0.873937		2.11544	1.90754
0.037447	0.920103		2.12013	3.05051
0.0382508	2.24455		2.1214	3.78216
0.0385423	0.421375		2.12186	1.101
0.0398136	0.980193		2.12477	5.40368
0.0419959	1.2005		2.12949	3.39332
0.0431853	0.423414		2.13286	1.73348
0.0432104	1.30273		2.13348	3.1656
0.0432456	1.49666		2.13815	3.9134
0.0434979	1.32632		2.13858	4.65419
0.0438348	3.38523		2.14601	5.98237
0.0441126	0.929179		2.15093	2.76266
0.0443008	1.38367		2.15287	4.01125
0.045129	0.730236		2.15319	2.45151
0.0460186	2.77573		2.15473	4.183
0.046474	1.24625		2.1553	1.53176
0.0466623	0.538058		2.15613	2.45518
0.0482963	1.3793		2.15702	2.53211
0.0484381	2.19719		2.15835	3.76348
0.0491595	1.25106		2.15888	4.65828
0.0492278	0.635416		2.1615	5.87202
0.0494855	1.49203		2.16151	5.4218
0.0499366	2.04213		2.16184	6.29904
0.0505388	1.13454		2.16528	2.66949
0.0511649	1.14461		2.16571	3.32834
0.0545317	1.54295		2.16633	3.34465
0.0548516	1.01243		2.17109	5.43731
0.0566073	1.69672		2.17301	3.72614
0.0566838	1.8419		2.17921	3.51895
0.0572936	1.0199		2.1798	3.65285
0.0585478	1.50383		2.17997	5.23298
0.0588927	1.84963		2.18039	2.27859
0.0604385	1.28359		2.18161	4.02439
0.0619265	0.664346		2.18373	5.6424
0.0634149	2.32411		2.18591	4.42584
0.0642045	0.944836		2.18697	2.15924
0.0644567	1.00061		2.18896	3.38108
0.0644803	0.876432		2.18955	1.63412
0.0649154	1.62839		2.19106	2.48671
0.0650981	1.16394		2.19857	6.32933
0.0670891	1.81385		2.19937	5.29151
0.0673787	3.45814		2.20155	2.50167
0.0678191	1.71237		2.205	2.15951
0.0684053	0.872385		2.2067	4.25698
0.0689454	1.52043		2.20762	4.34445
0.0692082	1.08134		2.20938	2.69951
0.0743551	1.70679		2.21531	1.91937
0.0753123	0.970962		2.21789	5.89141
0.0766258	1.24944		2.22241	4.51902
0.0767742	1.89463		2.22576	3.01619
0.077303	1.46447		2.22751	1.64741
0.0774888	1.59434		2.23086	2.57111
0.0776589	1.06394		2.23245	2.95689
0.0777293	2.37668		2.23264	2.72988
0.0811387	1.59329		2.23276	4.0316
0.0833952	1.41894		2.23321	1.89479
0.0838061	1.72506		2.23385	4.27361
0.0844771	0.689789		2.23478	4.65188
0.0848352	1.00208		2.23913	5.28691
0.0852181	1.8729		2.2436	3.05875
0.0854238	1.10067		2.24637	4.35147
0.0857922	1.58684		2.24885	2.07954
0.0860594	1.22556		2.24938	1.91233
0.0865034	1.14529		2.25135	4.4288
0.0879187	1.60309		2.25392	2.50072
0.0889037	2.24407		2.25853	2.98702
0.0889564	1.18736		2.25868	5.33772
0.0890744	0.930645		2.25997	3.90244
0.0891094	1.33312		2.2611	2.43962
0.0899499	0.316806		2.26159	3.86652
0.0918898	0.994622		2.26335	1.64699
0.094089	2.29573		2.26348	3.85748
0.0941557	0.943268		2.26485	3.90766
0.0945048	1.43775		2.27129	4.5918
0.0953823	1.4897		2.27199	4.88445
0.0956828	1.01513		2.27428	4.2334
0.0959585	1.08793		2.28118	4.92648
0.096444	1.21458		2.28176	3.58226
0.0978997	1.08308		2.28672	2.89526
0.0985039	1.47878		2.28879	1.7867
0.0992369	1.13032		2.29479	4.25883
0.0997105	1.12455		2.29616	4.5189
0.100233	2.00237		2.29768	4.31361
0.100985	1.54834		2.298	4.01969
0.101082	1.98218		2.29816	2.90223
0.101203	1.03902		2.29882	3.18381
0.101623	0.97954		2.29965	6.12133
0.101772	1.14991		2.29965	6.12133
0.101838	1.85891		2.31034	1.92653
0.102294	2.56523		2.31773	6.2831
0.102398	1.09836		2.32305	2.51346
0.102541	1.66306		2.32594	3.24062
0.103282	1.53637		2.32597	2.9535
0.103402	1.85563		2.32641	2.11868
0.103567	0.860473		2.3276	2.43194
0.104613	1.39908		2.32829	2.51826
0.107538	1.14635		2.32832	3.29218
0.107734	2.15264		2.32832	3.29218
0.108179	1.69918		2.33581	4.77633
0.108181	1.64383		2.34285	3.96243
0.108732	1.24038		2.34332	5.63052
0.108732	1.24038		2.34363	4.85634
0.109778	1.44734		2.34477	3.30218
0.111663	2.22289		2.35637	4.4906
0.112146	1.4497		2.35789	3.66577
0.114086	1.35681		2.35877	4.96147
0.114623	0.685261		2.36348	4.7569
0.114685	2.08025		2.36373	6.22755
0.116184	1.19683		2.36378	2.64543
0.116449	1.23057		2.36716	3.34704
0.117244	2.09196		2.37019	5.53085
0.117374	1.75928		2.37353	6.67407
0.118356	1.26337		2.37599	3.64154
0.119526	1.25999		2.37673	5.38722
0.120086	1.47321		2.37695	5.98308
0.120573	2.57061		2.37756	2.70982
0.121098	1.40369		2.38248	3.88874
0.12413	0.881721		2.3836	5.10894
0.124195	1.24037		2.38384	4.55594
0.124329	0.876467		2.38479	4.78055
0.125594	1.03342		2.38652	6.3448
0.127506	1.00031		2.38798	4.84348
0.128482	1.14194		2.39026	5.42377
0.128923	1.67047		2.39065	3.80611
0.128968	2.2224		2.39752	3.41207
0.129975	1.11655		2.40187	3.28698
0.13079	0.952844		2.40529	4.11028
0.131211	1.62996		2.40632	2.5991
0.131898	1.15049		2.40719	2.85234
0.131902	1.27525		2.40719	2.85234
0.132528	1.28526		2.4075	3.08572
0.132535	1.30515		2.40894	1.44167
0.132715	1.22961		2.40983	3.67558
0.133227	0.968237		2.42226	4.13101
0.134399	2.69976		2.42691	4.18899
0.134612	1.98226		2.4325	3.5509
0.134749	1.83776		2.43284	6.58028
0.135349	0.917278		2.43328	3.75892
0.135769	1.06715		2.43692	4.49359
0.13887	1.06311		2.44004	6.38338
0.139762	1.01103		2.44472	3.49243
0.142284	2.46624		2.44898	4.52052
0.143835	1.26718		2.4534	4.07209
0.144373	1.4619		2.45859	5.28607
0.144614	1.25094		2.45942	3.4709
0.144727	1.46606		2.46617	5.01565
0.14484	1.78752		2.46659	6.7698
0.144845	2.46036		2.46726	3.81654
0.144983	1.31996		2.47354	3.18071
0.146115	1.81965		2.47521	4.33095
0.146508	1.7338		2.47812	4.12022
0.146856	1.05795		2.4829	1.15013
0.147232	1.76287		2.48564	4.40093
0.148744	1.26938		2.49352	1.30211
0.149197	1.29874		2.49802	2.63871
0.149809	1.56582		2.49856	4.47675
0.150278	1.56081		2.49891	3.63172
0.150685	1.55888		2.50302	2.8882
0.151399	0.465602		2.50335	4.31966
0.151457	1.41261		2.50482	4.83244
0.151601	1.385		2.50511	4.50929
0.152001	1.34384		2.50538	1.59982
0.153528	0.850635		2.50546	3.1306
0.156746	1.37456		2.51063	5.61476
0.156896	1.71284		2.51112	3.1336
0.156956	0.807056		2.5119	4.5791
0.157637	1.0563		2.51261	4.4442
0.158477	1.33989		2.5139	4.89787
0.160283	1.08805		2.51969	5.22644
0.163633	1.545		2.52113	4.36694
0.1646	1.26428		2.52176	5.42882
0.165467	1.18358		2.52323	4.18546
0.165844	1.69138		2.53169	3.91223
0.165852	1.32249		2.53284	4.13086
0.166294	0.930856		2.53337	2.36568
0.166533	1.34608		2.53634	4.27977
0.166821	2.65911		2.54401	2.95263
0.167396	2.69258		2.5473	4.50207
0.168573	0.762953		2.55237	3.71186
0.16994	1.3542		2.55262	3.53975
0.172329	1.98161		2.55527	3.1647
0.173406	1.7599		2.5561	3.41262
0.173557	1.58715		2.55917	1.82835
0.173805	0.860961		2.55931	1.65991
0.174247	0.286798		2.56235	6.35305
0.174435	1.62258		2.56311	4.40746
0.176319	2.59085		2.56503	1.66577
0.176566	1.22658		2.5663	2.81902
0.176991	1.38776		2.56843	2.44895
0.177815	2.73149		2.57286	5.08308
0.178599	2.27792		2.57697	1.51656
0.179127	1.66151		2.57862	4.89016
0.179151	0.821828		2.58056	3.74993
0.179502	1.46773		2.58284	3.80368
0.182535	1.37153		2.58401	4.20346
0.182778	0.941867		2.59324	3.65168
0.183221	1.53495		2.59325	5.59424
0.18356	1.0328		2.59407	7.28795
0.183968	1.04035		2.60338	4.99294
0.185584	1.45545		2.60459	1.95625
0.186669	0.751418		2.60463	3.80605
0.187611	1.37569		2.60802	6.00985
0.188812	0.7091		2.61102	3.30043
0.189062	1.09751		2.61157	3.9601
0.189901	1.96055		2.6127	3.83456
0.191412	1.4395		2.61547	3.68692
0.192276	1.19452		2.62471	4.01416
0.192506	1.75633		2.62552	6.15714
0.192551	1.21364		2.62678	4.12215
0.193929	1.44324		2.63365	1.60232
0.195318	1.80864		2.63422	3.62643
0.195561	3.1347		2.63422	3.62643
0.19759	2.08723		2.638	4.19657
0.199585	2.07244		2.64209	5.47801
0.199787	1.04834		2.64284	4.34022
0.200859	2.5441		2.64291	2.89519
0.201254	1.10792		2.64476	1.52181
0.203313	1.26619		2.64625	4.22081
0.20404	1.48978		2.65034	1.94137
0.205203	2.05812		2.65534	2.00775
0.207071	1.77285		2.66186	1.68828
0.210577	1.50933		2.66536	4.14565
0.210631	1.88183		2.66624	3.94416
0.210925	1.35284		2.66702	1.95182
0.211546	1.06622		2.67105	4.92005
0.214329	0.729512		2.6723	5.73966
0.215271	1.11238		2.67254	2.36929
0.215407	1.56982		2.67628	3.38746
0.21884	1.3502		2.67667	2.78667
0.219274	1.01148		2.67688	4.71002
0.219598	1.45927		2.68201	3.845
0.221191	2.86322		2.68402	3.67859
0.221811	0.908278		2.68946	4.19342
0.223854	1.25268		2.69199	4.94134
0.224438	0.889809		2.69199	4.94134
0.224764	1.06773		2.69362	4.26928
0.22491	1.09426		2.69694	4.02176
0.225416	1.3729		2.69731	2.43919
0.225957	0.680877		2.69836	4.92151
0.226161	1.66901		2.6998	4.77176
0.226501	0.898922		2.70184	4.07903
0.227972	1.66862		2.7021	4.93222
0.228545	1.83882		2.70319	3.88025
0.229652	1.3737		2.71304	3.28064
0.229975	1.37579		2.71412	2.01693
0.229994	1.69413		2.71533	4.72076
0.230653	1.20949		2.71745	3.97474
0.230735	2.07609		2.71818	5.05895
0.231571	1.6601		2.71834	6.04553
0.232257	1.42192		2.72244	4.86217
0.23242	1.57374		2.72405	2.43934
0.233557	1.62972		2.72501	2.78422
0.233947	1.75422		2.72516	5.02607
0.234343	1.38689		2.726	3.64585
0.234411	0.732653		2.72866	1.89937
0.234915	0.68637		2.73392	4.005
0.235961	1.72456		2.73601	3.58208
0.236419	1.09499		2.74189	3.05093
0.236693	1.47487		2.74603	2.08686
0.237453	1.42964		2.74702	2.12492
0.238103	3.24018		2.74855	5.42934
0.239159	0.400394		2.75026	3.3407
0.242848	1.28875		2.75314	1.99587
0.243481	1.29166		2.75366	5.54645
0.244072	1.17064		2.75502	3.53589
0.244216	0.846112		2.75601	1.65898
0.244225	1.51913		2.75848	4.24394
0.245339	2.09093		2.7623	2.97824
0.246514	1.24828		2.76425	5.25067
0.247412	1.4688		2.76475	2.41619
0.247627	1.03182		2.76783	4.15727
0.24797	0.706869		2.76909	4.70922
0.248516	2.54451		2.76909	4.70922
0.249054	1.12528		2.76965	4.93786
0.249681	1.92545		2.77031	4.62744
0.25017	1.48775		2.77141	4.75235
0.250489	1.33217		2.7756	2.53043
0.251068	0.214458		2.77609	5.87057
0.252588	2.10787		2.77687	4.78195
0.254438	2.56157		2.78173	5.59364
0.255214	2.14274		2.78348	4.37532
0.255572	1.0923		2.78539	2.73711
0.256387	0.341213		2.78713	4.57691
0.256708	1.80697		2.78798	4.13959
0.258043	1.12712		2.78869	6.51965
0.258261	0.911566		2.79114	2.28198
0.258319	1.69237		2.80118	3.35103
0.258694	2.16102		2.80316	2.72876
0.2635	1.63128		2.80694	4.15306
0.26491	1.31351		2.81057	2.99314
0.265188	2.21384		2.81122	2.95209
0.266916	0.818168		2.81407	2.25568
0.266995	1.83617		2.81523	4.35995
0.267245	1.55098		2.81758	3.87466
0.268842	2.51358		2.81932	1.29555
0.269345	2.11391		2.82154	6.00772
0.271077	0.795445		2.82434	3.87672
0.273539	0.944403		2.82492	4.54952
0.27499	1.8026		2.82913	1.59009
0.278819	2.03848		2.82935	3.19982
0.279564	1.30886		2.8294	4.30222
0.280273	1.39079		2.83437	3.1254
0.280719	1.83592		2.8368	5.32623
0.283385	1.92161		2.84184	3.7203
0.284999	2.08688		2.84192	3.70843
0.287749	2.09474		2.84713	3.04234
0.288539	0.968274		2.85223	5.16786
0.288615	1.04229		2.85454	3.27197
0.288898	2.19953		2.85763	3.89312
0.290275	0.369162		2.85827	4.86437
0.290283	0.94063		2.85983	3.16492
0.290663	1.22634		2.86192	6.34
0.293133	1.80952		2.86442	4.91985
0.295681	1.50602		2.86612	3.75317
0.296167	1.55571		2.86845	4.19937
0.297149	1.22787		2.87041	6.50591
0.297957	1.42981		2.87113	6.64403
0.299435	1.50761		2.87548	2.74626
0.299452	1.72123		2.87982	4.21621
0.299735	1.4053		2.88191	4.31116
0.299943	3.19954		2.88276	5.42664
0.300514	0.590966		2.88343	1.72491
0.300774	1.14056		2.88379	3.73715
0.301461	0.616478		2.88718	4.92107
0.302258	2.46388		2.89464	5.0353
0.302671	1.49084		2.89474	4.9643
0.302871	1.55597		2.89974	3.96077
0.302908	1.29444		2.90183	3.15901
0.303815	1.70881		2.90248	3.02033
0.304441	1.50386		2.90567	6.24619
0.305463	2.29868		2.91432	5.64546
0.306538	1.43073		2.9144	1.87805
0.307629	1.33347		2.9163	3.40886
0.307981	2.49993		2.91652	5.59853
0.309019	1.34324		2.91724	5.54241
0.309814	1.20116		2.91803	3.37091
0.309918	1.64517		2.92258	4.54722
0.310263	2.17125		2.92332	4.50559
0.311946	0.582243		2.92371	5.37698
0.312475	1.06107		2.9243	5.09511
0.313556	0.907146		2.93292	5.25991
0.314348	1.14964		2.93625	3.65773
0.314791	1.51219		2.9377	2.56073
0.316154	1.66869		2.941	3.50456
0.316381	1.15902		2.94204	5.27302
0.317059	1.57653		2.94249	3.83485
0.317246	3.1318		2.94287	3.66175
0.318004	1.11609		2.95043	3.20845
0.31915	2.48422		2.95238	1.47717
0.319901	1.30021		2.9526	2.20344
0.32035	1.41466		2.95405	4.06183
0.321076	1.84238		2.95485	3.89322
0.324094	1.83857		2.96254	3.75412
0.324239	1.95477		2.96592	5.65157
0.324372	1.29523		2.96769	1.98247
0.326751	2.09145		2.97041	5.23155
0.328838	1.12035		2.9742	5.06849
0.329375	1.25795		2.9742	4.65995
0.329501	1.1438		2.97482	2.52125
0.329971	0.87324		2.97533	3.4686
0.330909	1.03122		2.97743	5.30041
0.331331	1.05356		2.97911	4.28165
0.332681	1.7195		2.98096	3.83483
0.33335	1.51247		2.98654	4.36047
0.335508	1.22047		2.98796	4.53362
0.337275	2.3013		2.99371	5.29038
0.338011	1.13539		2.99767	1.78392
0.34038	1.76866		3.00404	3.70919
0.341268	1.89291		3.00665	2.85806
0.342072	1.04864		3.00792	5.86167
0.342377	1.29839		3.01077	5.58279
0.342494	0.922978		3.01106	4.70501
0.344882	1.14581		3.01257	2.60008
0.347075	1.47013		3.01482	4.80323
0.351824	1.73645		3.01497	3.97168
0.354556	1.29782		3.01507	2.64049
0.355087	2.64194		3.01553	6.04607
0.357985	0.931695		3.01776	5.562
0.358619	1.68342		3.02433	4.32274
0.362391	1.69424		3.02853	4.70884
0.363075	0.930436		3.02883	4.7495
0.363149	2.37903		3.02975	2.03219
0.364835	1.644		3.03201	2.16456
0.366902	1.09372		3.0403	2.16696
0.367371	1.48821		3.04036	5.36552
0.36816	1.10794		3.04105	1.98448
0.369664	0.804907		3.04618	2.05639
0.372368	1.66342		3.05228	4.14436
0.372879	1.7063		3.05263	4.43292
0.374038	1.28518		3.06704	3.33367
0.377096	0.906344		3.06753	4.02489
0.377776	1.84832		3.06808	4.6304
0.377916	1.39486		3.06906	4.2786
0.378549	1.76513		3.07006	4.92474
0.379566	1.54935		3.07107	3.27502
0.3796	2.49122		3.07113	4.37268
0.380122	1.04325		3.07127	4.5456
0.380858	1.06012		3.07474	3.42759
0.384179	1.97201		3.08646	5.53451
0.384228	1.29771		3.08655	1.77347
0.385059	1.35355		3.08798	4.82865
0.38521	1.27797		3.10331	4.93416
0.386075	1.03359		3.10713	5.06289
0.388227	1.14682		3.10825	5.3709
0.389238	0.802808		3.11473	5.09261
0.391839	1.70454		3.11633	1.67103
0.39248	1.88681		3.11729	2.25745
0.392615	0.623893		3.11943	6.07173
0.393834	1.68971		3.12031	3.02234
0.394505	1.10159		3.12174	3.87643
0.396215	1.44123		3.12581	3.7253
0.396215	1.47934		3.12757	6.29077
0.39974	0.878634		3.1278	4.8441
0.405009	1.59389		3.13032	5.09306
0.407023	0.831461		3.13199	2.82897
0.407058	1.03413		3.13299	4.23854
0.407926	1.77403		3.13634	3.70296
0.409866	1.74159		3.13846	4.95616
0.412653	0.431337		3.14074	3.39431
0.414629	1.68427		3.14437	4.05058
0.415846	1.01205		3.14453	5.7558
0.416969	1.05796		3.1459	4.25393
0.417858	1.77881		3.1467	4.13669
0.418608	1.53893		3.1515	5.1318
0.419846	1.66381		3.15221	4.80455
0.420951	1.4898		3.15252	5.84074
0.421112	1.45999		3.15715	5.32679
0.421216	1.06411		3.15796	3.16121
0.422614	1.98755		3.15955	7.11827
0.422826	1.4666		3.16459	3.72719
0.423647	1.71734		3.17007	5.08808
0.425138	1.21369		3.1745	3.42668
0.429069	1.33497		3.17586	3.43262
0.42932	1.41438		3.17652	4.41963
0.429725	1.75116		3.18167	7.74074
0.429835	1.58768		3.18268	2.98438
0.429847	2.12594		3.18417	4.95533
0.431125	0.846547		3.19312	3.8125
0.43206	1.80134		3.1974	4.74647
0.432461	2.90254		3.19875	1.42519
0.432502	1.32407		3.19896	2.70221
0.432938	1.10565		3.19959	3.70867
0.433756	2.46089		3.20087	3.96107
0.433904	1.66291		3.20093	3.95113
0.433932	1.06504		3.20242	4.91208
0.434818	1.57455		3.20697	4.01774
0.434996	1.25362		3.20959	3.06055
0.436842	0.873235		3.21006	4.09603
0.436991	1.8506		3.21007	4.106
0.43714	3.47841		3.2117	4.14675
0.438952	1.05419		3.21253	3.59235
0.439223	1.45923		3.21272	5.0774
0.441715	1.1501		3.21982	4.11821
0.442832	0.898692		3.22042	5.74793
0.445222	1.28526		3.22338	4.39292
0.44746	2.28253		3.22468	4.35483
0.447774	1.48941		3.2336	4.7778
0.449154	2.59295		3.23557	2.19373
0.449634	1.84717		3.24443	2.77298
0.44968	1.45709		3.25006	2.95336
0.449721	1.15761		3.25237	3.38615
0.453026	1.24792		3.2559	5.55747
0.454117	1.45788		3.26269	5.1659
0.454161	1.18111		3.26282	5.17676
0.455126	1.7099		3.26319	1.51367
0.455693	1.83819		3.26436	5.26832
0.456614	1.65428		3.26525	4.92887
0.457473	2.07981		3.26614	3.59563
0.458387	0.644072		3.26801	5.48475
0.458424	1.56794		3.26801	3.06628
0.458501	1.26825		3.26838	5.5579
0.458581	1.83559		3.27288	4.31248
0.460197	0.890817		3.27429	4.22566
0.462354	2.29103		3.2863	3.72236
0.46329	2.94569		3.28867	4.99091
0.466106	1.46784		3.29118	1.24571
0.469437	2.49219		3.29222	3.75367
0.470274	1.58732		3.2927	4.49154
0.470296	1.53318		3.29521	2.32697
0.470895	2.04244		3.29721	2.85754
0.474085	2.05146		3.29725	3.73291
0.476249	1.51058		3.30169	3.70892
0.476791	1.0342		3.30247	3.84658
0.477518	2.00526		3.30456	4.19428
0.479063	1.20795		3.30605	4.80593
0.479194	1.41973		3.32099	1.70818
0.480975	1.45489		3.32197	6.70016
0.482249	1.08055		3.3226	4.29866
0.482702	2.22011		3.32565	4.39972
0.482809	1.67909		3.32633	4.45489
0.482941	1.42276		3.32633	4.45489
0.483694	0.89132		3.32636	3.86476
0.484018	1.98159		3.33131	4.54081
0.484685	1.31026		3.33331	4.78835
0.488192	2.25011		3.33635	4.53875
0.488534	1.21309		3.33768	4.66562
0.490347	1.72873		3.33768	4.66562
0.492975	1.70733		3.34028	5.10493
0.498087	1.80102		3.34028	3.73639
[truncated: 1,609 more rows]

## Sheet: Fig 1c
cutoff	>=0	MALA.union1	MALA.insect3	SSEQ.union2	SSEQ.insect3	MALA	SSEQ
-15	>-15	5793	834	5793	588	0.143967	0.101502
-14	>-14	5793	834	5793	588	0.143967	0.101502
-13	>-13	5793	834	5793	588	0.143967	0.101502
-12	>-12	5793	834	5793	588	0.143967	0.101502
-11	>-11	5793	834	5793	588	0.143967	0.101502
-10	>-10	5793	834	5793	588	0.143967	0.101502
-9	>-9	5793	834	5793	588	0.143967	0.101502
-8	>-8	5793	834	5793	588	0.143967	0.101502
-7	>-7	5793	834	5793	588	0.143967	0.101502
-6	>-6	5793	834	5793	588	0.143967	0.101502
-5	>-5	5793	834	5792	588	0.143967	0.101519
-4	>-4	5793	834	5790	588	0.143967	0.101554
-3	>-3	5789	834	5786	588	0.144066	0.101625
-2	>-2	5766	834	5784	588	0.144641	0.10166
-1	>-1	5465	834	5649	588	0.152608	0.104089
0	>0	3651	834	4445	588	0.228431	0.132283
1	>1	2875	828	4155	588	0.288	0.141516
2	>2	2309	809	3944	583	0.350368	0.147819
3	>3	1846	754	3730	571	0.408451	0.153083
4	>4	1471	677	3527	541	0.460231	0.153388
5	>5	1115	575	3316	514	0.515695	0.155006
6	>6	858	503	3030	477	0.586247	0.157426
7	>7	642	410	2675	434	0.638629	0.162243
8	>8	470	323	2228	385	0.687234	0.172801
9	>9	330	249	1627	340	0.754545	0.208974
10	>10	235	185	1051	281	0.787234	0.267364
11	>11	153	129	552	200	0.843137	0.362319
12	>12	91	83	202	98	0.912088	0.485149
13	>13	60	57	46	28	0.95	0.608696
14	>14	23	23	16	12	1	0.75
15	>15	11	11	6	6	1	1
16	>16	3	3	5	5	1	1
17	>17	2	2	0	0	1	#DIV/0!
18	>18	0	0	0	0	#DIV/0!	#DIV/0!
19	>19	0	0	0	0	#DIV/0!	#DIV/0!
20	>20	0	0	0	0	#DIV/0!	#DIV/0!
21	>21	0	0	0	0	#DIV/0!	#DIV/0!

## Sheet: Fig 1d and 1e
Fig 1d					Fig 1e
Sample Description	Transcripts Detected	3D7MR4			Non-isogenic 1-cell transcript frequency	Non-isogenic 100-cell transcript frequency	Number of Transcripts
100-cell	3727	Non-isogenic			0	0	0-100
100-cell	3929	Non-isogenic			0	0	100-200
100-cell	3901	Non-isogenic			0	0	200-300
100-cell	3581	Non-isogenic			0	0	300-400
100-cell	3691	Non-isogenic			5	0	400-500
100-cell	4061	Non-isogenic			20	0	500-600
100-cell	3663	Non-isogenic			31	0	600-700
100-cell	3737	Non-isogenic	mean 100-cells		56	0	700-800
100-cell	3765	Non-isogenic	3801.73		36	0	800-900
100-cell	4010	Non-isogenic			19	0	900-1000
100-cell	3766	Non-isogenic			20	0	1000-1100
100-cell	3605	Non-isogenic			17	0	1100-1200
100-cell	3719	Non-isogenic			19	0	1200-1300
100-cell	3845	Non-isogenic			19	0	1300-1400
100-cell	4026	Non-isogenic			16	0	1400-1500
Dil ctrl	2218	Non-isogenic			26	0	1500-2000
Dil ctrl	1291	Non-isogenic			1	0	2000-2500
Dil ctrl	1378	Non-isogenic			4	0	2500-3000
Dil ctrl	1962	Non-isogenic			2	2	3000-3500
Dil ctrl	1190	Non-isogenic			0	13	3500-4000
Dil ctrl	1651	Non-isogenic			0	0	4000-4500
Dil ctrl	1615	Non-isogenic			0	0	4500-5000
Dil ctrl	1555	Non-isogenic
Dil ctrl	1517	Non-isogenic
Dil ctrl	1040	Non-isogenic
Dil ctrl	1115	Non-isogenic
Dil ctrl	945	Non-isogenic
Dil ctrl	1050	Non-isogenic
Dil ctrl	845	Non-isogenic
Dil ctrl	953	Non-isogenic
Dil ctrl	952	Non-isogenic
Dil ctrl	979	Non-isogenic
Dil ctrl	1044	Non-isogenic
Dil ctrl	1221	Non-isogenic
Dil ctrl	1188	Non-isogenic
Dil ctrl	1137	Non-isogenic
Dil ctrl	1162	Non-isogenic
Dil ctrl	1250	Non-isogenic
Dil ctrl	1219	Non-isogenic
Dil ctrl	1107	Non-isogenic
Dil ctrl	1130	Non-isogenic
Dil ctrl	1012	Non-isogenic
Dil ctrl	1188	Non-isogenic
Dil ctrl	1104	Non-isogenic
Dil ctrl	1741	Non-isogenic
Dil ctrl	1748	Non-isogenic
Dil ctrl	1296	Non-isogenic
Dil ctrl	1263	Non-isogenic
Dil ctrl	660	Non-isogenic
Dil ctrl	917	Non-isogenic
Dil ctrl	944	Non-isogenic
Dil ctrl	935	Non-isogenic
Dil ctrl	871	Non-isogenic
Dil ctrl	1191	Non-isogenic
Dil ctrl	587	Non-isogenic
Dil ctrl	1151	Non-isogenic
Dil ctrl	525	Non-isogenic
Dil ctrl	988	Non-isogenic
Dil ctrl	701	Non-isogenic
Dil ctrl	1557	Non-isogenic
Dil ctrl	713	Non-isogenic
Dil ctrl	887	Non-isogenic
Dil ctrl	603	Non-isogenic
Dil ctrl	831	Non-isogenic
1-cell	960	Non-isogenic
1-cell	737	Non-isogenic
1-cell	1477	Non-isogenic	mean 1 -cell
1-cell	916	Non-isogenic	1046.4
1-cell	1422	Non-isogenic
1-cell	1429	Non-isogenic
1-cell	1422	Non-isogenic
1-cell	1398	Non-isogenic
1-cell	1165	Non-isogenic
1-cell	1362	Non-isogenic
1-cell	1400	Non-isogenic
1-cell	1346	Non-isogenic
1-cell	1381	Non-isogenic
1-cell	738	Non-isogenic
1-cell	811	Non-isogenic
1-cell	1232	Non-isogenic
1-cell	1172	Non-isogenic
1-cell	751	Non-isogenic
1-cell	790	Non-isogenic
1-cell	1638	Non-isogenic
1-cell	809	Non-isogenic
1-cell	1043	Non-isogenic
1-cell	1293	Non-isogenic
1-cell	796	Non-isogenic
1-cell	1073	Non-isogenic
1-cell	1186	Non-isogenic
1-cell	782	Non-isogenic
1-cell	1274	Non-isogenic
1-cell	790	Non-isogenic
1-cell	645	Non-isogenic
1-cell	1371	Non-isogenic
1-cell	1148	Non-isogenic
1-cell	3303	Non-isogenic
1-cell	1170	Non-isogenic
1-cell	1238	Non-isogenic
1-cell	795	Non-isogenic
1-cell	2677	Non-isogenic
1-cell	833	Non-isogenic
1-cell	648	Non-isogenic
1-cell	3030	Non-isogenic
1-cell	1040	Non-isogenic
1-cell	989	Non-isogenic
1-cell	1027	Non-isogenic
1-cell	3003	Non-isogenic
1-cell	570	Non-isogenic
1-cell	1388	Non-isogenic
1-cell	643	Non-isogenic
1-cell	1884	Non-isogenic
1-cell	1145	Non-isogenic
1-cell	847	Non-isogenic
1-cell	944	Non-isogenic
1-cell	1038	Non-isogenic
1-cell	797	Non-isogenic
1-cell	699	Non-isogenic
1-cell	728	Non-isogenic
1-cell	1165	Non-isogenic
1-cell	884	Non-isogenic
1-cell	1489	Non-isogenic
1-cell	1254	Non-isogenic
1-cell	862	Non-isogenic
1-cell	1101	Non-isogenic
1-cell	1326	Non-isogenic
1-cell	823	Non-isogenic
1-cell	814	Non-isogenic
1-cell	929	Non-isogenic
1-cell	1991	Non-isogenic
1-cell	756	Non-isogenic
1-cell	592	Non-isogenic
1-cell	820	Non-isogenic
1-cell	1523	Non-isogenic
1-cell	733	Non-isogenic
1-cell	781	Non-isogenic
1-cell	780	Non-isogenic
1-cell	1267	Non-isogenic
1-cell	628	Non-isogenic
1-cell	655	Non-isogenic
1-cell	708	Non-isogenic
1-cell	1549	Non-isogenic
1-cell	1096	Non-isogenic
1-cell	628	Non-isogenic
1-cell	927	Non-isogenic
1-cell	817	Non-isogenic
1-cell	1299	Non-isogenic
1-cell	849	Non-isogenic
1-cell	1594	Non-isogenic
1-cell	1225	Non-isogenic
1-cell	959	Non-isogenic
1-cell	761	Non-isogenic
1-cell	1512	Non-isogenic
1-cell	775	Non-isogenic
1-cell	930	Non-isogenic
1-cell	1000	Non-isogenic
1-cell	2770	Non-isogenic
1-cell	635	Non-isogenic
1-cell	632	Non-isogenic
1-cell	1237	Non-isogenic
1-cell	1815	Non-isogenic
1-cell	739	Non-isogenic
1-cell	742	Non-isogenic
1-cell	884	Non-isogenic
1-cell	1319	Non-isogenic
1-cell	1743	Non-isogenic
1-cell	787	Non-isogenic
1-cell	691	Non-isogenic
1-cell	1348	Non-isogenic
1-cell	1260	Non-isogenic
1-cell	682	Non-isogenic
1-cell	1493	Non-isogenic
1-cell	906	Non-isogenic
1-cell	1402	Non-isogenic
1-cell	1212	Non-isogenic
1-cell	629	Non-isogenic
1-cell	914	Non-isogenic
1-cell	723	Non-isogenic
1-cell	739	Non-isogenic
1-cell	1350	Non-isogenic
1-cell	1046	Non-isogenic
1-cell	858	Non-isogenic
1-cell	705	Non-isogenic
1-cell	1104	Non-isogenic
1-cell	597	Non-isogenic
1-cell	820	Non-isogenic
1-cell	621	Non-isogenic
1-cell	3123	Non-isogenic
1-cell	1217	Non-isogenic
1-cell	1384	Non-isogenic
1-cell	1434	Non-isogenic
1-cell	735	Non-isogenic
1-cell	940	Non-isogenic
1-cell	754	Non-isogenic
1-cell	1313	Non-isogenic
1-cell	1226	Non-isogenic
1-cell	1046	Non-isogenic
1-cell	1044	Non-isogenic
1-cell	3361	Non-isogenic
1-cell	1430	Non-isogenic
1-cell	1455	Non-isogenic
1-cell	1357	Non-isogenic
1-cell	1512	Non-isogenic
1-cell	1196	Non-isogenic
1-cell	1154	Non-isogenic
1-cell	1202	Non-isogenic
1-cell	899	Non-isogenic
1-cell	955	Non-isogenic
1-cell	1293	Non-isogenic
1-cell	1993	Non-isogenic
1-cell	1097	Non-isogenic
1-cell	1348	Non-isogenic
1-cell	952	Non-isogenic
1-cell	1016	Non-isogenic
1-cell	923	Non-isogenic
1-cell	1846	Non-isogenic
1-cell	820	Non-isogenic
1-cell	729	Non-isogenic
1-cell	924	Non-isogenic
1-cell	1262	Non-isogenic
1-cell	796	Non-isogenic
1-cell	1612	Non-isogenic
1-cell	1546	Non-isogenic
1-cell	1335	Non-isogenic
1-cell	600	Non-isogenic
1-cell	1013	Non-isogenic
1-cell	871	Non-isogenic
1-cell	753	Non-isogenic
1-cell	738	Non-isogenic
1-cell	1510	Non-isogenic
1-cell	720	Non-isogenic
1-cell	1498	Non-isogenic
1-cell	581	Non-isogenic
1-cell	558	Non-isogenic
1-cell	654	Non-isogenic
1-cell	1191	Non-isogenic
1-cell	787	Non-isogenic
1-cell	1539	Non-isogenic
1-cell	738	Non-isogenic
1-cell	855	Non-isogenic
1-cell	510	Non-isogenic
1-cell	519	Non-isogenic
1-cell	801	Non-isogenic
1-cell	1593	Non-isogenic
1-cell	1132	Non-isogenic
1-cell	903	Non-isogenic
1-cell	952	Non-isogenic
1-cell	1833	Non-isogenic
1-cell	872	Non-isogenic
1-cell	1606	Non-isogenic
1-cell	800	Non-isogenic
1-cell	1134	Non-isogenic
1-cell	739	Non-isogenic
1-cell	855	Non-isogenic
1-cell	807	Non-isogenic
1-cell	843	Non-isogenic
1-cell	678	Non-isogenic
1-cell	1775	Non-isogenic
1-cell	659	Non-isogenic
1-cell	607	Non-isogenic
1-cell	507	Non-isogenic
1-cell	470	Non-isogenic
1-cell	658	Non-isogenic
1-cell	1116	Non-isogenic
1-cell	627	Non-isogenic
1-cell	1522	Non-isogenic
1-cell	677	Non-isogenic
1-cell	1105	Non-isogenic
1-cell	724	Non-isogenic
1-cell	1605	Non-isogenic
1-cell	1059	Non-isogenic
1-cell	1869	Non-isogenic
1-cell	727	Non-isogenic
1-cell	1317	Non-isogenic
1-cell	837	Non-isogenic
1-cell	759	Non-isogenic
1-cell	758	Non-isogenic
1-cell	699	Non-isogenic
1-cell	1488	Non-isogenic
1-cell	771	Non-isogenic
1-cell	466	Non-isogenic
1-cell	679	Non-isogenic
1-cell	546	Non-isogenic
1-cell	874	Non-isogenic
1-cell	775	Non-isogenic
1-cell	1471	Non-isogenic
1-cell	1045	Non-isogenic
1-cell	812	Non-isogenic
1-cell	1080	Non-isogenic
1-cell	516	Non-isogenic
1-cell	762	Non-isogenic
1-cell	841	Non-isogenic
1-cell	820	Non-isogenic
1-cell	565	Non-isogenic
1-cell	1247	Non-isogenic
1-cell	878	Non-isogenic
1-cell	728	Non-isogenic
1-cell	473	Non-isogenic
1-cell	659	Non-isogenic
1-cell	512	Non-isogenic
1-cell	671	Non-isogenic
1-cell	595	Non-isogenic
1-cell	924	Non-isogenic
1-cell	1215	Non-isogenic
1-cell	670	Non-isogenic
1-cell	555	Non-isogenic
1-cell	753	Non-isogenic
1-cell	853	Non-isogenic
1-cell	854	Non-isogenic
1-cell	1100	Non-isogenic
1-cell	1292	Non-isogenic
1-cell	713	Non-isogenic
1-cell	528	Non-isogenic
1-cell	544	Non-isogenic
1-cell	613	Non-isogenic
1-cell	1272	Non-isogenic
1-cell	1697	Non-isogenic
1-cell	836	Non-isogenic
1-cell	1826	Non-isogenic
1-cell	839	Non-isogenic
1-cell	875	Non-isogenic
1-cell	1521	Non-isogenic
1-cell	938	Non-isogenic
1-cell	776	Non-isogenic
1-cell	1421	Non-isogenic
1-cell	1463	Non-isogenic
1-cell	1547	Non-isogenic
1-cell	1124	Non-isogenic
1-cell	753	Non-isogenic
1-cell	1203	Non-isogenic
1-cell	586	Non-isogenic
1-cell	995	Non-isogenic
1-cell	713	Non-isogenic
1-cell	1003	Non-isogenic
1-cell	662	Non-isogenic
1-cell	832	Non-isogenic
1-cell	1321	Non-isogenic
1-cell	775	Non-isogenic
1-cell	1213	Non-isogenic
1-cell	778	Non-isogenic
1-cell	1552	Non-isogenic
1-cell	795	Non-isogenic
1-cell	723	Non-isogenic
1-cell	1724	Non-isogenic
1-cell	913	Non-isogenic
1-cell	705	Non-isogenic
1-cell	679	Non-isogenic
1-cell	574	Non-isogenic
1-cell	767	Non-isogenic
1-cell	746	Non-isogenic
1-cell	644	Non-isogenic
1-cell	650	Non-isogenic
1-cell	1061	Non-isogenic
1-cell	577	Non-isogenic
1-cell	498	Non-isogenic
1-cell	1045	Non-isogenic
1-cell	1033	Non-isogenic
1-cell	497	Non-isogenic
1-cell	761	Non-isogenic
100-cells	4479	Isogenic
100-cells	4789	Isogenic
Dil	3686	Isogenic
Dil	1098	Isogenic
Dil	926	Isogenic
Dil	1142	Isogenic
Dil	1938	Isogenic
Dil	1129	Isogenic
Dil	1148	Isogenic
Dil	1617	Isogenic
Dil	2078	Isogenic
Dil	4183	Isogenic
1-cell	1110	Isogenic
1-cell	1784	Isogenic
1-cell	1432	Isogenic
1-cell	817	Isogenic
1-cell	731	Isogenic
1-cell	1472	Isogenic
1-cell	1261	Isogenic
1-cell	1203	Isogenic
1-cell	852	Isogenic
1-cell	1262	Isogenic
1-cell	1152	Isogenic
1-cell	807	Isogenic
1-cell	1672	Isogenic
1-cell	938	Isogenic
1-cell	928	Isogenic
1-cell	836	Isogenic
1-cell	880	Isogenic
1-cell	648	Isogenic
1-cell	834	Isogenic
1-cell	978	Isogenic
1-cell	1100	Isogenic
1-cell	805	Isogenic
1-cell	1075	Isogenic
1-cell	690	Isogenic
1-cell	1065	Isogenic
1-cell	1199	Isogenic
1-cell	885	Isogenic
1-cell	956	Isogenic
1-cell	800	Isogenic
1-cell	933	Isogenic
1-cell	927	Isogenic
1-cell	1570	Isogenic
1-cell	804	Isogenic
1-cell	791	Isogenic
1-cell	1302	Isogenic
1-cell	927	Isogenic
1-cell	808	Isogenic
1-cell	1018	Isogenic
1-cell	729	Isogenic
1-cell	1412	Isogenic
1-cell	720	Isogenic
1-cell	978	Isogenic
1-cell	1432	Isogenic
1-cell	921	Isogenic
1-cell	1018	Isogenic
1-cell	1080	Isogenic
1-cell	929	Isogenic
1-cell	1199	Isogenic
1-cell	1152	Isogenic
1-cell	842	Isogenic
1-cell	987	Isogenic
1-cell	913	Isogenic
1-cell	624	Isogenic
1-cell	872	Isogenic
1-cell	1008	Isogenic
1-cell	779	Isogenic
1-cell	1155	Isogenic
1-cell	949	Isogenic
1-cell	1038	Isogenic
1-cell	663	Isogenic
1-cell	644	Isogenic
1-cell	907	Isogenic
1-cell	812	Isogenic
1-cell	917	Isogenic
1-cell	551	Isogenic
1-cell	1348	Isogenic
1-cell	1299	Isogenic
1-cell	1501	Isogenic
1-cell	907	Isogenic
1-cell	841	Isogenic
1-cell	764	Isogenic
1-cell	1503	Isogenic
1-cell	743	Isogenic
1-cell	703	Isogenic
1-cell	1284	Isogenic
1-cell	4046	Isogenic
1-cell	1151	Isogenic
1-cell	689	Isogenic
1-cell	753	Isogenic
1-cell	1348	Isogenic
1-cell	794	Isogenic
1-cell	662	Isogenic
1-cell	1007	Isogenic
1-cell	747	Isogenic
1-cell	748	Isogenic
1-cell	1046	Isogenic
1-cell	1296	Isogenic
1-cell	1303	Isogenic
1-cell	981	Isogenic
1-cell	1186	Isogenic
1-cell	1527	Isogenic
1-cell	1415	Isogenic
1-cell	1280	Isogenic
1-cell	788	Isogenic
1-cell	940	Isogenic
1-cell	1108	Isogenic
1-cell	698	Isogenic

## Sheet: Fig 1f
GeneID	Avg 1-cell	Avg 100-cell										Averaged R-square				0.179152
PF3D7_0726000	16.5414	16.2439										0.295022		0.0249818	min
PF3D7_0532000	15.0253	15.0504										0.199599		0.326128	max
PF3D7_0531600	13.5194	13.8577										0.326128
PF3D7_0725600	13.4247	13.6814										0.262723
PF3D7_1410400	10.6659	15.5734										0.215563
PF3D7_1246200	10.1492	12.9402										0.240501
PF3D7_1035400	9.34775	13.6565										0.270258
PF3D7_0929400	9.30846	13.3235										0.258473
PF3D7_0628300	9.15895	12.5262										0.266756
PF3D7_0617900	9.06383	11.0314										0.2717
PF3D7_0930300	8.57079	10.7209										0.273957
PF3D7_0608800	8.5361	13.4689										0.319786
PF3D7_1132800	8.41951	11.9158										0.316386
PF3D7_0303200	8.20312	10.6827										0.101893
PF3D7_1335100	8.02664	10.7896										0.0874814
PF3D7_0112700	7.78869	7.39538										0.276522
PF3D7_1223100	7.74079	9.57886										0.301673
PF3D7_0304200	7.74063	9.22949										0.151188
PF3D7_1027300	7.68136	11.4776										0.166747
PF3D7_1211800	7.55928	11.3355										0.0400701
PF3D7_0207700	7.4584	12.0393										0.192158
PF3D7_0810300	7.30164	9.50877										0.129368
PF3D7_0410000	7.14905	10.318										0.232227
PF3D7_0922200	7.11954	12.9109										0.138293
PF3D7_0612700	6.9946	9.23689										0.262862
PF3D7_1108600	6.99295	12.6499										0.182075
PF3D7_0619400	6.64201	9.66804										0.0948327
PF3D7_0217500	6.61341	9.20032										0.18571
PF3D7_0320900	6.55315	8.91553										0.215335
PF3D7_1035300	6.35063	9.09485										0.066544
PF3D7_1407800	6.24702	9.48423										0.179303
PF3D7_1471100	6.19451	12.0704										0.24254
PF3D7_0917900	6.00155	11.0112										0.279724
PF3D7_0525800	5.97199	11.7964										0.232368
PF3D7_1444800	5.9323	8.77938										0.238744
PF3D7_1033100	5.91032	7.54107										0.109134
PF3D7_1311900	5.8956	9.41721										0.175181
PF3D7_0934800	5.8834	10.7974										0.139411
PF3D7_1035100	5.73497	10.4635										0.12306
PF3D7_1129100	5.71915	7.87155										0.237559
PF3D7_1361100	5.69226	9.48365										0.295539
PF3D7_0801100	5.68953	3.0141										0.155787
PF3D7_0924000	5.68922	8.4478										0.306233
PF3D7_1361800	5.64493	7.34274										0.155723
PF3D7_0725900	5.58064	5.34926										0.127181
PF3D7_1251200	5.53801	9.1853										0.174292
PF3D7_1001600	5.51627	10.5513										0.164636
PF3D7_1003600	5.49428	10.483										0.236437
PF3D7_0725800	5.43915	5.12147										0.220301
PF3D7_0414900	5.37299	8.20404										0.23743
PF3D7_1404900	5.3528	9.10447										0.0985883
PF3D7_0515400	5.27416	8.22087										0.175544
PF3D7_1105100	5.27107	9.0773										0.190932
PF3D7_1148640	5.2674	5.64722										0.176174
PF3D7_0807800	5.23531	9.66731										0.127045
PF3D7_0515700	5.22493	9.82051										0.243389
PF3D7_0628100	5.2219	7.5527										0.115432
PF3D7_0717500	5.13146	7.83511										0.148079
PF3D7_1149200	5.03277	7.5316										0.0962002
PF3D7_0206800	5.00923	7.11364										0.226552
PF3D7_1222700	4.98654	8.63507										0.117678
PF3D7_1337800	4.97068	7.92523										0.231057
PF3D7_1232500	4.92463	6.98081										0.0717437
PF3D7_0531900	4.90876	4.95751										0.128258
PF3D7_1242800	4.89497	7.8014										0.0655324
PF3D7_0214900	4.88795	9.70301										0.139622
PF3D7_1252100	4.87853	9.43026										0.168583
PF3D7_0905400	4.82579	10.2275										0.181208
malmito_rna_LSUC:rRNA	4.79804	5.33316										0.161347
PF3D7_0511800	4.76421	7.88037										0.177766
PF3D7_0217100	4.74347	8.37463										0.193655
PF3D7_0831600	4.71823	7.66929										0.182998
PF3D7_0622800	4.70716	7.55948										0.174707
malmito_rna_25	4.63914	5.30998										0.110431
PF3D7_0531800	4.62402	4.49039										0.202167
PF3D7_0102200	4.60758	6.9904										0.28315
PF3D7_1035200	4.59811	7.50756										0.0679863
PF3D7_0522600	4.59169	9.04725										0.137715
PF3D7_0830200	4.55797	4.70856										0.229472
malmito_rna_16:rRNA	4.5494	4.99707										0.162059
malmito_rna_23	4.54939	5.01424										0.192794
PF3D7_0104200	4.53237	8.03955										0.17828
PF3D7_1344300	4.51129	6.81931										0.0911847
PF3D7_0903600	4.46072	8.63245										0.195063
malmito_rna_RNA18:rRNA	4.45757	5.68349										0.140741
PF3D7_1364100	4.42351	9.18811										0.142594
PF3D7_0220000	4.40735	7.62312										0.0863851
PF3D7_1301600	4.40495	9.6724										0.135594
PF3D7_1424600	4.40336	2.80237										0.182834
PF3D7_0520900	4.39725	7.29832										0.140265
PF3D7_1473200	4.37675	8.88037										0.176874
PF3D7_0611500	4.33681	-0.00412357										0.165912
PF3D7_1342000	4.31315	8.13861										0.0440319
PF3D7_0501600	4.30471	9.31001										0.154139
PF3D7_0423500	4.30369	8.85454										0.0555396
mal_rna_12:rRNA	4.29877	4.0767										0.16808
PF3D7_1146600	4.297	6.92418										0.133727
PF3D7_0516900	4.21785	7.07908										0.173895
PF3D7_0207600	4.17785	8.04651										0.0249818
malmito_rna_RNA22:rRNA	4.16742	4.93204										0.208501
PF3D7_0826800	4.16366	3.90839										0.161093
malmito_rna_24	4.1615	4.77726										0.147692
PF3D7_1461400	4.16009	8.52437										0.177174
PF3D7_0806800	4.1569	5.4845										0.191335
PF3D7_1024800	4.15528	7.69724										0.203501
PF3D7_0811600	4.15038	8.83188										0.224217
PF3D7_0918000	4.13019	6.26107										0.215685
PF3D7_0103400	4.11425	6.2708										0.154797
PF3D7_1371300	4.09376	3.77219										0.110853
mal_rna_13:rRNA	4.08588	4.5344										0.179152
PF3D7_1019000	4.08247	5.9381										0.230529
malmito_rna_17:rRNA	4.08045	4.37626										0.0883111
PF3D7_1340900	4.07784	5.77436										0.184371
PF3D7_1351500	4.07505	4.74288										0.184647
PF3D7_1429900	4.07092	7.79453										0.116923
malmito_rna_21:rRNA	4.06303	4.42025										0.146024
PF3D7_1218000	4.0193	6.65385										0.208511
PF3D7_1423300	4.01545	5.46982										0.163858
PF3D7_1202200	4.01287	7.52105										0.13549
PF3D7_1109500	4.00896	0.528491										0.222702
PF3D7_1018200	3.97472	7.72025										0.137818
PF3D7_1342600	3.96027	6.76396										0.208503
PF3D7_0523400	3.94501	6.82883										0.173794
PF3D7_1226900	3.94218	8.32462										0.212883
PF3D7_0624600	3.93636	6.10821										0.152324
PF3D7_0408500	3.91762	7.3415										0.219685
PF3D7_0509800	3.90417	5.55114										0.244598
PF3D7_0722200	3.90382	8.63021										0.111932
PF3D7_1033700	3.89442	7.56994										0.219987
PF3D7_0725700	3.86813	3.31214										0.146688
PF3D7_1371600	3.86549	6.73478										0.159791
malmito_rna_20:rRNA	3.86479	4.40265										0.109397
PF3D7_1352500	3.85954	9.31827										0.109462
PF3D7_1424200	3.84041	5.34359										0.190353
PF3D7_0507100	3.8398	7.23228										0.115551
PF3D7_1113300	3.83455	7.30104										0.118668
PF3D7_1335400	3.82087	6.81672										0.224758
PF3D7_1105000	3.81422	7.90601										0.169377
PF3D7_1244600	3.80397	7.42225										0.150888
PF3D7_1401600	3.80039	7.87683										0.138395
PF3D7_1471200	3.79108	7.6217										0.138934
PF3D7_1008700	3.79042	7.70768										0.109196
mal_mito_RNA19:rRNA	3.78717	4.10558										0.188434
PF3D7_1248500	3.78587	7.36065										0.118515
PF3D7_1335300	3.78125	6.64184										0.119115
PF3D7_0822900	3.77961	9.02491										0.126546
PF3D7_1203700	3.77708	6.78616										0.105942
PF3D7_1237700	3.77244	8.93471										0.220442
PF3D7_1455300	3.76202	6.47677										0.151488
PF3D7_1336500	3.75431	1.57464										0.122479
mal_rna_8:rRNA	3.75014	3.98118										0.12538
PF3D7_1220900	3.74867	8.80803										0.190148
PF3D7_1222300	3.7396	6.58342										0.108122
PF3D7_0918500	3.72297	6.94522										0.126914
PF3D7_1368100	3.70189	7.16656										0.139287
malmito_rna_RNA14:rRNA	3.69006	4.0134										0.221123
PF3D7_1468400	3.68472	6.43493										0.148335
PF3D7_0617800	3.68182	6.88636										0.237807
PF3D7_1031200	3.68072	6.85889										0.219476
PF3D7_0323500	3.6668	6.23653										0.0544851
PF3D7_0406100	3.66628	6.40075										0.142764
PF3D7_1372200	3.66529	3.12031										0.18935
PF3D7_1422500	3.65	7.28048										0.177874
PF3D7_0508600	3.64559	7.42232										0.109858
PF3D7_0717600	3.63879	8.21642										0.120473
PF3D7_0508100	3.62837	5.97048										0.207401
PF3D7_1414300	3.61997	5.11891										0.119535
PF3D7_1464000	3.61416	5.21623										0.249939
PF3D7_1116500	3.61412	4.80625										0.103185
PF3D7_0531500	3.61263	4.76409										0.122391
PF3D7_1372400	3.59927	1.09121										0.140066
PF3D7_0404900	3.59065	6.79552										0.210963
malmito_rna_9:rRNA	3.58896	3.90749										0.147085
PF3D7_0500800	3.58605	6.14539										0.177937
malmito_rna_26	3.57733	3.92968										0.186923
PF3D7_0209800	3.567	8.489										0.148383
PF3D7_1346100	3.56082	7.5757										0.191073
PF3D7_0407800	3.55832	5.20187										0.112854
PF3D7_0102500	3.55474	7.17229										0.177611
malmito_rna_RNA12:rRNA	3.54354	4.15258										0.225808
malmito_rna_SSUF:rRNA	3.54299	4.00325										0.20664
PF3D7_0624100	3.54039	2.17091										0.186608
malmito_rna_RNA11:rRNA	3.53704	4.01787										0.194004
PF3D7_1038700	3.52626	-0.594333										0.204707
PF3D7_1036000	3.50839	6.68003										0.129863
PF3D7_1312600	3.49418	5.83361										0.211341
PF3D7_1356100	3.48442	6.63479										0.160829
PF3D7_0705500	3.47889	6.24569										0.248611
PF3D7_1202600	3.47542	5.7565										0.262555
PF3D7_1130700	3.46308	6.70326										0.316273
PF3D7_1311800	3.45752	5.522										0.222547
PF3D7_0517400	3.4543	6.4638										0.19284
PF3D7_1466100	3.4409	5.41957										0.20734
PF3D7_1333700	3.4349	5.59058										0.20087
PF3D7_1338600	3.43407	5.16317										0.194846
PF3D7_1116700	3.43225	4.90041										0.279082
malmito_rna_27	3.4309	3.55755										0.095766
PF3D7_1438900	3.42502	7.43726										0.0953214
PF3D7_0302500	3.41549	5.54292										0.108452
PF3D7_1140400	3.40543	9.39132										0.211657
PF3D7_1025000	3.39382	5.35175										0.226609
PF3D7_0708800	3.38744	7.0147										0.179123
PF3D7_0905100	3.3794	5.32899										0.202217
PF3D7_1428400	3.36699	4.30633										0.219148
PF3D7_0501500	3.35589	8.84204										0.156022
PF3D7_1356800	3.35039	6.02597										0.192155
PF3D7_1328100	3.34948	6.85048										0.221232
malmito_rna_RNA6:rRNA	3.34235	3.15802										0.201016
PF3D7_1355900	3.3309	5.27032										0.136159
PF3D7_0802200	3.32059	7.21363										0.28477
mal_rna_9:rRNA	3.32001	3.67506										0.178147
PF3D7_0922600	3.31164	6.47049										0.137844
PF3D7_0308700	3.30629	5.24137										0.149209
PF3D7_1023500	3.29355	2.48482										0.103865
PF3D7_1449100	3.28957	7.5057										0.218462
PF3D7_0531700	3.28059	3.08193										0.0806373
PF3D7_1440100	3.27329	8.10259										0.115755
PF3D7_0500700	3.26241	3.41808										0.181837
PF3D7_1115400	3.26217	6.82067										0.170323
PF3D7_0827900	3.25543	6.17383										0.161979
PF3D7_1303500	3.25519	6.17488										0.146485
PF3D7_0306800	3.24983	6.86867										0.168105
malmito_rna_15:rRNA	3.24665	3.59025										0.193405
PF3D7_1020900	3.24492	7.52743										0.152573
PF3D7_0616200	3.24341	5.55089										0.199432
PF3D7_0529900	3.23457	5.97128										0.206078
PF3D7_1239800	3.22055	6.89923										0.22428
PF3D7_0202000	3.21903	5.04844										0.171678
mal_rna_15:rRNA	3.21418	3.7349										0.225257
PF3D7_0919200	3.20546	5.26872										0.251727
PF3D7_1228600	3.20422	5.19663										0.213785
PF3D7_0507400	3.20207	3.8119										0.188636
PF3D7_0301300	3.20106	4.47826										0.231352
PF3D7_0604100	3.20043	7.21093										0.18318
PF3D7_1330900	3.19959	1.66279										0.114371
PF3D7_0419600	3.19514	5.77897										0.222197
PF3D7_1414500	3.18778	4.95773										0.163206
PF3D7_1347100	3.18332	5.17128										0.23699
PF3D7_1353000	3.18131	5.45539										0.246165
PF3D7_1349500	3.17665	5.65466										0.239209
PF3D7_1201000	3.16341	3.82285										0.232795
PF3D7_0613700	3.16187	6.4647										0.136025
PF3D7_0306400	3.15978	5.62804										0.212588
PF3D7_1232100	3.15597	5.02079										0.212726
PF3D7_1035900	3.15471	7.37277										0.229945
PF3D7_0413600	3.1524	4.9141										0.234322
PF3D7_0210600	3.15127	6.2464										0.202941
PF3D7_1406700	3.15073	5.43432										0.213116
PF3D7_1252800	3.14427	6.03084										0.12341
PF3D7_0402100	3.14082	4.63238										0.266576
PF3D7_1124600	3.14046	5.39416										0.137983
PF3D7_1436600	3.13842	4.13426										0.237577
PF3D7_1318700	3.12509	4.95956										0.207091
PF3D7_1230100	3.12224	4.71594										0.15567
malmito_rna_RNA7:rRNA	3.11575	3.32561										0.176504
PF3D7_1462800	3.11574	6.71572										0.190225
PF3D7_1325900	3.1152	5.9783										0.217551
PF3D7_1346400	3.11252	4.66063										0.271503
PF3D7_1014100	3.10042	4.8584										0.116712
PF3D7_1426200	3.09465	5.56604										0.130036
PF3D7_1117700	3.0932	4.63972										0.220595
PF3D7_1431400	3.08888	7.8201										0.216029
PF3D7_1003000	3.08869	6.63861										0.249017
PF3D7_1341400	3.081	2.32992										0.255308
PF3D7_1417500	3.07715	5.71157										0.168713
malmito_rna_1:rRNA	3.07649	2.95629										0.261836
PF3D7_1124000	3.07611	7.27574										0.145095
PF3D7_0207100	3.07511	6.62021										0.286481
PF3D7_1424500	3.07105	2.63123										0.139204
PF3D7_1456800	3.06168	3.74235										0.246219
PF3D7_0818000	3.0586	5.50556										0.0996621
PF3D7_1405600	3.05665	8.19299										0.193604
PF3D7_0212300	3.05554	6.34537										0.280353
PF3D7_1311400	3.04428	6.32132										0.178827
PF3D7_0504600	3.04088	6.23109										0.242853
PF3D7_0505400	3.04072	5.4812										0.168875
PF3D7_1112100	3.03742	5.4998										0.23026
PF3D7_1236100	3.03658	8.29204										0.251997
PF3D7_1332200	3.03539	5.99302										0.174988
PF3D7_1008100	3.03357	6.26879										0.225422
PF3D7_0934400	3.03161	5.55523										0.224156
PF3D7_1022400	3.02882	6.77038										0.110148
PF3D7_0305600	3.02791	5.92909										0.225576
PF3D7_0107500	3.01786	4.05435										0.183556
mal_rna_10:rRNA	3.01449	4.57638										0.230892
PF3D7_1424400	3.01235	6.32046										0.212208
PF3D7_1322200	3.01171	6.43892										0.157203
PF3D7_0401800	3.00873	6.56016										0.119863
PF3D7_1304500	3.00781	3.86272										0.169376
PF3D7_1300600	3.00634	4.50074										0.232546
malmito_rna_RNA4:rRNA	3.00609	3.98173										0.108844
PF3D7_1420700	3.00352	6.14902										0.200896
PF3D7_0219800	2.99406	5.18068										0.18195
PF3D7_0606700	2.99028	7.04448										0.142928
PF3D7_0215800	2.98999	5.1601										0.162287
PF3D7_0937800	2.98819	3.85765
PF3D7_0404700	2.98433	4.56461
PF3D7_0310400	2.98397	8.45418
PF3D7_0202500	2.98194	3.53842
PF3D7_0212600	2.98105	6.03419
PF3D7_0909600	2.97725	6.62789
PF3D7_0221800	2.96867	1.47278
PF3D7_0916700	2.9621	5.59264
PF3D7_1130200	2.95249	5.02172
PF3D7_1246400	2.94469	7.028
PF3D7_1436200	2.93912	6.61194
PF3D7_0110500	2.93719	3.22732
PF3D7_1408000	2.93704	4.01855
PF3D7_0707300	2.9322	5.65482
PF3D7_1109600	2.92562	1.23096
PF3D7_1115800	2.92403	6.205
PF3D7_0218000	2.92357	5.38003
PF3D7_1444300	2.92007	6.59423
PF3D7_1126300	2.90869	4.89303
PF3D7_1038000	2.90631	6.71028
PF3D7_1038000.2	2.90631	6.71028
PF3D7_1315300	2.90546	7.97222
PF3D7_1347500	2.90147	4.23272
PF3D7_0424600	2.90069	4.18686
PF3D7_0731500	2.89837	3.38881
PF3D7_1416100	2.8959	5.45178
PF3D7_1125700	2.89215	5.14849
PF3D7_0916000	2.88383	6.03894
PF3D7_1037500	2.88034	5.63994
PF3D7_1104200	2.8784	4.45399
PF3D7_0707700	2.87549	6.47979
PF3D7_0911100	2.87277	3.81522
PF3D7_1428200	2.86793	6.71021
malmito_rna_RNA5:rRNA	2.86371	2.9017
PF3D7_0416000	2.85503	2.68757
PF3D7_0924400	2.84677	4.22543
PF3D7_0409200	2.84355	4.17658
PF3D7_1034400	2.84235	4.31416
PF3D7_0817600	2.83829	4.70329
PF3D7_1419800	2.83464	5.81669
PF3D7_1466300	2.8343	4.61322
PF3D7_0818200	2.83386	5.41361
PF3D7_1237900	2.83223	2.44254
PF3D7_1239200	2.82436	7.13125
PF3D7_1219600	2.81905	5.14804
PF3D7_1138500	2.81586	5.97773
PF3D7_1216600	2.80949	1.68244
PF3D7_0626840	2.80827	4.68549
PF3D7_0517900	2.80671	4.76627
PF3D7_0216800	2.80578	3.90283
PF3D7_0821000	2.79339	6.90248
PF3D7_1419800.2	2.79241	5.7198
PF3D7_0211800	2.78722	5.07969
PF3D7_1002100	2.78577	5.24077
PF3D7_0203700	2.77972	3.56611
PF3D7_0632200	2.77946	1.03538
PF3D7_0206700	2.77619	3.88272
PF3D7_1034900	2.77533	3.96686
PF3D7_1401400	2.77126	3.62783
PF3D7_0400200	2.76966	4.34577
PF3D7_0613400	2.76784	4.8013
PF3D7_0609400	2.76478	4.31387
PF3D7_0826700	2.76458	5.62796
PF3D7_0415800	2.76381	1.76016
PF3D7_0729400	2.7617	2.57331
PF3D7_1415100	2.75905	1.70561
PF3D7_0402200	2.75651	4.26849
PF3D7_1001900	2.7506	1.42635
mal_rna_18:rRNA	2.74877	2.70627
PF3D7_1145100	2.74872	5.70861
PF3D7_0407900	2.74799	3.57915
malmito_rna_LSUG:rRNA	2.74623	2.97941
PF3D7_1117100	2.74214	7.25345
PF3D7_1231400	2.73684	4.30072
PF3D7_1209300	2.7368	4.70901
PF3D7_1311100	2.72801	0.999307
PF3D7_0724900	2.72774	3.89018
PF3D7_1401800	2.72732	6.14118
PF3D7_1407900	2.70766	2.97544
PF3D7_1033500	2.70548	4.89806
PF3D7_1219100	2.70319	7.02181
PF3D7_1338100	2.70261	6.85035
PF3D7_0917100	2.70245	1.17166
PF3D7_0113000	2.70084	3.13764
PF3D7_1345600	2.69944	4.57575
PF3D7_1008500	2.69827	4.91402
PF3D7_1353900	2.69805	6.50089
PF3D7_1132600	2.69762	2.62227
PF3D7_1230700	2.6909	5.98097
PF3D7_1455100	2.69064	4.26648
PF3D7_0729100	2.68346	5.4259
PF3D7_1204300	2.68322	4.81479
PF3D7_1437700	2.6815	4.4389
PF3D7_1472600	2.67703	5.89983
PF3D7_1316100	2.67462	5.11308
PF3D7_1330800	2.67267	3.53066
PF3D7_1333400	2.67177	2.77171
PF3D7_0730800	2.67075	3.41717
PF3D7_0624200	2.6702	4.97397
PF3D7_1229300	2.66835	5.7598
PF3D7_1235700	2.66486	3.69105
PF3D7_0629300	2.66377	2.01529
PF3D7_1035700	2.6578	3.76229
PF3D7_1102800	2.65778	3.3933
PF3D7_0612200	2.65772	5.25142
PF3D7_0701900	2.65304	2.89043
PF3D7_1013800	2.65002	4.41208
PF3D7_0419400	2.6486	6.18619
PF3D7_1142300	2.64512	3.76275
PF3D7_0810900.2	2.6444	3.46536
PF3D7_1466900	2.64242	3.46196
PF3D7_0713000	2.6385	1.74904
PF3D7_0204000	2.63722	2.8788
PF3D7_1309400	2.63587	6.11171
PF3D7_0318100	2.63282	2.29156
PF3D7_0201000	2.63211	0.811032
PF3D7_0215400	2.62426	3.6585
PF3D7_1123800	2.61973	2.91019
PF3D7_0937400	2.61935	2.68141
PF3D7_1437900	2.61674	2.55362
PF3D7_1344200	2.61553	6.25494
PF3D7_1005900	2.61434	2.26908
PF3D7_0818100	2.60891	2.55837
PF3D7_1332500	2.60886	3.4571
PF3D7_0512600	2.608	5.56421
PF3D7_1141600	2.60557	3.38761
PF3D7_1238900	2.59917	4.91992
PF3D7_0706100	2.59805	3.25359
PF3D7_1255000	2.59261	1.06856
PF3D7_1477700	2.59092	0.687672
PF3D7_0113600	2.58934	4.51713
PF3D7_1311300	2.58446	3.38482
PF3D7_0823200	2.58316	5.58732
PF3D7_1241100	2.58118	4.43671
PF3D7_0927900	2.58113	5.3869
PF3D7_1015200.3	2.57982	2.83666
PF3D7_1451800	2.57974	3.32157
PF3D7_1219900	2.5732	3.7938
PF3D7_1331400	2.5723	3.46675
PF3D7_1114100	2.57213	5.12048
PF3D7_1114100.2	2.57213	5.12048
PF3D7_1149600	2.56961	2.44697
PF3D7_1240600	2.56905	4.08088
PF3D7_1448400	2.56884	6.5177
PF3D7_0501400	2.56879	6.31508
PF3D7_1464700	2.56306	3.45063
PF3D7_0413900	2.56081	4.9817
PF3D7_0425900	2.56067	2.47771
PF3D7_1430900	2.55845	4.59857
PF3D7_0702100	2.55283	0.756901
malmito_SSUB:rRNA	2.5512	3.05701
malmito_rna_10:rRNA	2.54814	1.86893
PF3D7_0803800	2.54679	3.44505
PF3D7_0506900	2.5462	3.91514
PF3D7_1123400	2.54519	4.20273
PF3D7_0717700	2.54205	4.30235
PF3D7_0722400	2.53756	3.15782
PF3D7_0410600	2.53659	3.64397
PF3D7_0418700	2.53601	1.65743
mal_rna_14:rRNA	2.53564	2.24884
PF3D7_0914100	2.53148	3.02202
PF3D7_0830500	2.52542	2.38957
PF3D7_0503400	2.52442	5.64221
PF3D7_0715200	2.52394	4.58135
PF3D7_0723300	2.52242	3.0301
PF3D7_1252600	2.52115	3.37732
PF3D7_1454900	2.51442	3.32505
PF3D7_0722800	2.51214	2.71914
PF3D7_0501000	2.51102	4.04801
PF3D7_0424100	2.50951	6.50543
PF3D7_1454400	2.50848	4.28382
PF3D7_1231800	2.50651	4.28097
PF3D7_0826500	2.50641	4.85106
PF3D7_0419700	2.5047	5.04328
PF3D7_0828800	2.50371	4.8979
PF3D7_1206200	2.50285	3.61206
PF3D7_1474600	2.50013	5.37984
PF3D7_0813400	2.49759	4.22971
PF3D7_1447000	2.49632	4.97197
PF3D7_1415300	2.49603	2.85909
PF3D7_0904000	2.4953	5.99337
PF3D7_1241300	2.49427	0.109361
PF3D7_1406800	2.4939	7.58344
PF3D7_0922500	2.49375	3.26359
PF3D7_0814400	2.49315	4.73591
PF3D7_0627800	2.49236	4.19308
PF3D7_1327800	2.49147	3.53592
PF3D7_1012400	2.48807	5.25861
PF3D7_0318500	2.48263	3.62941
PF3D7_1304200	2.48248	2.91507
PF3D7_1325200	2.48182	2.75637
PF3D7_1015200	2.481	2.571
PF3D7_1015200.2	2.481	2.571
PF3D7_1335800	2.48008	4.15883
PF3D7_0828600	2.47628	4.58508
PF3D7_1358700	2.47472	5.39026
PF3D7_1304200.2	2.46961	2.87651
PF3D7_1255100	2.46829	2.27058
malmito_rna_LSUF:rRNA	2.46789	3.31636
PF3D7_1457000	2.46575	6.47769
PF3D7_1357800	2.46504	3.83957
PF3D7_1429800	2.46341	4.33516
PF3D7_0610800	2.46315	3.24695
PF3D7_0210900	2.46262	2.33214
PF3D7_0808200	2.46251	3.1101
PF3D7_1143100	2.45615	3.98349
PF3D7_1017300.2	2.45317	5.40219
PF3D7_1209400	2.45277	2.61357
PF3D7_1352000	2.44699	4.13281
PF3D7_0705300	2.44468	3.77619
PF3D7_0617300	2.44311	4.4372
PF3D7_1003800	2.44194	2.54182
PF3D7_0206200	2.43924	5.16026
PF3D7_0709300	2.43889	5.5929
PF3D7_0321900	2.43867	4.31312
PF3D7_0911600	2.43864	6.68165
PF3D7_1116000	2.43424	3.01622
PF3D7_1466400	2.43416	6.8812
PF3D7_0214600	2.43257	2.10822
PF3D7_1027800	2.4318	3.26768
PF3D7_1112200	2.43172	3.72302
PF3D7_0409500	2.43087	5.01206
PF3D7_0630300	2.43062	2.55827
PF3D7_1116800	2.43003	3.63715
PF3D7_1320700	2.4295	3.746
PF3D7_1208400	2.42635	4.9692
PF3D7_1308900	2.42544	3.86098
PF3D7_1451600	2.42512	2.44399
PF3D7_1436300	2.42422	5.85816
PF3D7_1230300	2.4213	2.32009
PF3D7_1447500	2.42111	1.22401
PF3D7_0732300	2.41985	2.44533
PF3D7_0517300	2.41481	3.47035
PF3D7_1021900	2.41038	5.44071
PF3D7_1443900	2.41022	3.42304
PF3D7_1135100	2.40768	4.79062
PF3D7_1248200	2.4073	3.92143
PF3D7_0215300	2.4072	2.33864
PF3D7_0527300	2.40326	3.18754
PF3D7_1235400	2.40255	0.803967
PF3D7_1416500	2.39998	4.27692
PF3D7_0423800	2.39949	3.08588
PF3D7_1442400	2.39849	5.06902
PF3D7_1302100	2.39646	2.22044
PF3D7_1248100	2.39568	2.03431
PF3D7_1007200	2.39431	4.20955
PF3D7_0830300	2.39287	2.35388
PF3D7_1328200	2.39171	5.91872
PF3D7_1017300	2.39114	5.27485
PF3D7_1123200	2.39075	3.97541
PF3D7_1420900	2.38621	2.48217
PF3D7_1302400	2.38495	-0.330092
PF3D7_0219700	2.38323	0.581125
PF3D7_1335900	2.37693	2.38518
PF3D7_0915800	2.37408	3.81078
PF3D7_0423700	2.374	5.11014
PF3D7_0304600	2.37184	2.47611
PF3D7_1325100	2.36672	4.60699
PF3D7_1028200	2.36512	2.9657
PF3D7_1119300	2.364	4.4508
PF3D7_1424300	2.35908	2.60003
PF3D7_0623900	2.35709	2.47108
PF3D7_1458000	2.35514	2.58293
PF3D7_1126600	2.35462	3.07723
PF3D7_1016800	2.35444	1.57235
PF3D7_1136000	2.35234	4.66598
PF3D7_1430200	2.35015	3.55857
PF3D7_0619000	2.34972	4.15768
PF3D7_0619000.2	2.34972	4.15768
PF3D7_1420200	2.34948	5.21791
PF3D7_0504400	2.34928	3.22183
PF3D7_1036500	2.34895	3.7292
PF3D7_0623000	2.34872	4.17313
PF3D7_0831700	2.34816	3.65348
PF3D7_0530900	2.34611	5.49827
PF3D7_0303700	2.34492	3.89406
PF3D7_0715300	2.3434	3.31854
PF3D7_0909400	2.34071	3.42436
PF3D7_1000500	2.34033	2.18666
PF3D7_1359700	2.34029	4.88236
PF3D7_0522400	2.3392	3.26125
PF3D7_1129500	2.33818	3.7512
PF3D7_0625400	2.33803	2.38557
PF3D7_0415200	2.33538	2.28877
PF3D7_1245800	2.33039	3.32269
PF3D7_1307600	2.32846	3.07205
PF3D7_1124100	2.32559	2.92249
PF3D7_1405300	2.32342	3.56382
PF3D7_1319400	2.32175	2.93919
PF3D7_0108500	2.31844	1.80743
PF3D7_1461100	2.31598	6.35769
PF3D7_0422500	2.31336	3.37898
PF3D7_0515600	2.3122	3.02644
PF3D7_0213100	2.31146	4.79431
PF3D7_0906500	2.30957	0.514093
PF3D7_0420300	2.30904	5.15637
PF3D7_0804100	2.30672	0.722314
PF3D7_0935600	2.30509	2.55198
PF3D7_1133900	2.30442	4.53445
PF3D7_0827500	2.29704	3.03063
PF3D7_1327000	2.2932	1.02559
PF3D7_0905900	2.292	4.80898
PF3D7_1016500	2.29011	1.0381
PF3D7_0529400	2.28904	5.7562
PF3D7_0529400.2	2.28904	5.7562
PF3D7_0904800	2.287	4.78571
PF3D7_1311500	2.28632	4.99654
PF3D7_1334600	2.2859	5.03905
PF3D7_1300200	2.28312	2.27575
PF3D7_1330500	2.28302	5.99681
PF3D7_0316400	2.28291	-0.429332
PF3D7_1407700	2.28189	1.6991
PF3D7_1351600	2.28173	3.04467
PF3D7_0806300	2.28171	3.22165
PF3D7_0501200	2.27905	1.87183
mal_rna_19:rRNA	2.2779	2.12307
PF3D7_0731600	2.27753	3.77142
PF3D7_1138700	2.27736	3.94201
PF3D7_0934900	2.27602	2.77234
PF3D7_0516800	2.27323	3.15125
PF3D7_0507600	2.27078	6.80185
PF3D7_0932100	2.26968	3.95791
PF3D7_0415300	2.26805	1.42162
PF3D7_1224700	2.26695	3.0078
PF3D7_1453400	2.26598	3.95191
PF3D7_1111700	2.26576	0.204568
PF3D7_1148800	2.26261	0.29708
PF3D7_1218900	2.25785	1.25384
PF3D7_1136200	2.25718	6.57434
PF3D7_0936000	2.25646	0.661211
PF3D7_0203100	2.25597	2.83691
PF3D7_1136700	2.25465	4.49311
PF3D7_1136700.2	2.25465	4.49311
PF3D7_1446300	2.25413	1.78089
PF3D7_0829400	2.25393	-0.211933
PF3D7_0936300	2.25322	0.650621
PF3D7_1134900	2.25307	0.80466
PF3D7_0305200	2.25279	5.15019
PF3D7_0104300	2.25234	1.97645
PF3D7_0925700	2.24741	3.92311
PF3D7_0212100	2.24604	4.36071
PF3D7_1373300	2.24556	1.83087
PF3D7_0500300	2.24491	2.52332
PF3D7_0616500	2.24202	2.03701
PF3D7_1304100	2.2407	3.61132
PF3D7_1364400	2.24023	3.72174
PF3D7_1330400	2.23976	5.65795
PF3D7_1015600	2.239	2.66629
PF3D7_1441300	2.23878	3.701
PF3D7_1022800	2.23855	3.38743
PF3D7_0813000	2.23785	3.48874
PF3D7_0507200	2.23741	6.31445
PF3D7_0603100	2.23645	3.31707
PF3D7_1408400	2.23434	2.47995
PF3D7_1409900	2.23324	3.04768
PF3D7_1023900	2.23289	2.42934
PF3D7_1231600	2.23102	2.12292
PF3D7_1001500	2.23085	1.332
PF3D7_0926400	2.23041	4.47834
PF3D7_1130100	2.22873	1.77678
PF3D7_0919900	2.22607	4.45842
PF3D7_1252300	2.22388	2.9149
PF3D7_1467900	2.22048	3.76648
PF3D7_0812400	2.21869	5.35509
PF3D7_0907600	2.2182	2.33767
PF3D7_0806900	2.21787	0.964709
PF3D7_1460100	2.2174	1.71278
PF3D7_0811900	2.21686	3.65235
PF3D7_0604600	2.21644	0.25291
PF3D7_1414600	2.21524	2.9148
PF3D7_0109100	2.21507	1.83948
PF3D7_0935900	2.21127	2.39716
PF3D7_1455700	2.21067	3.21166
PF3D7_0400100	2.20957	2.6972
PF3D7_1035500	2.20938	4.21183
PF3D7_0728200	2.20863	0.852254
PF3D7_0110000	2.20854	1.35053
PF3D7_0501300	2.20798	0.831005
PF3D7_0608700	2.20488	1.83174
PF3D7_1458700	2.2033	1.79921
PF3D7_0106300	2.20176	4.05783
PF3D7_1244300	2.20168	1.02636
PF3D7_1120100	2.1966	1.69765
PF3D7_0609000	2.19623	5.51667
PF3D7_1346300	2.19601	5.23433
PF3D7_1226600	2.19549	3.21733
PF3D7_0717800	2.19499	1.58005
PF3D7_0627300	2.19435	5.28867
PF3D7_0801300	2.19297	2.49432
PF3D7_1351400	2.18574	3.21722
PF3D7_0800400	2.18321	1.70311
PF3D7_1201600	2.18244	2.48008
PF3D7_0903500	2.18173	1.95742
PF3D7_0934100	2.17858	2.28692
PF3D7_0111500	2.17625	3.38484
PF3D7_0105600	2.17589	1.57249
PF3D7_0308200	2.17493	2.73453
PF3D7_0309200	2.17364	4.76016
PF3D7_1426900	2.17334	2.84464
PF3D7_1353600	2.17219	6.76205
PF3D7_0719800	2.17027	2.82738
PF3D7_0302200	2.16836	4.47464
PF3D7_0114700	2.16621	2.2535
PF3D7_0606000	2.1659	4.15864
PF3D7_0215700	2.1655	3.25523
PF3D7_1106000	2.16383	1.38849
PF3D7_0919300	2.16195	2.52984
PF3D7_1225800	2.16134	5.38281
PF3D7_1476800	2.16037	3.60281
PF3D7_0804700	2.15812	2.00571
PF3D7_0308800	2.15787	4.33142
PF3D7_1121700	2.15712	4.21338
PF3D7_0103200	2.15625	3.95458
PF3D7_1347200	2.15591	3.83302
PF3D7_0714400	2.15515	1.13405
PF3D7_0604300	2.15144	2.24969
PF3D7_1243700	2.15073	2.39195
PF3D7_0914800	2.14899	1.56312
PF3D7_1456000	2.14863	3.65534
PF3D7_1029600	2.14792	2.48201
PF3D7_1448600	2.14648	0.748621
PF3D7_0100200	2.14615	2.09335
PF3D7_0108400.2	2.1457	0.261688
PF3D7_0905600	2.14549	1.30513
PF3D7_1215800	2.14546	1.00976
PF3D7_1331700	2.14161	3.1266
PF3D7_0204700	2.14159	2.47023
PF3D7_1404800	2.14124	3.10748
PF3D7_1323000	2.14075	0.685543
PF3D7_0826100	2.14067	2.08408
PF3D7_1250900	2.13772	1.19859
PF3D7_0937700	2.13768	1.02759
PF3D7_0400700	2.13677	1.24821
PF3D7_0831800	2.13668	1.22009
PF3D7_1320800	2.13571	4.68459
PF3D7_1329000	2.13561	1.54911
PF3D7_0805100	2.13531	1.27607
PF3D7_0808100	2.13467	3.66244
PF3D7_0217900	2.13437	3.28373
PF3D7_0100800	2.13264	0.728006
PF3D7_1019800	2.13255	5.09385
PF3D7_1424100	2.13254	4.01903
PF3D7_0805500	2.13182	1.79486
PF3D7_0527000	2.1314	3.71448
PF3D7_0816600	2.13088	2.09171
PF3D7_1102600	2.12915	0.0996709
PF3D7_0100900	2.12788	1.35228
PF3D7_1016300	2.12773	3.05202
PF3D7_1436000	2.12766	1.40931
PF3D7_1307500	2.12675	3.95582
PF3D7_1218200	2.12624	3.27437
PF3D7_0715800	2.12611	4.80103
PF3D7_0917300	2.12603	1.66523
PF3D7_0910500	2.12546	4.43203
PF3D7_0405200	2.12508	4.42097
PF3D7_0709100	2.12507	4.22141
PF3D7_0100600	2.1242	1.08426
PF3D7_1141900	2.12313	0.745429
PF3D7_1335200	2.12274	1.79642
PF3D7_0500100	2.12202	2.9024
PF3D7_1306200	2.12006	2.7838
PF3D7_0932200	2.11966	4.3689
PF3D7_1337500	2.11818	3.04251
PF3D7_1302600	2.11807	2.71825
PF3D7_1217900	2.11378	2.66992
PF3D7_1413400	2.11363	2.73712
PF3D7_1400400	2.11329	2.64655
PF3D7_1121400	2.11283	1.51357
PF3D7_0110400	2.11213	3.01089
PF3D7_1016700	2.1095	5.25134
PF3D7_1041200	2.10927	1.13667
PF3D7_1115700	2.10636	-0.188103
PF3D7_0717400	2.10564	1.47603
PF3D7_0210700	2.10549	2.1304
PF3D7_1451200	2.10445	4.36513
PF3D7_1334000	2.10427	1.03198
PF3D7_1244400	2.10157	3.81764
PF3D7_0809700	2.0997	0.871836
PF3D7_0205600	2.09727	3.04227
PF3D7_1436100	2.09618	1.38954
PF3D7_0615100	2.09451	0.662384
PF3D7_0904700	2.0945	4.89353
PF3D7_0716300	2.09437	2.44807
PF3D7_1200100	2.09365	3.02129
PF3D7_0803600	2.09294	2.36544
PF3D7_1417100	2.09249	0.886528
PF3D7_1106300	2.09127	1.11188
PF3D7_1100800	2.08914	1.4358
PF3D7_1322400	2.08896	1.66838
PF3D7_1439200	2.08537	0.174207
PF3D7_1411000	2.08316	1.2985
PF3D7_1411000.2	2.08316	1.2985
PF3D7_0929700	2.08223	2.641
PF3D7_1438400	2.08197	4.19216
PF3D7_0631700	2.0817	0.43867
PF3D7_0926800	2.07836	1.06258
PF3D7_1124500	2.07769	2.12458
PF3D7_1457500	2.07734	2.98401
PF3D7_1435800	2.07732	2.0457
PF3D7_1434300	2.07622	1.40511
mal_rna_17:rRNA	2.07486	3.35399
PF3D7_1438500	2.0747	2.28226
PF3D7_0317800	2.07332	0.576324
PF3D7_1008900	2.07295	3.49936
PF3D7_1456700	2.07155	4.58431
PF3D7_0514100	2.0705	5.48142
PF3D7_1134600	2.07034	0.82319
PF3D7_1344800	2.06993	2.81104
PF3D7_0828300	2.06922	5.14327
PF3D7_1460200	2.06899	1.11
PF3D7_0605900	2.06796	5.47108
PF3D7_1474000	2.06753	1.65005
PF3D7_0800600	2.0659	1.15163
PF3D7_1474500	2.06589	2.92898
PF3D7_0204500	2.06564	1.71361
PF3D7_1136900	2.06499	4.03396
PF3D7_1411900	2.06469	0.867532
PF3D7_1254000	2.06289	0.617427
PF3D7_0413700	2.06156	1.70371
PF3D7_0632400	2.06037	0.606523
PF3D7_1308000	2.05989	1.77554
PF3D7_1468600	2.05968	0.644426
PF3D7_0115100	2.05914	1.0422
PF3D7_0726300	2.05672	3.44504
PF3D7_1422100	2.05557	1.87183
PF3D7_0813300	2.05429	1.71248
PF3D7_1008800	2.0541	1.66577
PF3D7_1249800	2.05353	3.31614
PF3D7_1252400	2.05243	3.23909
PF3D7_1245400	2.05092	1.68939
PF3D7_0814600	2.05092	1.90209
PF3D7_0407700	2.05026	2.58554
PF3D7_1120600	2.04939	0.904725
PF3D7_0730500	2.04909	2.86678
PF3D7_1400300	2.04826	1.61224
PF3D7_1310400	2.04811	0.225178
PF3D7_0109000	2.0478	1.10779
PF3D7_1402800	2.04761	4.54999
PF3D7_1212700	2.04757	2.34918
PF3D7_1213900	2.04731	2.1414
PF3D7_1111200	2.04642	1.64087
PF3D7_1141300	2.04572	3.9814
PF3D7_0715900	2.04273	3.32687
PF3D7_0421300	2.0412	3.2835
PF3D7_0833400	2.04115	2.1269
PF3D7_1138800	2.03876	3.06469
PF3D7_0709400	2.03865	4.31535
PF3D7_1349200	2.03831	3.0143
PF3D7_0205900	2.03808	2.76992
PF3D7_1101100	2.03739	1.5985
PF3D7_1211600	2.03714	3.18742
PF3D7_0507500	2.03666	2.33737
PF3D7_1229800	2.0366	2.75332
PF3D7_0501700	2.03649	2.10595
PF3D7_1439900	2.03572	3.25688
PF3D7_1446400	2.0349	1.19781
PF3D7_0732400	2.03351	0.0766883
PF3D7_0204200	2.03269	1.94644
PF3D7_1321800	2.03184	3.63599
PF3D7_1463900	2.03176	3.30518
PF3D7_0915100	2.03094	2.50937
PF3D7_0211700	2.03063	0.563878
PF3D7_0900500	2.03012	3.8776
PF3D7_1331000	2.02977	1.5933
PF3D7_0913800	2.02892	0.843258
PF3D7_0104700	2.02886	2.21034
PF3D7_0935400	2.0279	1.44248
PF3D7_1133400	2.0275	1.48853
PF3D7_1350700	2.02745	1.79279
PF3D7_0514900	2.02703	3.40655
PF3D7_1144500	2.02549	1.73522
PF3D7_1315600	2.02385	5.61592
PF3D7_1319600	2.02315	1.57841
PF3D7_1215200	2.02315	1.01715
PF3D7_0812000	2.02197	1.18006
PF3D7_1472700	2.02103	1.67903
PF3D7_0921800	2.01951	0.317062
PF3D7_1423700	2.01829	5.08216
PF3D7_1431500	2.0174	2.19132
PF3D7_0731800	2.01612	0.938207
PF3D7_1318800	2.01364	2.04399
PF3D7_0618200	2.0125	1.53111
PF3D7_1302000	2.01183	0.627834
PF3D7_1449400	2.01105	3.34217
PF3D7_1212500	2.01025	3.89892
PF3D7_0908000	2.00887	3.97766
PF3D7_0405300	2.00832	1.57066
PF3D7_1136500	2.00756	3.29915
PF3D7_1213200	2.00734	1.83134
PF3D7_1027000	2.00622	2.73434
PF3D7_1366600	2.00547	2.47009
PF3D7_0318600	2.00545	1.53379
PF3D7_1334300	2.00487	0.137598
PF3D7_0222800	2.00351	0.209339
PF3D7_1344000	2.00264	1.05979
PF3D7_1413700	2.00243	3.53928
PF3D7_1348400	2.00221	5.0772
PF3D7_0404500	2.002	0.87715
PF3D7_1002800	2.00086	2.08087
PF3D7_0323400	2.00054	1.16745
PF3D7_1445100	1.99949	2.56505
PF3D7_1408100	1.99857	2.04679
PF3D7_1370300	1.99769	2.62032
PF3D7_0728800	1.99755	4.0678
PF3D7_0621100	1.99709	3.08033
PF3D7_0223500	1.99684	3.18967
PF3D7_0709700	1.99624	4.95904
PF3D7_0115400	1.99408	2.09935
PF3D7_1365500	1.99367	3.86003
PF3D7_0302100	1.99092	1.50949
PF3D7_0619500	1.99086	2.25936
PF3D7_1243900	1.99042	2.4106
PF3D7_1033900	1.98943	4.00649
PF3D7_0724100	1.98883	1.75303
PF3D7_0919100	1.98871	2.89131
PF3D7_1118300	1.98736	2.37657
PF3D7_1122500	1.98663	3.64489
PF3D7_0708400	1.98485	2.42802
PF3D7_0105200	1.98464	2.46146
PF3D7_1140500	1.98223	1.48504
PF3D7_1411600	1.98045	1.69287
PF3D7_0615500	1.97944	2.51197
PF3D7_1348300	1.97939	2.06819
PF3D7_1364300	1.9793	2.84691
PF3D7_0919400	1.97858	3.65569
PF3D7_1306100	1.97639
PF3D7_1211000	1.97542	1.10036
PF3D7_1007900	1.97541	1.62907
PF3D7_1147800.2	1.97427	1.38103
PF3D7_1147800	1.97427	1.38103
PF3D7_1220400	1.97327	-0.19584
PF3D7_0817000	1.97266	0.908265
PF3D7_1417000	1.97231	1.08003
PF3D7_0414400	1.97224	1.34147
PF3D7_0502000	1.97016	2.3551
PF3D7_1409600	1.96869	5.12788
PF3D7_0626800	1.96779	4.69881
PF3D7_0603500	1.96741	2.38484
PF3D7_1369500	1.96606	3.54806
PF3D7_1364200	1.96594	2.68387
PF3D7_1218600	1.96563	3.45691
PF3D7_0931200	1.96538	1.78713
PF3D7_0716700	1.96372	1.43788
PF3D7_1132200	1.96067	1.48065
PF3D7_0620400	1.95979	3.35672
PF3D7_0110600	1.95881	1.79145
PF3D7_1336900	1.95737	1.34414
PF3D7_0820600	1.9556	1.8508
PF3D7_1314300	1.95545	1.64043
PF3D7_1450600	1.95428	2.04797
PF3D7_1449800	1.95349	2.92747
PF3D7_0717200	1.95335	3.14789
PF3D7_1423100	1.95273	2.06445
PF3D7_0510500	1.95245	3.43835
PF3D7_1411400	1.95193	2.23176
PF3D7_0405900	1.95172	3.51708
PF3D7_0215600	1.95048	3.13286
PF3D7_0721200	1.95026	3.8737
PF3D7_0820500	1.94853	2.8607
PF3D7_0830600	1.94826	1.02879
PF3D7_0317400	1.9474	3.55202
PF3D7_1477000	1.94712	0.625563
PF3D7_0220800	1.94692	3.41169
PF3D7_0704200	1.9455	0.475109
mal_rna_11:rRNA	1.94472	2.88419
PF3D7_1345400	1.9434	4.07256
PF3D7_0912200	1.94319	0.844772
PF3D7_0408400	1.943	0.10069
PF3D7_1212200	1.94147	0.769262
PF3D7_0706700	1.94097	3.41878
PF3D7_1300500	1.93946	0.57845
PF3D7_0412000	1.93878	1.73385
PF3D7_1429700	1.93865	2.76771
PF3D7_0820700	1.93737	1.60053
PF3D7_1235800	1.9368	0.685169
PF3D7_1128900	1.93456	4.91721
PF3D7_1365800	1.93419	3.10562
PF3D7_0713200	1.9337	0.821621
PF3D7_0628200	1.93279	2.89621
PF3D7_0510800	1.93139	0.721704
PF3D7_1133700	1.93108	1.67273
PF3D7_0912800	1.93088	2.15546
PF3D7_0914700	1.93088	2.95501
PF3D7_1442700	1.93062	4.36822
PF3D7_0208600	1.93017	3.10051
PF3D7_1127900	1.92986	1.5839
PF3D7_1415000	1.92536	1.11711
PF3D7_1129600	1.92482	1.1471
PF3D7_1026200	1.92417	2.44385
PF3D7_1031800	1.92408	3.91595
PF3D7_0506800	1.92403	0.683089
PF3D7_0831300	1.92264	3.17726
PF3D7_0100100	1.92241	1.97443
PF3D7_1468200	1.92204	2.2295
PF3D7_1445000	1.92165	3.97854
PF3D7_1136500.2	1.92165	2.81846
PF3D7_0530300	1.92063	2.81226
PF3D7_1034200	1.91895	0.999608
PF3D7_0921100	1.91861	0.00500627
PF3D7_1012200	1.91692	3.67093
PF3D7_1227700	1.91595	2.05665
PF3D7_1472900	1.9143	2.76437
PF3D7_1448000	1.91424	0.724449
PF3D7_0401300	1.91371	0.84224
PF3D7_1250800	1.91307	2.63541
PF3D7_1441600	1.91217	0.870584
PF3D7_1107200	1.90818	0.889391
PF3D7_1226100	1.90746	1.378
PF3D7_1205900	1.90712	4.35353
PF3D7_0320800	1.90708	3.7134
PF3D7_1473900	1.90498	2.23524
PF3D7_0801500	1.9049	0.722852
PF3D7_1026600	1.90422	1.46722
PF3D7_0720700	1.90355	4.46927
PF3D7_1403900	1.90337	2.95648
PF3D7_0519800	1.90277	1.30789
PF3D7_0503100	1.90007	1.78654
PF3D7_1362800	1.8984	2.273
PF3D7_0630100	1.89784	1.54136
PF3D7_0811400	1.89756	1.91038
PF3D7_0309500	1.89742	2.32547
PF3D7_1100200	1.89673	1.80461
PF3D7_0302300	1.89615	4.06412
PF3D7_0807700	1.89583	4.32646
PF3D7_1218300	1.89507	1.77041
PF3D7_0809100	1.89502	2.0599
PF3D7_1015100	1.89447	1.33202
PF3D7_0307200	1.89437	3.41706
PF3D7_1248700	1.89321	1.86011
PF3D7_0922100	1.89319	3.40785
PF3D7_0414600	1.89242	3.43107
PF3D7_0818900	1.89183	2.64565
PF3D7_1428500	1.8909	0.704584
PF3D7_1431100	1.88983	2.58532
PF3D7_1223300	1.88966	1.46277
PF3D7_1242500	1.88939	0.941269
PF3D7_0909200	1.8887	0.137485
PF3D7_0705400	1.88854	4.04119
PF3D7_0112500	1.88833	2.21345
PF3D7_1235600	1.8874	2.75685
PF3D7_0933900	1.88699	3.53138
PF3D7_0208400	1.88626	2.54454
PF3D7_1477500	1.88617	0.436942
PF3D7_0518500	1.88613	2.58557
PF3D7_1225100	1.88559	0.0419824
PF3D7_1254200	1.88483	2.85591
PF3D7_1317300	1.88468	2.67624
PF3D7_0722500	1.88432	1.0739
PF3D7_1237200	1.88427	1.94641
PF3D7_1121300	1.88355	4.0401
PF3D7_0713300	1.88232	1.68193
PF3D7_1219400	1.88192	1.53254
PF3D7_0310100	1.87932	2.53421
PF3D7_1351800	1.8788	0.757206
PF3D7_1351800.2	1.8788	0.757206
PF3D7_0303000	1.87801	3.15642
PF3D7_1108100	1.87771	2.96354
PF3D7_1343000	1.87771	3.88576
PF3D7_0704800	1.87737	3.86561
PF3D7_0822700	1.87709	0.632107
PF3D7_1479800	1.87595	1.4126
PF3D7_0918300	1.87562	2.69791
PF3D7_0525000	1.87537	0.86938
PF3D7_0629700	1.87479	3.417
PF3D7_1334700	1.87389	1.34368
PF3D7_0201800	1.87319	0.94496
PF3D7_1005500	1.87251	2.26357
PF3D7_0804200	1.87223	-0.214625
PF3D7_1310900	1.871	2.17594
PF3D7_0324900	1.87099	2.02677
PF3D7_1118500	1.86949	2.64798
PF3D7_1146200	1.86924	0.448328
PF3D7_1232200	1.86846	2.44492
PF3D7_1475700	1.86785	0.222981
PF3D7_0808300	1.86626	2.82826
PF3D7_0724000	1.86616	2.52981
PF3D7_0102400	1.86604	0.727471
PF3D7_0206900	1.86568	2.62754
PF3D7_0927500	1.8654	0.759302
PF3D7_0912600	1.86484	0.321429
PF3D7_0202600	1.86442	1.85459
PF3D7_0202600.2	1.86442	1.85459
PF3D7_0926600	1.86362	0.689812
PF3D7_0513100	1.86282	0.416697
PF3D7_1323600	1.86228	1.03496
PF3D7_0410900	1.86079	1.56307
PF3D7_1452000	1.8607	2.13455
PF3D7_1346500	1.85947	0.999787
PF3D7_1471400	1.85759	4.02715
PF3D7_0732700	1.85748	1.52191
PF3D7_1030200	1.85718	1.32779
PF3D7_0924500	1.85587	1.83953
PF3D7_1029800	1.85572	3.71025
PF3D7_1364700	1.85379	0.769584
PF3D7_0925100	1.85344	1.13346
PF3D7_0305000	1.8534	2.01235
PF3D7_0104400	1.85273	1.9474
PF3D7_1236300	1.85158	0.889842
PF3D7_0917000	1.85044	3.66417
PF3D7_1128500	1.84943	1.06544
PF3D7_1025200	1.84936	1.5562
PF3D7_1204200	1.84874	1.14526
PF3D7_1467000	1.8487	0.989182
PF3D7_1319100	1.84843	1.49211
PF3D7_0206900.2	1.8472	2.59724
PF3D7_0526500	1.84656	3.37866
PF3D7_0700100	1.84635	2.1618
PF3D7_1209900	1.84604	3.13342
PF3D7_0518800	1.84536
PF3D7_0802700	1.84527	1.29081
PF3D7_0424200	1.8448	0.623099
PF3D7_1442600	1.84474	2.08224
PF3D7_0516400	1.84427	3.92143
PF3D7_0105700	1.84317	4.78094
PF3D7_1474300	1.84247	1.07541
PF3D7_0729700	1.84206	1.1702
PF3D7_0613600	1.84153	1.14801
PF3D7_1216400	1.83955	3.91973
PF3D7_1007300	1.8395	1.26
PF3D7_0612100	1.839	2.19472
PF3D7_0721000	1.83875	3.32089
PF3D7_1114500	1.8378	1.5544
PF3D7_1412900.2	1.83735	1.25063
PF3D7_0726900	1.83566	1.88183
PF3D7_0827200	1.83512	0.122368
PF3D7_1368900	1.83457	2.97225
PF3D7_1201200	1.83273	0.44008
PF3D7_0611900	1.83269	0.238314
PF3D7_0508900	1.8326	2.08075
PF3D7_0707420	1.83179	0.410824
PF3D7_0511000	1.83125	2.76555
PF3D7_1416600	1.83109	0.481777
PF3D7_1403100	1.83108	3.98682
PF3D7_0413200	1.83101	1.16904
PF3D7_0710800	1.82971	1.01576
PF3D7_0632300	1.82855	0.337416
PF3D7_1014900	1.82837	3.65207
PF3D7_1368400	1.82757	1.61927
PF3D7_0726700	1.82745	1.67387
PF3D7_0208100	1.82741	3.67104
PF3D7_1234700	1.82669	0.935557
PF3D7_0219600	1.82665	2.06939
PF3D7_0712500	1.82569	0.372101
PF3D7_1134000	1.82557	1.60752
PF3D7_0726100	1.82551	0.492456
PF3D7_1131100	1.82519	2.1274
PF3D7_1247500	1.82505	2.3033
PF3D7_0910200	1.82452	2.4455
PF3D7_0813500	1.82444	1.8749
PF3D7_1128300	1.82435	1.36781
PF3D7_1427100	1.82374	0.251084
PF3D7_1004200	1.8223	3.61745
PF3D7_1462700	1.82208	5.42461
PF3D7_1357400	1.82191	2.2672
PF3D7_0730300	1.8218	2.08118
PF3D7_0216700	1.82105	1.94978
PF3D7_0216700.2	1.82105	1.94978
PF3D7_0408000	1.81963	0.331205
PF3D7_1335700	1.81891	2.83918
PF3D7_0501100	1.81785	1.07408
PF3D7_0501100.2	1.81785	1.07408
PF3D7_1008000	1.81693	3.81125
PF3D7_1412100	1.81561	3.75082
PF3D7_0833100	1.81542	1.41742
PF3D7_1241900	1.81436	2.1881
PF3D7_1004000	1.81428	2.66444
PF3D7_0219500	1.81354	2.11499
PF3D7_0919700	1.81293	0.720152
PF3D7_0712300	1.81201	1.93386
PF3D7_1472400	1.80877	1.09458
PF3D7_1105700	1.8077	2.54186
PF3D7_1200200	1.80733	1.22164
PF3D7_1345200	1.80717	0.690116
PF3D7_1306400	1.80712	1.75398
PF3D7_0426000	1.80704	3.73508
PF3D7_0319400	1.80629	0.820799
PF3D7_1362100	1.806	-0.390505
PF3D7_0730900	1.80573	0.731086
PF3D7_1449300	1.80431	2.02879
PF3D7_1250300	1.80423	1.51001
PF3D7_1440000	1.8028	3.31985
PF3D7_0600300	1.80258	1.3907
PF3D7_1033200	1.80221	2.96642
PF3D7_0214500	1.80161	0.356145
PF3D7_1116300	1.80085	0.342481
PF3D7_1205100	1.80011	1.59348
PF3D7_0813200	1.79972	3.47456
PF3D7_1000100	1.7953	3.44857
PF3D7_1218800	1.79362	1.58222
PF3D7_1343600	1.79342	0.335918
PF3D7_1234100	1.79231	3.44418
PF3D7_0532300	1.79207	2.06583
PF3D7_0927800	1.79051	3.34106
PF3D7_0218400	1.79022	0.845001
PF3D7_0902500	1.79022	-0.196272
PF3D7_0703000	1.79	1.17242
PF3D7_1113100	1.78954	3.46033
PF3D7_1250200	1.78916	2.65995
PF3D7_0220700	1.78776	0.0355275
PF3D7_1001700	1.78622	2.49353
PF3D7_0402300	1.78558	1.65415
PF3D7_1446900	1.78533	3.96836
PF3D7_1149500	1.7848	2.16779
PF3D7_0824400	1.78458	2.24406
PF3D7_0903700	1.7839	4.02542
PF3D7_0301700	1.78254	3.1929
PF3D7_1227100	1.78247	0.896418
PF3D7_1131900	1.78226	1.00902
PF3D7_0424000	1.78207	1.45837
PF3D7_0721100	1.78194	2.87056
PF3D7_0708700	1.78179	3.23096
PF3D7_1302900	1.78061	1.56518
PF3D7_1238700	1.78006	0.666357
PF3D7_1207500	1.77879	1.17597
PF3D7_0727000	1.77816	1.94043
PF3D7_1125200	1.77741	0.463587
PF3D7_1420000	1.77643	3.24836
PF3D7_0600200	1.77642	2.39432
PF3D7_1040400	1.77585	0.865055
PF3D7_1040500	1.77577	1.40418
PF3D7_0316300	1.77485	3.70083
PF3D7_0321400	1.77467	1.64352
PF3D7_1326300	1.7744	1.6094
PF3D7_0817700	1.77353	2.41876
PF3D7_1352200	1.77257	2.89247
PF3D7_0632000	1.77236	1.50742
PF3D7_0819200	1.77218	1.30351
PF3D7_0214800	1.77125	3.18376
PF3D7_0603800	1.77103	1.31096
PF3D7_1213100	1.77027	0.716472
PF3D7_0935800	1.7693	2.37704
PF3D7_0605300	1.76731	4.27255
PF3D7_1119900	1.76633	3.85662
PF3D7_1233700	1.76519	1.25894
PF3D7_1031400	1.76425	1.74559
PF3D7_1031400.2	1.76425	1.74559
PF3D7_0403100	1.76397	0.935356
PF3D7_0731400	1.7631	0.574869
PF3D7_1115300	1.76225	0.221544
PF3D7_1116400	1.76169	3.08102
PF3D7_1437500	1.76084	2.67848
PF3D7_0220100	1.76068	1.6525
PF3D7_1005600	1.75948	0.779131
PF3D7_1108000	1.75876	0.100252
PF3D7_0310200	1.75871	1.89845
PF3D7_0900600	1.75741	0.335266
PF3D7_0516700	1.75562	2.70595
PF3D7_1318400	1.75558	3.22916
PF3D7_0105500	1.7555	-0.229282
PF3D7_0504000	1.75547	1.74878
PF3D7_1362300	1.75511	1.85381
PF3D7_0723800	1.7549	4.32296
PF3D7_0628600	1.75404	2.69505
PF3D7_1245100	1.75351	2.36138
PF3D7_1349800	1.75212	1.1432
PF3D7_1339900	1.75192	2.32002
PF3D7_0532100	1.75158	0.595295
PF3D7_1002300	1.75154	0.647376
PF3D7_1207800	1.75023	1.02509
PF3D7_0421700	1.74985	0.847747
PF3D7_1317100	1.74859	2.84003
PF3D7_0825000	1.74687	4.31846
PF3D7_1125100	1.7465	3.13288
PF3D7_1475000	1.74607	2.97856
PF3D7_1431600	1.74481	0.647323
PF3D7_1450900	1.74308	0.708418
PF3D7_0413100	1.74298	1.69922
PF3D7_1019500	1.74257	2.8576
PF3D7_1019500.2	1.74257	2.8576
PF3D7_0417900	1.74239	0.789934
PF3D7_0833500	1.74135	1.44426
PF3D7_1114900	1.74126	2.84928
PF3D7_0103600	1.74081	0.11394
PF3D7_1318500	1.74022	0.551774
PF3D7_0722000	1.73994	1.57945
PF3D7_1125800	1.7394	1.39311
PF3D7_1462400	1.73867	0.32773
PF3D7_0829600	1.7382	0.525244
PF3D7_1331600	1.73786	4.14928
PF3D7_0813800	1.73757	0.399449
PF3D7_1435600	1.73737	2.32672
PF3D7_0307500	1.73692	3.8186
PF3D7_0409300	1.73682	1.63788
PF3D7_0830100	1.73637	2.16507
PF3D7_0306100	1.73618	2.88464
PF3D7_1358600	1.73485	2.84833
PF3D7_1351700	1.73483	1.70927
PF3D7_1112300	1.73411	0.980381
PF3D7_1015900	1.73386	2.40536
PF3D7_0317900	1.73341	0.163651
PF3D7_1369000	1.73323	1.91645
PF3D7_0421100	1.73312	1.45689
PF3D7_0814700	1.73225	1.70543
PF3D7_0525300	1.73183	2.37949
PF3D7_1012700	1.73182	2.98354
PF3D7_0802800	1.73069	2.72502
PF3D7_0519600	1.72896	1.40824
PF3D7_1435000	1.72834	1.30307
PF3D7_0909500	1.72808	0.984356
PF3D7_0108700	1.72799	3.66305
PF3D7_1404300	1.72431	0.58971
PF3D7_1448300	1.72424	3.99051
PF3D7_1107800	1.72364	2.55822
PF3D7_0807600	1.72361	1.86373
PF3D7_0820800	1.7233	-0.300523
PF3D7_1011600	1.72285	1.84455
PF3D7_0712400	1.7224	3.49896
PF3D7_0105800	1.72237	2.0606
PF3D7_0935700	1.72237	0.965471
PF3D7_0810900	1.72206	3.29024
PF3D7_1223600	1.72141	2.2753
PF3D7_1310700	1.72104	2.59845
PF3D7_1028700	1.72079	2.68552
PF3D7_0530200	1.72054	1.74954
PF3D7_1102700	1.71991	0.989066
PF3D7_1432300	1.71983	3.70827
PF3D7_1460500	1.71927	2.44252
PF3D7_1309800	1.71898	0.820314
PF3D7_0701100	1.71845	0.708901
PF3D7_1309300	1.71658	1.70169
PF3D7_0417500	1.71627	4.71772
PF3D7_0411800	1.71596	3.94634
PF3D7_1019700	1.71449	1.96789
PF3D7_0732500	1.71401	0.957962
PF3D7_0801000	1.71322	1.80472
PF3D7_1200400	1.71255	1.62347
PF3D7_0804400	1.71122	3.392
PF3D7_0930200	1.71116	1.34453
PF3D7_1125000	1.71068	4.91592
PF3D7_0523100	1.70935	2.8936
PF3D7_0810500	1.70837	3.23177
PF3D7_0509900	1.70821	0.938297
PF3D7_1439500	1.70763	2.91716
PF3D7_1425700	1.70727	3.84835
PF3D7_1223200	1.70704	1.98567
PF3D7_1305100	1.70658	2.55377
PF3D7_1441000	1.70594	0.473381
PF3D7_0403400	1.70574	1.35044
PF3D7_0712000	1.70477	1.22117
PF3D7_1321400	1.70354	3.98973
PF3D7_1316600	1.70179	3.8166
PF3D7_1322500	1.70141	2.46389
PF3D7_1255200	1.70057	2.35641
PF3D7_1217400	1.70033	1.48624
PF3D7_1008400	1.69924	4.2654
PF3D7_0405700	1.69778	1.28131
PF3D7_1136100	1.69751	0.504612
PF3D7_0315600	1.69726	0.999
PF3D7_1312100	1.69696	2.18637
PF3D7_0605800	1.69416	2.49063
PF3D7_0725300	1.69415	1.01513
PF3D7_0214700	1.69415	1.87372
PF3D7_1030300	1.69391	0.711223
PF3D7_0904100	1.69375	0.456099
PF3D7_1031900	1.69333	0.241027
PF3D7_1121600	1.69252	4.20599
PF3D7_1432700	1.69028	1.46245
PF3D7_1460800	1.68861	1.0253
PF3D7_1105200	1.68805	1.18545
PF3D7_1116900	1.68504	3.12713
PF3D7_1361900	1.68435	2.88252
PF3D7_0106100	1.68365	3.42717
PF3D7_0915300	1.6826	0.659291
PF3D7_1340600	1.68216	1.2577
PF3D7_0832500	1.68179	0.856125
PF3D7_0706500	1.68139	2.48854
PF3D7_1420400	1.68098	1.00266
PF3D7_0411400	1.68088	0.289195
PF3D7_1345800	1.68035	1.15969
PF3D7_1122000	1.67941	0.3656
PF3D7_1323100	1.67648	2.25543
PF3D7_1228800	1.67604	3.26731
PF3D7_1236800	1.67477	0.873291
PF3D7_1328800	1.6738	1.91359
PF3D7_0629500	1.6735	2.0833
PF3D7_1142400	1.67216	3.76126
PF3D7_0818600	1.67063	3.34502
PF3D7_0716900	1.66952	0.686444
PF3D7_1240900	1.6692	1.90047
PF3D7_0207400	1.66886	2.20398
PF3D7_1407300	1.66864	1.19086
PF3D7_1219300	1.66606	1.50903
PF3D7_1121000	1.665	1.54581
PF3D7_0712900	1.66466	1.76858
PF3D7_0923600	1.66331	0.52458
PF3D7_0600700	1.66307	0.980739
PF3D7_1359900	1.66288	1.0097
PF3D7_1105400	1.66286	2.40664
PF3D7_1351200	1.66208	1.78545
PF3D7_0420600	1.66118	3.18883
PF3D7_1433300	1.66094	3.82922
PF3D7_1434800	1.65831	0.344224
PF3D7_1453100	1.65805	1.15071
PF3D7_1373400	1.65786	1.06644
PF3D7_0907400	1.65685	4.04314
PF3D7_1369600	1.65624	2.5182
PF3D7_1017100	1.65608	2.20465
PF3D7_1227300	1.65582	5.075
mal_mito_2:mRNA	1.65577	1.93458
PF3D7_0913200	1.65407	2.10532
PF3D7_0708200	1.65346	0.377493
PF3D7_0702300	1.65317	0.173131
PF3D7_0322000	1.65226	1.75406
PF3D7_1450500	1.65208	3.60641
PF3D7_1020200	1.65203	0.697688
PF3D7_1134100	1.65109	2.96234
PF3D7_1037600	1.6497	0.256952
PF3D7_1254100	1.64912	1.27205
PF3D7_0712600	1.6488	1.81651
PF3D7_0418900	1.6486	0.330881
PF3D7_1445700	1.64686	0.451506
PF3D7_1212400	1.64423	1.34781
PF3D7_0409100	1.64213	2.72668
PF3D7_1148200	1.64201	0.627907
PF3D7_0618900.2	1.64147	1.85108
PF3D7_1000300	1.64135	1.05484
PF3D7_1148900	1.63999	0.571984
PF3D7_1143700	1.63979	0.591045
PF3D7_1421900	1.63967	1.44617
PF3D7_1357100	1.63892	2.352
PF3D7_1442300	1.63885	0.0870628
PF3D7_1332300	1.63675	1.43528
PF3D7_1225300	1.63486	0.94465
PF3D7_1200800	1.63485	0.5959
PF3D7_1433100	1.63474	2.29196
PF3D7_0701300	1.63439	0.136604
PF3D7_1126000	1.63374	1.01907
PF3D7_0807100	1.63328	1.83094
PF3D7_0804900	1.63244	2.4152
PF3D7_0532200	1.63231	1.95347
PF3D7_1234800	1.63083	1.67423
PF3D7_0713900	1.63029	1.41569
PF3D7_1344100	1.62983	0.902122
PF3D7_1041300	1.62981	1.38747
PF3D7_0932300	1.62929	2.12619
PF3D7_1407200	1.6292	1.70862
PF3D7_0314000	1.62617	2.97085
PF3D7_0907100	1.62585	0.557447
PF3D7_0826900	1.6258	1.80665
PF3D7_1426500	1.62531	0.545771
PF3D7_1251700	1.62414	1.79491
PF3D7_0906600	1.62345	2.40496
PF3D7_0707500	1.62326	1.84967
PF3D7_0513700	1.62223	0.40996
PF3D7_1459900	1.6201	1.41583
PF3D7_1134500	1.62007	2.27345
PF3D7_1347700	1.61969	4.12773
PF3D7_0800200	1.61869	1.36174
PF3D7_0833200	1.61846	0.298125
PF3D7_0909900	1.61809	1.61417
PF3D7_1330600	1.61728	1.13601
PF3D7_0406000	1.61558	2.74684
PF3D7_1148700	1.61534	0.279339
PF3D7_0801900	1.61441	2.54507
PF3D7_0902700	1.61429	1.6204
PF3D7_0532400	1.61412	0.718261
PF3D7_0404800	1.61321	0.685615
PF3D7_1200600	1.61233	1.8534
PF3D7_1359100	1.61146	0.0501663
PF3D7_1201800	1.61115	1.90166
PF3D7_0110800	1.60935	2.14812
PF3D7_1425400	1.60905	2.16847
PF3D7_1135500	1.60815	0.863265
PF3D7_0211200	1.60796	4.19134
PF3D7_0923800.2	1.60472	1.67319
PF3D7_0820200	1.60348	2.7764
PF3D7_1114200	1.60285	1.81769
PF3D7_0600500	1.60219	0.346943
PF3D7_1356600	1.60187	1.77975
PF3D7_1359800	1.59948	1.4129
PF3D7_1438700	1.59907	3.09027
PF3D7_0106000	1.59868	3.36512
PF3D7_0632700	1.59795	1.53482
PF3D7_0626100	1.59695	1.36216
PF3D7_0103100	1.5966	1.62358
PF3D7_0923800	1.59511	1.66444
PF3D7_0820900	1.59484	1.45901
PF3D7_1143800	1.59441	0.45132
PF3D7_0214100	1.59434	3.52104
PF3D7_0929300	1.59386	1.47373
PF3D7_1322700	1.59363	0.575867
PF3D7_1138400	1.59303	1.63013
PF3D7_1307000	1.59259	1.71503
PF3D7_0613900	1.59199	0.71818
PF3D7_1013200	1.59176	1.3169
PF3D7_0720100	1.59158	0.212487
PF3D7_1221300	1.5914	4.24367
PF3D7_1021800	1.59029	2.72343
PF3D7_0924300	1.58993	1.14506
PF3D7_0621350	1.58921	0.153404
PF3D7_1301200	1.58873	0.65458
PF3D7_1344600	1.58754	2.48225
PF3D7_1441200	1.58735	3.54076
PF3D7_0520100	1.58569	1.69352
PF3D7_1320300	1.58389	1.43498
PF3D7_1445300	1.58359	0.526861
PF3D7_0416100	1.58305	4.256
PF3D7_0724800	1.58183	2.72696
PF3D7_1367200	1.58096	0.884437
PF3D7_1226800	1.58058	2.96644
PF3D7_0204900	1.57961	0.469335
PF3D7_0312300	1.57901	2.45797
PF3D7_0304700	1.57733	0.000380195
PF3D7_0724700	1.57733	2.02347
PF3D7_0530000	1.57654	1.56751
PF3D7_1437000	1.57593	5.26702
PF3D7_1236400	1.5752	0.470366
PF3D7_1403800	1.57279	0.589435
PF3D7_0424400	1.57172	0.748203
PF3D7_0900300	1.57138	0.408561
PF3D7_1030600	1.56917	0.501904
PF3D7_0806500	1.56839	1.65172
PF3D7_1132700	1.56761	4.26857
PF3D7_0802400	1.56712	2.04993
PF3D7_1019300	1.56679	1.15555
PF3D7_1132900	1.56655	0.724426
PF3D7_1328000	1.5663	3.68109
PF3D7_1367800	1.56595	0.456394
PF3D7_1139100	1.56582	0.17637
PF3D7_1427900	1.56372	4.76061
PF3D7_1139500	1.56349	0.615637
PF3D7_0300500	1.56293	0.370565
PF3D7_1107400	1.5629	1.81574
PF3D7_1120800	1.56279	0.763547
PF3D7_1150100	1.56233	0.304085
PF3D7_0805300	1.56159	0.645314
PF3D7_1239600	1.56144	2.61824
PF3D7_0425200	1.56125	0.215797
PF3D7_1113400	1.56086	3.67356
PF3D7_0513800	1.56054	2.47846
PF3D7_1337200	1.55982	1.56431
PF3D7_0309900	1.55933	0.624194
PF3D7_1430600	1.55696	0.626376
PF3D7_1102500	1.55655	0.620718
PF3D7_1450700	1.55627	1.67198
PF3D7_1113500	1.55586	0.355391
PF3D7_0928800	1.55584	0.551144
PF3D7_0911900	1.55563	2.33729
PF3D7_1478900	1.55424	3.69927
PF3D7_0832200	1.55363	-0.233256
PF3D7_1240300	1.55327	2.72202
PF3D7_1338300	1.55316	0.652986
PF3D7_1245700	1.55047	1.00502
PF3D7_0805200	1.55031	3.23368
PF3D7_1476700	1.54946	0.37103
PF3D7_0623800	1.54883	1.37754
PF3D7_0610100	1.54788	3.28188
PF3D7_1250700	1.54648	2.18718
PF3D7_1106700	1.54643	0.821369
PF3D7_0403700	1.54454	2.06872
PF3D7_1012100	1.5444	0.419813
PF3D7_1458300	1.54427	1.35207
PF3D7_1313700	1.54418	0.979793
PF3D7_0309600	1.54346	2.56566
PF3D7_1146800	1.54316	0.480666
PF3D7_0305300	1.5426	2.03441
PF3D7_1101200	1.54145	0.367068
PF3D7_0803400	1.54102	2.34324
PF3D7_0606800	1.54026	1.61288
PF3D7_1150400	1.53963	2.24813
PF3D7_0913700	1.53867	0.416101
PF3D7_0601900	1.53796	-0.430528
PF3D7_0723900	1.53741	1.16396
PF3D7_1373500	1.53728	1.16638
PF3D7_1451100	1.5369	2.12349
PF3D7_0901600	1.53651	0.827492
PF3D7_1250100	1.53564	0.315439
PF3D7_1110100	1.53543	1.65512
PF3D7_0108600	1.53503	2.66007
PF3D7_1327200	1.53311	0.0838977
PF3D7_1414700	1.53256	1.9417
PF3D7_1147600	1.53179	2.25771
PF3D7_1208700	1.53024	0.748618
PF3D7_1131800	1.53014	1.45738
PF3D7_0631900	1.52996	2.43834
PF3D7_1336700	1.52964	0.431797
PF3D7_1364600	1.52895	0.876382
PF3D7_0801700	1.5281	1.38995
PF3D7_0611300	1.52775	2.45807
PF3D7_0821500	1.52732	0.177086
PF3D7_0505500	1.52719	2.33194
PF3D7_1402200	1.52697	2.03135
PF3D7_0405400	1.52654	1.774
PF3D7_0918200	1.52642	1.05842
PF3D7_1447300	1.52522	0.631913
PF3D7_1329300	1.52291	-0.149988
PF3D7_1465500	1.52278	0.274816
PF3D7_0504800	1.52262	3.41681
PF3D7_0816200	1.52241	2.33121
PF3D7_0415600	1.522	0.109596
PF3D7_0113800	1.52188	0.539372
PF3D7_0813100	1.52107	1.75075
PF3D7_1115600	1.52086	3.97022
PF3D7_1470500	1.52034	0.831302
PF3D7_1461200	1.52031	0.947063
PF3D7_1105600	1.51945	1.5184
PF3D7_1305700	1.51851	0.010098
PF3D7_0632800	1.51844	1.52654
PF3D7_1457400	1.5184	2.40197
PF3D7_1027600	1.51372	2.05435
PF3D7_1017600	1.51271	1.30569
PF3D7_1229100	1.51234	1.43097
PF3D7_1234300	1.51215	1.42539
PF3D7_0401600	1.51214	1.15646
PF3D7_0401600.2	1.51214	1.15646
PF3D7_0506400	1.50949
PF3D7_1402300	1.50914	1.8992
PF3D7_0311400	1.50897	0.867563
PF3D7_0316300.2	1.5081	2.85923
PF3D7_1446000	1.50724	0.934203
PF3D7_0110300	1.50579	-0.498951
PF3D7_0500600	1.50563	0.901006
PF3D7_0619200	1.50545	1.47568
PF3D7_1218500	1.50518	0.594308
PF3D7_0115700	1.50498	1.92348
PF3D7_1300300	1.50366	1.54712
PF3D7_1345500	1.50322	2.97873
PF3D7_1145200	1.50235	2.24298
PF3D7_0731700	1.5016	1.77329
PF3D7_0931400	1.50056	2.35639
PF3D7_1024400	1.50047	1.11613
PF3D7_0831200	1.50035	0.472475
PF3D7_0314200	1.50002	1.8413
PF3D7_1222000	1.49969	0.554169
PF3D7_1475900	1.49826	0.511452
PF3D7_1414800	1.4975	1.53385
PF3D7_0700200	1.49715	1.38869
PF3D7_0702200	1.49484	0.304413
PF3D7_1412700	1.4947	0.0445446
PF3D7_1479000	1.49374	0.503191
PF3D7_0414000	1.49278	2.43855
PF3D7_1433500	1.4922	1.16275
PF3D7_0603700	1.49165	0.223624
PF3D7_0211300	1.49132	1.2868
PF3D7_1360700	1.48984	0.907268
PF3D7_1464600	1.48932	0.772312
PF3D7_0206000	1.48758	1.62011
PF3D7_0813700	1.48738	0.776609
PF3D7_1220600	1.48668	0.772599
PF3D7_0918100	1.48651	3.55281
PF3D7_0502700	1.48563	1.26104
PF3D7_1211200	1.4842	1.40841
PF3D7_0621200	1.48351	0.525149
PF3D7_0935390	1.48286	1.25621
PF3D7_1412800	1.48281	1.50038
PF3D7_1148000	1.48196	-0.468067
PF3D7_0320200	1.48087	0.0566118
PF3D7_0316000	1.48068	1.77193
PF3D7_0101900	1.48018	0.511593
PF3D7_0209600	1.47982	4.0766
PF3D7_1445900	1.47981	0.907337
PF3D7_0808700	1.47934	1.26485
PF3D7_1216000	1.47918	1.84605
PF3D7_1466200	1.4781	0.997226
PF3D7_0728100	1.47756	1.41601
PF3D7_1441100	1.47633	0.707438
PF3D7_0502500	1.4762	-0.365831
PF3D7_0425050	1.47571	0.508975
PF3D7_1405700	1.47417	2.3218
PF3D7_0623700	1.47385	3.58675
PF3D7_0321600	1.47324	0.507857
PF3D7_0803200	1.47202	3.18932
PF3D7_1307700	1.47161	2.63057
PF3D7_1447800	1.46923	0.9319
PF3D7_0803500	1.46888	1.79705
PF3D7_0829000	1.46871	1.90955
PF3D7_0930100	1.46769	1.27459
PF3D7_0505700	1.46744	2.32131
PF3D7_1422800	1.46604	1.41538
PF3D7_0221700	1.46566	0.92051
PF3D7_0802000	1.46429	1.07823
PF3D7_0934000	1.46335	-0.013104
PF3D7_0418300	1.46139	2.09596
PF3D7_0403800	1.46103	2.27982
PF3D7_1143000	1.46091	0.0749205
PF3D7_0212800	1.4601	-0.265201
PF3D7_0818700	1.45996	0.340172
PF3D7_0914000	1.4598	0.518111
PF3D7_1343200	1.45902	0.109981
PF3D7_0105400	1.459	3.809
PF3D7_0105400.2	1.459	3.809
PF3D7_1405400	1.45783	0.497047
PF3D7_1433700	1.45655	0.611782
PF3D7_0503000	1.45532	4.65586
PF3D7_1309700	1.45495	1.03588
PF3D7_0705100	1.45485	3.2918
PF3D7_0802600	1.45332	1.90001
PF3D7_1356000	1.45059	0.273081
PF3D7_0601700	1.44989	0.274797
PF3D7_1006600	1.44969	0.173766
PF3D7_0406500	1.44888	1.00038
PF3D7_0500900	1.44862	0.573909
PF3D7_1339300	1.44855	1.51004
PF3D7_1235200	1.44833	2.11771
PF3D7_0808000	1.4483	0.378979
PF3D7_1230000	1.44739	0.557186
PF3D7_1432800	1.44721	1.42413
PF3D7_1341500	1.44673	1.53099
PF3D7_1026800	1.44634	1.79358
PF3D7_0322600	1.44599	0.600961
PF3D7_0800100	1.4442	1.42004
PF3D7_1238100	1.44303	0.334505
PF3D7_1227800	1.44228	0.976978
PF3D7_1317700	1.44226	0.755834
PF3D7_1448500	1.44196	0.503315
PF3D7_1141800	1.44162	2.35727
PF3D7_0204100	1.4403	1.58418
PF3D7_0721600	1.4396	1.53999
PF3D7_0614300	1.43937	1.5043
PF3D7_0401200	1.43932	0.331462
PF3D7_0904200	1.43909	-0.116812
PF3D7_0819000	1.43845	0.961743
PF3D7_0319000	1.43843	1.42702
PF3D7_0513000	1.43835	0.805549
PF3D7_0716800	1.43827	0.748745
PF3D7_0203600	1.43817	1.29656
PF3D7_1251400	1.43687	0.506064
PF3D7_0632500	1.43685	1.08966
PF3D7_0412400	1.43621	1.43469
PF3D7_0901300	1.43581	0.18029
PF3D7_1443600	1.43545	0.878096
PF3D7_0421200	1.43481	-1.19281
PF3D7_0212400	1.43374	1.69271
PF3D7_0928700	1.43356	0.125976
PF3D7_1445600	1.43304	1.88996
PF3D7_0909000	1.43221	0.842439
PF3D7_1146300	1.43201	0.200183
PF3D7_1100100	1.43042	1.43729
PF3D7_0822100	1.43038	0.653533
PF3D7_1206700	1.43037	2.03138
PF3D7_0424500	1.43009	1.34728
PF3D7_0920900	1.42966	1.41985
PF3D7_0424300	1.42807	0.803352
PF3D7_0926000	1.42666	1.48424
PF3D7_1347800	1.42607	0.213352
PF3D7_0805700	1.42576	2.53032
PF3D7_1009400	1.42297	1.75759
PF3D7_1441900	1.42259	2.09298
PF3D7_1343300	1.42248	0.255937
PF3D7_1331100	1.4223	2.55091
PF3D7_1428100	1.422	0.749818
PF3D7_0214400	1.42007	0.157065
PF3D7_0410800	1.42003	1.5725
PF3D7_1453700	1.41886	1.16463
PF3D7_1324300	1.41842	1.15657
PF3D7_1451000	1.4182	1.62285
PF3D7_1357000	1.41788	2.85968
PF3D7_0825600	1.417	1.29327
PF3D7_0208200	1.41649	0.219042
PF3D7_1016600	1.416	1.07664
PF3D7_0311800	1.41584	1.27251
PF3D7_0425800	1.41554	0.998636
PF3D7_0917400	1.41494	0.441684
PF3D7_0824100	1.41442	0.670058
PF3D7_1419300	1.41436	0.809261
PF3D7_1123100	1.41414	3.5403
PF3D7_1130900	1.41366	0.605482
PF3D7_1222400	1.41352	2.24684
PF3D7_0621400	1.41321	0.0785601
PF3D7_0303500	1.41228	0.399447
PF3D7_1118200	1.41191	0.644536
PF3D7_0110900	1.41183	0.271777
PF3D7_0629400	1.41183	2.3069
PF3D7_1213600	1.41174	0.624254
PF3D7_1468000	1.41131	0.0748873
PF3D7_1206800	1.40978	0.482052
PF3D7_0528100	1.40945	1.88505
PF3D7_0511300	1.40935	0.277712
PF3D7_0802300	1.4088	0.476068
PF3D7_0827600	1.40841	0.64935
PF3D7_1232400	1.4075	0.434401
PF3D7_1452700	1.40741	2.4721
PF3D7_0801800	1.40691	1.8785
PF3D7_0409600	1.40665	0.333683
PF3D7_1140900	1.4065	0.137904
PF3D7_1360500	1.40606	0.443425
PF3D7_0512900	1.40597	0.458975
PF3D7_1406600	1.40595	1.50981
PF3D7_0732200	1.40548	0.277038
PF3D7_1339700	1.4054	1.28802
PF3D7_0920700	1.40533	0.658037
PF3D7_0714000	1.40503	4.92409
PF3D7_0712800	1.40291	1.1625
PF3D7_1469400	1.40271	0.0964678
PF3D7_0721900	1.40231	3.24155
PF3D7_1036800	1.40181	1.54691
PF3D7_1331900	1.40154	1.39548
PF3D7_0933800	1.40117	-0.273175
PF3D7_1312800	1.4004	1.83555
PF3D7_0313900	1.39918	0.662052
PF3D7_1133200	1.39897	1.51732
PF3D7_0623400	1.39886	0.347324
PF3D7_0607700	1.3977	4.65687
PF3D7_0802500	1.39759	0.374368
PF3D7_0407300	1.39753	0.485468
PF3D7_1310000	1.39719	0.874305
PF3D7_1423800	1.39669	2.21011
PF3D7_0913500	1.39661	1.64944
PF3D7_1031300	1.39475	0.228562
PF3D7_1358000	1.39416	1.74175
PF3D7_0804500	1.39218	1.1455
PF3D7_0808450	1.39174	1.27703
PF3D7_1478600	1.39119	1.31906
PF3D7_1349600	1.39071	2.93003
PF3D7_0114400	1.39062	1.31009
PF3D7_0721300	1.38989	0.481617
PF3D7_1237600	1.38955	0.00768828
PF3D7_1437300	1.38894	1.1128
PF3D7_0919000	1.38817	2.03938
PF3D7_1229000	1.38668	0.359152
PF3D7_1110400	1.38665	0.769094
PF3D7_0715000	1.38647	0.479152
PF3D7_0818800	1.38586	0.150082
PF3D7_0703700	1.38195	0.729881
PF3D7_0912900	1.38093	2.58666
PF3D7_0200100	1.38064	2.32585
PF3D7_0817400	1.38053	0.126685
PF3D7_0819400	1.38017	0.600063
PF3D7_0525200	1.37974	1.50134
PF3D7_1212800	1.37799	1.90698
PF3D7_1140700	1.37749	1.84337
PF3D7_1307900	1.37671	2.4568
PF3D7_1364500	1.37669	1.23479
PF3D7_0219900	1.37667	0.466844
PF3D7_0824800	1.37593	1.56422
PF3D7_1221900	1.3759	0.410688
PF3D7_1033000	1.37582	0.869555
PF3D7_1025300	1.37548	0.953242
PF3D7_1314500	1.37513	5.22426
PF3D7_1312400	1.37502	0.101173
PF3D7_0934500	1.3733	2.68844
PF3D7_0309300	1.37288	1.40043
PF3D7_1253000	1.3726	0.21584
PF3D7_0715600	1.37178	1.8641
PF3D7_0216900	1.3709	0.370486
PF3D7_1355300	1.37025	0.183468
PF3D7_1247600	1.36914	0.778362
PF3D7_1228400	1.36855	0.823167
PF3D7_0702000	1.36848	0.131934
PF3D7_0915000	1.36761	0.361623
PF3D7_0408600	1.36746	0.676792
PF3D7_1324000	1.36648	0.951411
PF3D7_1124300	1.36558	0.681172
PF3D7_1321900	1.36512	0.871257
PF3D7_0900400	1.3648	0.823519
PF3D7_0606100	1.36465	1.53004
PF3D7_1329100	1.36436	0.836398
PF3D7_1311600	1.36411	0.548132
PF3D7_0933500	1.36334	2.35029
PF3D7_1427600	1.36246	0.664719
PF3D7_1342900	1.36235	0.451848
PF3D7_1467600	1.36205	-0.0194262
PF3D7_1368500	1.35796	1.25987
PF3D7_0413400	1.35783	0.254251
PF3D7_0609500	1.35782	0.943664
PF3D7_0832200.2	1.35734	-0.233256
PF3D7_0615600	1.35693	0.621217
PF3D7_0719900	1.35683	1.74835
PF3D7_1446500	1.35677	1.40896
PF3D7_0410400	1.35666	0.633355
PF3D7_0701200	1.3564	0.225097
PF3D7_1411500	1.35616	0.0620309
PF3D7_0826300	1.35502	0.640036
PF3D7_1309200	1.35416	2.6533
PF3D7_0506300	1.35292	0.821964
PF3D7_0904900	1.35209	1.44156
PF3D7_0400500	1.35167	0.52449
PF3D7_1029400	1.3497	1.14367
PF3D7_0409400	1.34942	0.0682042
PF3D7_0704300	1.34937	1.41239
PF3D7_1470800	1.34878	1.03442
PF3D7_1327300	1.34804	0.513934
PF3D7_0522100	1.34746	1.00818
PF3D7_0201700	1.34728	0.320424
PF3D7_1304000	1.34596	2.01262
PF3D7_0514700	1.34406	0.866126
PF3D7_0528400	1.34297	2.04304
PF3D7_0902600	1.34284	0.63116
mal_mito_3:mRNA	1.34271	1.19828
PF3D7_1337300	1.34252	0.924077
PF3D7_1317400	1.3424	1.0967
PF3D7_1321100	1.34073	0.792669
PF3D7_1011700	1.33837	2.81914
PF3D7_1371000	1.33803	0.793668
PF3D7_0710200	1.33773	1.85549
PF3D7_1249300	1.33758	2.21509
PF3D7_1014200	1.33699	0.717079
PF3D7_1455600	1.33695	0.987265
PF3D7_0934700	1.33605	1.07811
PF3D7_1367100	1.33496	1.56476
PF3D7_0519400	1.33478	-1.22922
PF3D7_1233600	1.33475	0.678461
PF3D7_0108100	1.33379	1.78817
PF3D7_1300100	1.33344	0.482696
PF3D7_1208200	1.33334	-0.0490146
PF3D7_0417400	1.33264	1.55161
PF3D7_1410700	1.3306	2.49206
PF3D7_1223400	1.32977	1.94283
PF3D7_1111600	1.32969	0.340083
PF3D7_0913900	1.32896	1.16739
PF3D7_1475100	1.32765	2.04866
PF3D7_1006400	1.32754	1.00231
PF3D7_0619800	1.327	-0.260052
PF3D7_0220200	1.32666	0.18063
PF3D7_1333100	1.32643	0.239505
PF3D7_0919500	1.32643	0.683544
PF3D7_0207900	1.32607	1.17399
PF3D7_1240400	1.32526	0.715602
PF3D7_0400300	1.32352	0.954735
PF3D7_0819700	1.32308	1.7293
PF3D7_0630900	1.32174	0.271026
PF3D7_0109800	1.32151	0.846173
PF3D7_0618000	1.32019	1.42487
PF3D7_1232600	1.32019	2.30655
PF3D7_1408700	1.32013	2.7896
PF3D7_1476400	1.31901	0.0684795
PF3D7_0504700	1.31831	0.0675932
PF3D7_1120400	1.31817	-0.0724058
PF3D7_1454100	1.31744	0.64939
PF3D7_1420100	1.31728	0.421854
PF3D7_0719500	1.31688	1.57281
PF3D7_1245000	1.31635	0.924466
PF3D7_1134800	1.31623	3.19738
PF3D7_0702600	1.31558	0.21637
PF3D7_0831100	1.31418	-0.933997
PF3D7_0403600	1.31393	2.11773
PF3D7_0607200	1.31368	0.21066
PF3D7_0513300	1.31316	2.11117
PF3D7_1222900	1.31281	0.407253
PF3D7_1344500	1.31233	0.969499
PF3D7_0303800	1.31166	1.71159
PF3D7_0403900	1.311	1.76708
PF3D7_1439800	1.31099	0.491422
PF3D7_1422600	1.31071	1.92637
PF3D7_1305400	1.31003	0.351631
PF3D7_1357700	1.3073	0.723823
PF3D7_1219000	1.30726	0.234864
PF3D7_1427700	1.30704	1.55868
PF3D7_0625600	1.30674	0.105901
PF3D7_0905700.3	1.30534	2.46972
PF3D7_1020000	1.30506	1.21644
PF3D7_1338800	1.30379	0.461046
PF3D7_0208900	1.30346	0.342343
PF3D7_0824500	1.30326	-0.0205185
PF3D7_1244100	1.30258	-0.223388
PF3D7_1016000	1.30044	1.43494
PF3D7_0714500	1.30018	3.06384
PF3D7_0400400	1.30013	0.705782
PF3D7_1205800	1.29958	0.750014
PF3D7_0918600	1.29952	-0.0650504
PF3D7_0502600	1.29893	0.7414
PF3D7_1368800	1.29845	1.88121
PF3D7_1451400	1.29834	0.559428
PF3D7_0211500	1.29599	0.728338
PF3D7_0308000	1.29516	0.408495
PF3D7_0400900	1.29491	-0.0885272
PF3D7_1230600	1.29432	0.210925
PF3D7_1413900	1.29381	1.27775
PF3D7_0502100	1.29335	2.08158
PF3D7_1405900	1.29243	0.805593
PF3D7_0107400	1.29195	-0.0199336
PF3D7_0518300	1.29157	3.17326
PF3D7_0830900	1.29076	1.1365
PF3D7_1308200	1.29038	-0.130748
PF3D7_1444400	1.28928	0.416468
PF3D7_1022200	1.28891	1.1471
PF3D7_1354100	1.28774	0.257577
PF3D7_0621900	1.28657	0.426936
PF3D7_1328300	1.28628	1.93589
PF3D7_1009700	1.28611	0.408674
PF3D7_0630600	1.286	2.05503
PF3D7_0416400	1.28599	1.3505
PF3D7_1364800	1.28591	0.258797
PF3D7_0927300	1.28546	0.824766
PF3D7_1318300	1.2853	1.45728
PF3D7_1130400	1.28502	1.50182
PF3D7_0800300	1.28416	0.646393
PF3D7_1355600	1.28059	0.0556442
PF3D7_1247300	1.28016	0.500676
PF3D7_0711700	1.27837	1.0131
PF3D7_1402000	1.27832	-0.255976
PF3D7_0310800	1.2778	2.80574
PF3D7_0806700	1.27746	0.123038
PF3D7_0412900	1.27658	0.9988
PF3D7_1015400	1.2759	0.612983
PF3D7_1412400	1.27393	0.746965
PF3D7_0618900	1.27339	1.64287
PF3D7_0808600	1.27295	0.366465
PF3D7_0629900	1.27266	2.12696
PF3D7_1138300	1.27155	1.14088
PF3D7_1023400	1.27093	0.780958
PF3D7_0307900	1.2709	1.27947
PF3D7_0615800	1.27084	2.6433
PF3D7_1352900	1.27017	-0.110845
PF3D7_1126400	1.26976	0.0359364
PF3D7_0204600	1.26943	0.875233
PF3D7_1317200	1.26936	1.33316
PF3D7_0521900	1.26863	0.391816
PF3D7_1025400	1.26728	2.13972
PF3D7_1149800	1.26719	0.540338
PF3D7_1466600	1.26693	0.175252
PF3D7_1234200	1.26684	1.17785
PF3D7_0418200	1.26618	0.39228
PF3D7_1357600	1.26558	0.358371
[truncated: 2,614 more rows]

## Sheet: Fig 1g
Population	HPI
Non-isogenic	30
Non-isogenic	30
Non-isogenic	30
Non-isogenic	30
Non-isogenic	30
Non-isogenic	30
Non-isogenic	36
Non-isogenic	36
Non-isogenic	36
Non-isogenic	36
Non-isogenic	36
Non-isogenic	36
Non-isogenic	36
Non-isogenic	36
Non-isogenic	36
Non-isogenic	36
Non-isogenic	36
Non-isogenic	36
Non-isogenic	36
Non-isogenic	36
Non-isogenic	36
Non-isogenic	36
Non-isogenic	36
Non-isogenic	36
Non-isogenic	36
Non-isogenic	38
Non-isogenic	38
Non-isogenic	38
Non-isogenic	38
Non-isogenic	38
Non-isogenic	38
Non-isogenic	40
Non-isogenic	40
Non-isogenic	40
Non-isogenic	40
Non-isogenic	40
Non-isogenic	40
Non-isogenic	40
Non-isogenic	40
Non-isogenic	40
Non-isogenic	40
Non-isogenic	40
Non-isogenic	40
Non-isogenic	40
Non-isogenic	40
Non-isogenic	40
Non-isogenic	40
Non-isogenic	40
Non-isogenic	40
Non-isogenic	40
Non-isogenic	40
Non-isogenic	40
Non-isogenic	40
Non-isogenic	40
Non-isogenic	40
Non-isogenic	40
Non-isogenic	40
Non-isogenic	40
Non-isogenic	40
Non-isogenic	40
Non-isogenic	40
Non-isogenic	40
Non-isogenic	40
Non-isogenic	40
Non-isogenic	40
Non-isogenic	40
Non-isogenic	40
Non-isogenic	40
Non-isogenic	40
Non-isogenic	40
Non-isogenic	40
Non-isogenic	40
Non-isogenic	40
Non-isogenic	40
Non-isogenic	40
Non-isogenic	40
Non-isogenic	40
Non-isogenic	40
Non-isogenic	40
Non-isogenic	40
Non-isogenic	40
Non-isogenic	40
Non-isogenic	40
Non-isogenic	40
Non-isogenic	40
Non-isogenic	40
Non-isogenic	40
Non-isogenic	40
Non-isogenic	40
Non-isogenic	40
Non-isogenic	40
Non-isogenic	40
Non-isogenic	40
Non-isogenic	40
Non-isogenic	40
Non-isogenic	40
Non-isogenic	40
Non-isogenic	40
Non-isogenic	40
Non-isogenic	40
Non-isogenic	40
Non-isogenic	40
Non-isogenic	40
Non-isogenic	40
Non-isogenic	40
Non-isogenic	40
Non-isogenic	40
Non-isogenic	40
Non-isogenic	40
Non-isogenic	40
Non-isogenic	40
Non-isogenic	40
Non-isogenic	40
Non-isogenic	40
Non-isogenic	40
Non-isogenic	40
Non-isogenic	40
Non-isogenic	40
Non-isogenic	40
Non-isogenic	40
Non-isogenic	40
Non-isogenic	40
Non-isogenic	40
Non-isogenic	40
Non-isogenic	40
Non-isogenic	40
Non-isogenic	40
Non-isogenic	40
Non-isogenic	40
Non-isogenic	40
Non-isogenic	40
Non-isogenic	40
Non-isogenic	40
Non-isogenic	40
Non-isogenic	40
Non-isogenic	40
Non-isogenic	40
Non-isogenic	40
Non-isogenic	40
Non-isogenic	40
Non-isogenic	40
Non-isogenic	40
Non-isogenic	40
Non-isogenic	40
Non-isogenic	40
Non-isogenic	40
Non-isogenic	40
Non-isogenic	40
Non-isogenic	40
Non-isogenic	40
Non-isogenic	40
Non-isogenic	40
Non-isogenic	40
Non-isogenic	44
Non-isogenic	44
Non-isogenic	44
Non-isogenic	44
Non-isogenic	44
Non-isogenic	44
Non-isogenic	44
Non-isogenic	44
Non-isogenic	44
Non-isogenic	44
Non-isogenic	44
Non-isogenic	44
Non-isogenic	44
Non-isogenic	44
Non-isogenic	44
Non-isogenic	44
Non-isogenic	44
Non-isogenic	44
Non-isogenic	44
Non-isogenic	44
Non-isogenic	44
Non-isogenic	44
Non-isogenic	44
Non-isogenic	44
Non-isogenic	44
Non-isogenic	44
Non-isogenic	44
Non-isogenic	44
Non-isogenic	44
Non-isogenic	44
Non-isogenic	44
Non-isogenic	44
Non-isogenic	44
Non-isogenic	44
Non-isogenic	44
Non-isogenic	44
Non-isogenic	44
Non-isogenic	44
Non-isogenic	44
Non-isogenic	44
Non-isogenic	44
Non-isogenic	44
Non-isogenic	44
Non-isogenic	44
Non-isogenic	44
Non-isogenic	44
Non-isogenic	44
Non-isogenic	44
Non-isogenic	44
Non-isogenic	44
Non-isogenic	44
Non-isogenic	44
Non-isogenic	44
Non-isogenic	44
Non-isogenic	44
Non-isogenic	44
Non-isogenic	44
Non-isogenic	44
Non-isogenic	46
Non-isogenic	46
Non-isogenic	46
Non-isogenic	46
Non-isogenic	46
Non-isogenic	48
Non-isogenic	48
Non-isogenic	48
Non-isogenic	48
Non-isogenic	48
Non-isogenic	48
Non-isogenic	48
Non-isogenic	48
Non-isogenic	48
Non-isogenic	48
Non-isogenic	48
Non-isogenic	48
Non-isogenic	48
Non-isogenic	48
Non-isogenic	48
Non-isogenic	48
Non-isogenic	48
Non-isogenic	48
Non-isogenic	48
Non-isogenic	48
Non-isogenic	48
Non-isogenic	50
Non-isogenic	50
Non-isogenic	50
Non-isogenic	50
Non-isogenic	50
Non-isogenic	50
Non-isogenic	50
Non-isogenic	50
Non-isogenic	50
Non-isogenic	50
Non-isogenic	50
Non-isogenic	50
Non-isogenic	50
Non-isogenic	52
Non-isogenic	52
Non-isogenic	52
Non-isogenic	52
Non-isogenic	52
Non-isogenic	52
Non-isogenic	52
Non-isogenic	52
Non-isogenic	52
Non-isogenic	52
Non-isogenic	52
Non-isogenic	52
Non-isogenic	52
Isogenic	36
Isogenic	36
Isogenic	36
Isogenic	36
Isogenic	36
Isogenic	36
Isogenic	36
Isogenic	38
Isogenic	38
Isogenic	38
Isogenic	38
Isogenic	38
Isogenic	40
Isogenic	40
Isogenic	40
Isogenic	40
Isogenic	40
Isogenic	40
Isogenic	40
Isogenic	40
Isogenic	40
Isogenic	40
Isogenic	40
Isogenic	40
Isogenic	40
Isogenic	40
Isogenic	40
Isogenic	40
Isogenic	40
Isogenic	40
Isogenic	40
Isogenic	40
Isogenic	40
Isogenic	40
Isogenic	40
Isogenic	40
Isogenic	40
Isogenic	40
Isogenic	40
Isogenic	40
Isogenic	40
Isogenic	40
Isogenic	40
Isogenic	40
Isogenic	40
Isogenic	40
Isogenic	40
Isogenic	40
Isogenic	40
Isogenic	40
Isogenic	40
Isogenic	40
Isogenic	40
Isogenic	40
Isogenic	40
Isogenic	40
Isogenic	40
Isogenic	40
Isogenic	40
Isogenic	40
Isogenic	40
Isogenic	44
Isogenic	44
Isogenic	44
Isogenic	44
Isogenic	44
Isogenic	44
Isogenic	44
Isogenic	44
Isogenic	44
Isogenic	44
Isogenic	44
Isogenic	44
Isogenic	44
Isogenic	44
Isogenic	44
Isogenic	44
Isogenic	44
Isogenic	44
Isogenic	44
Isogenic	44
Isogenic	44
Isogenic	44
Isogenic	44
Isogenic	46
Isogenic	46
Isogenic	46
Isogenic	48
Isogenic	48
Isogenic	48
Isogenic	48
Isogenic	48
Isogenic	50
Isogenic	50
Isogenic	50
Isogenic	50
Isogenic	52
Isogenic	52
Isogenic	52
Isogenic	52
Isogenic	52
Isogenic	52
Isogenic	52
Isogenic	52
Isogenic	52
Isogenic	52
Isogenic	52
Isogenic	52
Isogenic	52

## Sheet: Fig 2a and 2b
Non-isogenic Cells	Dim-1	Dim-2	Estimated HPI			Isogenic Cells	Dim-1	Dim-2	Estimated HPI
B1_4f	-0.195276	-1.20214	44			A5_1	-1.48885	-1.01088	40
B2_2f	-0.0684852	-1.55402	6			G10	-1.33414	-1.54529	36
B2_7b	-0.201683	-1.08507	6			D7_1	-1.65122	-1.47099	36
B2_5f	0.943298	-1.35741	44			F3	-1.4923	-1.03716	40
B2_6f	-0.426831	-1.80043	40			D7	-1.52724	-1.14853	36
B2_5b	0.993065	-1.31809	44			E3	-0.375837	-1.03731	40
B4_9a	1.03225	-1.37093	44			G6_1	-1.16645	-1.94796	36
B1_6e	0.111771	-1.34473	44			B1_1	-1.4251	-0.946224	36
B5_6f	0.280088	-1.41981	44			D2_1	-1.48184	-1.59914	36
B4_1f	0.537144	-0.703156	44			A11	-1.50624	-0.582399	38
B3_6h	1.22312	-1.25988	44			A1_1	-1.06022	-1.56118	38
B5_8c	0.914906	-0.895509	44			B7_1	-1.35523	-0.0107738	40
B4_9f	0.471543	-1.40016	44			C10	-1.20933	0.348782	38
B5_5e	0.538224	-1.40888	44			A9	-1.431	-1.07135	38
B4_2e	0.329693	-0.770333	44			E9	-1.21276	0.435075	40
B5_2d	0.910716	-0.973704	44			E2_1	-1.48185	-0.567464	38
B4_3c	1.09701	-0.955461	46			H5_1	-1.23874	0.487525	40
B3_3f	0.49951	-0.627078	44			A6	-1.20506	-0.317351	40
B4_6g	1.29427	-0.745819	44			F1	-1.33414	0.0528578	40
B5_4b	0.939444	-0.594493	44			D6	0.331078	0.643087	44
B5_4d	0.912508	-0.75589	44			C6_1	-0.927485	-0.160089	40
B5_9d	0.691839	-1.55725	44			G11	-1.06847	0.027437	40
B1_6f	0.72366	-1.22179	44			B10	-0.233806	1.11002	40
B3_2e	0.879318	-1.2174	44			B6_1	-0.989121	0.660027	40
B3_4e	1.05665	-1.18549	44			H2	-0.741787	1.05974	40
B4_2f	0.985503	-1.11664	44			D11	-0.748817	0.556126	40
B2_4e	-0.586922	-1.40922	44			D1_1	-1.08048	0.380469	40
B1_3f	-1.11037	-1.36253	40			E2	-0.702779	0.491297	40
B2_5g	1.09104	-1.08525	44			F2_1	0.354986	1.04827	40
B4_4a	0.739586	-1.31305	44			C2_1	-0.00508162	1.31232	40
B5_2f	1.0909	-0.707218	44			A2_1	-0.869612	0.670894	40
B2_1f	0.976684	-1.37308	44			B6	-1.16224	-0.220681	40
B2_1b	1.19909	-1.36889	44			B2	-0.277129	1.12592	40
B3_5b	0.916484	-1.74947	44			D10	0.00374704	1.33013	40
B1_2f	0.669516	-1.37834	44			G3_1	0.0749237	1.32619	40
B3_3c	0.986749	-1.22956	44			A1	0.694162	1.21229	40
B2_2g	1.21562	-0.610493	44			C5_1	0.798594	-1.65317	52
B4_5b	1.32134	-1.23769	44			B1	0.917366	0.299122	44
B5_5d	1.11969	-0.92567	44			E10	0.646474	0.679532	44
B5_3c	1.55413	-1.03471	44			C3	0.079705	1.14695	40
B3_4b	1.17709	-1.06136	44			G2_1	-0.280452	0.937945	40
B3_3a	1.43598	-0.964895	44			F9	-0.135494	0.762188	40
B5_9a	1.06276	-1.16126	44			B2_1	1.29289	-0.417887	44
B5_1a	0.987954	-1.03538	44			G1	0.50281	1.24717	40
B1_4c	1.0465	-1.17144	44			A7	-0.117633	1.34611	40
B2_2d	1.15605	-1.095	44			G9	0.0226309	1.11697	40
B3_2b	0.979819	-0.95312	44			A7_1	0.873948	0.799571	44
B3_7d	1.31934	-1.08897	44			H1	0.0845377	1.20034	40
B1_5h	1.68272	-1.21325	44			A5	1.32748	-0.0684409	44
B1_5d	1.36678	-0.932143	44			A3	-0.115847	1.11058	40
B3_4a	-0.229597	-0.462297	40			C5	-0.561395	0.982293	40
B3_5d	1.40601	-0.903951	6			G5_1	1.11831	-1.59208	48
B3_5e	1.3822	-0.481762	44			B5_1	0.858631	-1.35252	52
B3_6g	1.24531	0.110082	44			D9	1.66474	-0.873856	48
B2_3a	1.54191	-0.0555208	44			G1_1	0.948208	0.887345	44
B2_2e	-0.26591	0.49224	40			B5	0.153906	1.04194	40
B3_2h	-1.15493	-0.728764	40			E1	1.57208	-0.349831	44
B4_7f	1.25081	-0.690926	44			H9	1.56292	-0.731144	52
B4_6h	1.39536	-0.663317	44			B9	1.69467	-0.772865	46
B4_1b	1.25018	-1.26668	44			E5_1	0.202303	1.07193	40
B2_1h	1.30911	-0.56413	44			F6_1	-0.556745	0.763198	40
B2_2h	1.60489	-0.483666	44			H10	1.31962	-0.592557	44
B5_7h	0.632701	-1.40389	44			C7	1.28776	-0.242646	44
B1_5e	0.813588	-1.15367	44			C6	0.220925	1.02353	44
B5_8h	0.892824	-1.18537	44			B7	1.51993	-0.174161	44
B4_9b	1.59589	-0.914221	44			F1_1	1.02442	0.0778831	44
B5_1d	1.27401	-0.730254	44			D3_1	0.823233	0.62695	44
B2_7a	1.20971	-0.878422	44			B11	0.627585	0.718121	46
B4_8e	1.29845	-0.653502	44			D2	0.421706	1.13571	40
B4_1c	1.18078	-0.84668	44			A3_1	0.17098	0.929508	40
B5_7e	1.31315	-0.796124	44			B3_1	1.29171	-1.14134	50
B2_5a	1.23853	-0.765769	44			H2_1	1.37985	-0.625075	44
B4_8b	1.20712	-0.77783	44			E11	1.42156	-1.02645	50
B3_1h	0.765956	-0.509079	44			C11	0.91274	-0.342874	44
B4_3f	1.29272	-0.413462	44			D5	1.11846	-1.27878	52
B2_4g	1.43291	-0.114917	44			F11	1.37405	-1.18743	52
B2_6e	1.07743	-0.974524	44			F2	1.06922	-1.25181	52
B4_9c	0.887201	-1.02662	44			C2	1.03933	-1.12787	52
B1_3h	0.866849	-0.852213	44			B3	0.747738	-1.14581	52
B3_6c	1.49352	-0.748356	44
B4_2b	1.78503	-0.576521	44
B4_2a	0.218283	-0.508032	40
B1_5g	1.2108	-0.299364	44
B1_1g	-0.81155	-0.881838	40
B3_1c	1.64054	-0.647073	44
B2_6c	1.37355	-0.2597	44
B2_6b	1.69508	-0.265516	44
B3_1e	1.071	0.153591	44
B4_7b	0.966187	0.398104	44
B2_1c	1.06297	0.512729	44
B5_8f	0.765149	-0.817044	44
B4_8f	1.14917	-0.296537	44
B3_1a	1.20249	-0.291965	44
B5_4g	0.746362	-0.288106	44
B4_3h	0.65946	-0.143676	44
B4_6a	0.64605	-0.0815337	44
B4_6d	0.789735	0.0551543	44
B2_4b	1.03456	-0.146841	44
B3_7c	1.21755	-0.127496	44
B1_1b	0.786445	0.048549	44
B4_9h	0.929392	-0.0559815	44
B2_5c	0.919902	0.463876	44
B3_4g	1.23697	0.239496	44
B5_8b	1.16173	0.379039	44
B4_3b	1.3294	-0.109543	44
B1_6c	0.881136	0.639503	44
B3_1d	1.11935	0.268462	44
B2_3h	1.32323	0.104207	44
B5_4a	1.40115	0.165054	44
B5_8d	1.27262	0.105531	44
B5_6d	0.995318	0.373396	44
B5_9c	1.08939	0.592554	44
B4_9d	1.26451	0.350846	44
B5_7c	0.913895	0.0432912	44
B3_2g	1.05969	0.644866	44
B5_3b	1.16889	0.826992	44
B5_2b	1.36429	0.762903	44
B2_3b	1.15946	-0.0622748	44
B2_4d	-0.553482	-0.706562	40
B3_6b	-0.740261	-1.58997	40
B3_5c	0.925649	1.02785	40
B5_3d	0.910033	0.942796	44
B4_6e	1.07437	1.11593	44
B4_9e	0.186123	1.11874	40
B2_3d	0.984537	1.55114	40
B2_1a	0.394798	1.24026	40
B5_5a	0.750793	1.73993	40
B4_5f	1.02301	1.57753	44
B3_3d	0.614183	1.28137	44
B4_6b	0.99178	0.431869	44
B1_3e	0.611565	0.695594	40
B3_3h	0.873112	0.609505	44
B5_2h	0.39995	0.893353	40
B2_6a	1.029	1.00608	44
B1_4e	0.449716	1.0279	40
B1_3b	0.47285	0.951249	40
B1_3c	0.52354	1.03795	44
B5_8e	1.13936	0.830337	44
B5_1f	0.562516	1.03957	44
B2_1e	0.498671	0.941763	44
B4_5h	0.825408	1.29076	44
B2_3f	0.857476	1.37906	40
B5_5b	0.688498	1.60998	40
B4_5d	0.8683	0.607008	44
B1_1d	0.656907	0.752165	40
B4_4g	0.327004	0.725586	40
B2_3g	1.07075	1.08537	44
B5_7a	0.859688	1.12307	40
B2_4c	1.12031	1.34698	44
B5_6b	0.956447	1.3305	44
B5_3f	0.722176	1.33141	44
B3_6a	-1.19672	-1.18624	40
B3_6e	0.352224	0.932028	40
B4_8d	0.312638	1.54548	44
B5_8a	0.483704	1.50052	40
B4_7g	0.943984	1.26183	40
B2_4h	0.163623	1.79678	40
B5_2a	0.0167797	1.08669	44
B1_2g	0.268625	0.902678	40
B2_1d	0.591308	1.17463	44
B4_7a	-0.535793	1.61223	40
B3_7b	0.277384	1.50511	40
B4_2d	0.357703	1.60438	40
B3_3g	0.544945	2.08533	40
B1_5b	0.00693688	1.29381	40
B4_5e	0.364505	1.84985	40
B4_5g	0.331897	2.03874	40
B4_4d	0.114914	1.78394	40
B2_2c	0.197618	1.65139	40
B5_3e	0.0105604	2.00025	40
B5_1h	-0.476818	1.51331	40
B4_1d	-0.0705005	1.48466	40
B4_4h	-0.0976461	1.8017	40
B3_4f	0.096412	1.72126	40
B5_1e	-0.118794	1.86486	40
B5_9b	-0.378155	1.84073	40
B5_9f	-0.434733	1.57044	40
B5_6e	-0.188784	1.5315	40
B5_6a	-0.624997	1.98088	40
B1_7a	-0.450977	1.19343	40
B4_4f	-0.244124	1.41943	44
B1_6d	-0.296207	1.64817	40
B5_9e	-0.646133	1.85203	40
B3_2d	-0.554409	1.7207	40
B3_3b	-0.419171	1.47266	40
B4_7h	-0.40197	1.7435	40
B5_6g	-0.750878	1.59701	40
B3_2f	-0.446512	1.37202	40
B5_1b	-0.593931	1.64138	40
B4_1e	-0.979052	1.66994	40
B4_3a	-0.753634	1.29788	40
B1_4a	-0.723822	1.44279	40
B4_7e	-0.884728	1.43387	40
B4_3e	-0.942716	1.57323	40
B4_8c	-0.908798	1.41044	40
B5_3g	-1.17161	1.56599	40
B3_1g	-0.990023	1.37545	40
B5_6c	-1.06827	1.39685	40
B1_1a	-1.08646	1.20069	40
B5_4e	-1.22277	1.32899	40
B5_3a	-1.11022	0.933803	40
B2_1g	-1.28863	1.23116	40
B1_6a	-0.125387	1.06474	40
B3_5a	-0.848983	-1.7152	40
B2_2b	-1.13617	-1.69593	30
B2_6h	-1.55095	-1.70095	30
B3_5h	-1.419	-1.63116	40
B3_6f	-1.48287	-1.42742	36
B1_3a	-1.58844	-0.454119	40
B4_3g	-2.2124	-0.681371	40
B4_5a	-2.35202	-0.8342	36
B4_8a	-2.10318	-0.814307	36
B1_2c	-1.702	-0.895585	40
B4_6c	-2.23398	-1.05789	36
B5_4h	-2.23011	-0.929978	36
B2_2a	-1.91489	-1.06498	36
B1_2e	-1.98693	-0.861763	36
B3_1b	-1.68577	-0.845768	40
B3_2c	-1.61002	-0.990781	40
B2_5e	-1.45575	-1.26872	40
B2_5d	-1.69787	-1.23636	36
B4_1a	-2.06241	-0.670431	40
B5_5f	-1.98039	-1.03873	40
B1_1c	-0.201556	0.865945	40
B1_7b	-0.733898	-0.0201018	40
B4_5c	-1.93068	-0.433069	40
B4_7c	-2.27378	-0.608923	40
B1_5c	-1.42523	-0.700437	40
B5_5g	-2.36804	-0.797782	36
B1_2a	-1.98741	-0.714021	40
B5_5h	-2.14085	-1.34692	40
B1_4d	-1.68691	-1.04524	40
B1_4b	-1.61498	-0.992764	40
B1_6g	-1.89854	-1.17002	40
B1_1f	-1.89691	-0.877968	40
B1_1e	-1.98701	-0.840447	36
B3_4h	-1.48537	-1.15102	40
B1_4g	-1.58793	-1.28594	40
B2_4a	-1.01802	-1.21309	40
B4_8h	-1.74226	0.00347017	40
B4_1h	-2.20398	0.123	40
B3_7a	-1.84794	-0.053453	40
B2_6g	-1.8539	-0.396723	40
B1_2h	-1.93318	-0.426887	40
B4_9g	-1.55673	0.527534	40
B5_5c	-1.51485	0.450726	40
B4_2g	-2.06039	-0.0314951	40
B5_7f	-1.87097	-0.568013	40
B5_3h	-1.51552	1.22355	40
B5_7b	-1.44662	1.01914	40
B2_4f	-1.36738	0.762098	40
B5_7d	-1.4297	0.787093	40
B3_1f	-1.92249	0.717482	40
B3_5g	-1.33956	0.508972	40
B1_6b	-1.58435	0.267229	40
B4_4e	-1.96758	0.504642	40
B1_3g	-1.67723	0.276802	40
B1_4h	-1.73627	0.273148	40
B3_5f	-1.74468	0.306741	40
B3_4c	-1.56725	0.0243639	40
B4_1g	-2.02969	0.24715	40
B3_3e	-1.43272	-0.0655338	40
B3_4d	-1.83251	0.0999779	40
B1_5a	-1.39503	-0.605714	40
B1_2b	-1.98054	-0.207981	40
B2_5h	-1.37823	-0.191257	40
B5_4f	-1.98437	-0.414029	40
B3_2a	-1.00316	-0.531552	40
B1_1h	-2.06146	-0.716175	40
B2_3e	-1.88956	-0.559018	40
B1_2d	-1.84552	-0.410808	40

## Sheet: Fig 2c
Average log2FPKM value for 440 DE genes used as source data for k means clustering
geneID	C1	C2	C3	C4	C5	C6	C7	C8
PF3D7_1410400	9.82805	16.2646	8.32106	6.54183	6.23168	6.66127	10.9726	15.2628
PF3D7_1352500	2.01285	5.97733	7.75302	0.907509	0.585465	1.0843	0.604395	1.25056
PF3D7_1237700	5.03513	6.37076	6.41887	0.875297	0.301921	0.567439	1.26563	2.63065
PF3D7_1132800	6.4183	13.3166	10.7508	4.33485	3.42639	3.56106	5.33358	10.6412
PF3D7_1108600	5.65108	6.99375	13.4591	4.40393	4.02852	4.02489	4.31629	4.1298
PF3D7_1105100	4.38698	6.70258	6.2207	0.978606	0.488389	2.43986	5.50884	6.36609
PF3D7_1020900	1.25827	6.53685	5.53258	-0.126848	0.393622	-0.120179	-0.375397	1.77623
PF3D7_0929400	8.02873	13.9975	11.1807	4.68668	4.47074	5.03641	6.50658	12.5448
PF3D7_0905400	3.80744	8.87573	4.71536	0.984134	1.2101	1.25889	4.4558	7.5833
PF3D7_0617900	8.86889	9.47326	9.2004	8.72934	5.68539	9.20929	10.4044	10.0834
PF3D7_0501500	0.225552	7.99565	1.5155	0.552449	0.511171	1.03102	1.33244	4.68584
PF3D7_0310400	2.49084	1.63964	7.41861	0.846803	0.735505	1.12608	0.922251	0.589309
PF3D7_0207700	5.48967	9.39738	12.3678	4.4865	4.19537	4.6899	5.3397	4.3089
PF3D7_0917900	4.77052	5.78543	12.4243	3.65675	2.87305	3.14015	3.15847	3.35247
PF3D7_1001600	4.23675	7.97982	10.7422	2.71178	1.73061	2.40803	2.19591	2.7046
PF3D7_1315600	-0.177657	2.93083	4.2095	-0.836841	-1.42205	-0.954284	-1.15884	0.283156
PF3D7_0207600	5.54391	6.2854	7.13054	1.98743	1.2398	1.46646	1.8879	1.86803
PF3D7_0419400	2.42526	4.38045	4.65895	0.673979	0.645646	0.63209	0.70315	0.504279
PF3D7_0904700	1.64476	0.359389	3.81283	0.195127	-0.496571	1.48691	0.621306	-0.250776
PF3D7_1405600	4.25886	2.93419	7.16801	1.0599	0.300416	1.52918	0.49117	0.346028
PF3D7_0512600	1.53719	3.60919	3.87044	0.229112	-1.03201	0.843217	-0.46382	0.991911
PF3D7_1113300	4.25876	4.75023	7.91312	2.07956	0.816574	1.30009	1.35186	0.648061
PF3D7_1222300	3.12679	2.4678	8.83257	1.52669	0.808397	1.649	1.32755	1.62417
PF3D7_1353600	1.21763	3.00991	2.86625	0.392673	-0.441386	0.582782	0.530643	1.3661
PF3D7_0504900	0.742468	-0.195608	0.412619	-0.297258	#DIV/0!	-0.78495	-0.391158	-2.32938
PF3D7_0619400	7.57424	10.1572	11.3256	3.05605	3.12026	2.85725	3.2912	4.51247
PF3D7_1353900	2.40044	2.28031	6.81525	0.732744	-0.318819	0.426307	0.452044	0.143367
PF3D7_0811600	4.24835	7.44889	6.7976	0.842061	0.786487	0.686668	1.52149	4.51287
PF3D7_1228600	5.46424	5.42513	4.22359	0.455938	0.377843	0.997935	1.06669	2.88357
PF3D7_1471200	2.64863	4.47282	8.64783	1.49643	0.726733	1.17488	1.3527	1.39623
PF3D7_1219100	3.84887	2.6012	4.39614	1.10075	0.632956	1.8557	0.746769	0.490894
PF3D7_1038000	1.78296	4.84319	3.96052	0.0430308	0.715209	0.603272	0.534338	2.32724
PF3D7_0608800	11.9875	8.87129	14.4461	6.37243	5.50196	5.45386	5.35205	5.5829
PF3D7_0511800	4.70128	7.26779	9.38308	1.59624	1.40707	2.08965	1.66296	2.05188
PF3D7_1338100	2.58803	4.0776	5.93056	0.517063	0.13272	0.431808	0.230212	0.281701
PF3D7_1328100	3.95089	3.98483	6.55255	1.85756	0.445607	0.846478	0.929925	0.912082
PF3D7_0922200	7.47556	8.42464	13.149	4.74354	4.68806	3.69324	3.76708	3.94269
PF3D7_0515700	5.14784	10.0821	6.72038	1.90149	1.68326	1.83115	2.41933	4.94212
PF3D7_1117100	2.48302	3.34909	4.81803	0.540747	0.452709	0.395011	0.918643	0.780011
PF3D7_0423700	2.80939	2.62385	2.64633	1.15934	0.679266	1.42147	0.334587	1.81247
PF3D7_1315300	1.68627	7.14428	4.39166	0.50251	0.167805	0.830659	0.477476	0.52298
PF3D7_0909600	1.40703	3.20076	6.79663	0.496917	0.508249	1.05144	1.2298	0.546603
PF3D7_0613400	1.49718	2.86018	4.55056	0.589354	-0.653962	0.687996	0.969491	0.730732
PF3D7_1138000	2.21764	1.38201	1.11469	0.483965	0.0440945	0.0171033	0.57453	0.292184
PF3D7_1440100	6.45853	5.8003	5.33866	1.25752	0.764089	0.982467	1.20729	0.77618
PF3D7_0305600	3.9702	3.88007	5.89392	0.651876	0.300149	1.53522	1.04105	0.525524
PF3D7_1344200	3.49437	2.38757	5.79738	1.22138	0.202135	0.969501	0.675721	0.335527
PF3D7_0607700	1.04721	1.31629	1.90309	0.397889	0.41596	0.627837	0.317953	0.137231
PF3D7_1033900	0.878437	1.93145	3.44745	-0.877199	-0.887739	0.195176	-0.59414	-0.619307
PF3D7_1125000	1.19007	0.292306	3.56609	0.657031	-0.629205	0.94126	0.0571374	-1.0906
PF3D7_1406800	1.89077	5.29884	2.49976	-0.119242	-0.193241	-0.16514	0.80112	2.44923
PF3D7_1202200	6.10287	4.69685	7.15225	2.29999	1.39505	1.45101	1.86789	1.57853
PF3D7_1422500	2.35437	6.71202	6.63545	0.775671	0.738574	1.10459	1.09666	1.13221
PF3D7_1252100	2.5581	10.5881	4.57624	1.54035	1.68358	1.53013	2.18678	7.22157
PF3D7_0606700	2.37629	5.14729	5.75225	0.453318	0.603857	1.40032	0.923721	0.553179
PF3D7_1414000	1.469	1.21224	2.906	-1.28377	-1.66159	-0.927464	-1.20563	-0.0906187
PF3D7_0520900	6.21119	3.71162	9.36593	2.46803	2.37276	1.97722	1.45709	1.57244
PF3D7_1239800	3.108	4.81517	5.45732	0.851124	1.0236	0.93157	1.05663	1.62316
PF3D7_1466300	1.88352	4.25997	3.74643	0.901309	0.464569	0.646392	1.4818	1.61219
PF3D7_1322200	4.26194	4.9254	5.32008	1.01584	0.258512	0.790799	0.8417	1.44729
PF3D7_1361100	3.284	9.51341	8.66004	2.12153	2.7306	2.45574	2.77578	5.1062
PF3D7_0527000	1.74561	1.63894	3.36901	0.193976	0.430803	0.726715	1.12096	0.164405
PF3D7_1018200	4.35679	9.17003	3.90869	1.69604	1.33676	1.55598	1.57196	3.27039
PF3D7_1236100	7.10679	2.74371	5.64	1.54046	1.05106	0.693994	0.711116	0.490633
PF3D7_1438900	0.648674	1.64363	7.50568	1.54705	1.04513	1.35334	0.896194	1.39876
PF3D7_1314500	1.05587	0.231489	2.36339	0.653509	-0.0615729	0.464256	-0.471062	0.539725
PF3D7_0919900	3.49433	3.53378	2.82624	0.0998463	0.179289	1.30664	0.464551	0.501616
PF3D7_1035100	8.7365	10.2719	6.6623	2.6789	2.82909	2.61235	3.53598	5.9899
PF3D7_0604100	4.21401	6.39079	4.10495	1.22418	0.711719	0.987381	1.58395	1.27135
PF3D7_0903300	1.0972	0.694991	1.41365	0.372336	1.85137	1.02445	0.197203	0.487916
PF3D7_1021900	3.79858	2.18969	4.32957	0.361163	0.517236	0.660241	0.575778	0.860708
PF3D7_1349500	3.46316	4.84032	5.1403	1.27406	0.939398	1.03514	1.23129	2.65692
PF3D7_0821000	0.487793	5.01896	4.89435	0.255578	0.233042	0.482779	0.141152	2.32634
PF3D7_1334600	0.347159	2.04313	4.62653	0.128804	0.135623	0.336582	0.339283	0.2476
PF3D7_1004200	1.58863	2.13496	2.68957	0.598766	-0.0366365	0.597424	0.266585	0.269263
PF3D7_1225800	4.08971	2.0607	4.6107	-0.195879	-0.0843668	0.63225	0.832	-0.0492873
PF3D7_1356100	6.1754	5.97467	5.04189	1.15465	0.319304	0.500907	1.05116	2.7536
PF3D7_1368100	2.50748	5.66143	6.22519	2.00028	0.952391	0.819289	0.80882	3.28528
PF3D7_0926400	1.60334	0.331426	4.97121	0.283935	0.225098	0.689422	0.57614	0.371067
PF3D7_0929300	1.16005	2.54019	1.11746	-0.149704	0.00976569	0.846887	-0.194542	1.8007
PF3D7_1220900	3.75228	4.78731	6.83464	0.503441	0.62117	1.07492	2.11141	2.03226
PF3D7_1140400	2.52499	7.40755	2.20651	0.579652	0.448173	0.421722	0.980326	3.23339
PF3D7_0713700	2.29864	0.0987407	0.573772	1.26938	-0.80581	-0.0770152	-2.17036	-2.3338
PF3D7_0704100	1.0311	1.00165	0.995993	0.242466	-0.0619729	0.637216	-0.334357	1.0549
PF3D7_1115600	2.18926	1.50988	1.71699	2.2268	0.107932	1.31338	0.44251	-0.268538
PF3D7_0807800	3.39006	9.18008	7.81063	1.6181	1.69607	1.93093	2.27581	6.00747
PF3D7_1311400	6.76177	3.10476	5.98091	1.85664	0.900473	1.44287	1.01472	0.354745
PF3D7_1145100	2.11025	3.6558	4.56354	1.16282	0.645673	0.545421	0.700053	1.24542
PF3D7_1457000	0.439773	4.04046	5.69497	0.432363	-0.138665	0.192115	-0.113883	0.618398
PF3D7_0612200	4.31064	3.63374	4.63462	0.444461	0.337259	1.13539	0.513657	1.14151
PF3D7_0726700	1.81455	1.24156	2.46653	0.632624	-0.0290436	0.0159043	0.561897	0.552082
PF3D7_1124100	0.98647	2.0094	3.17349	0.765029	1.9456	1.30947	0.80954	1.40975
PF3D7_1230700	1.58646	4.06175	4.83105	0.705866	1.55906	0.673101	0.652761	0.57689
PF3D7_0529400	2.68445	3.4847	3.07416	0.159499	-0.131527	0.387525	0.854985	1.99601
PF3D7_0507100	2.78967	1.77265	8.75204	2.66307	2.13257	1.58774	1.42418	1.61601
PF3D7_0818200	3.21894	3.06292	5.06478	0.175832	2.89328	0.994761	0.159512	0.154556
PF3D7_1141800	2.67981	1.76061	1.65632	-0.883668	-0.114346	0.429394	-1.05773	1.12744
PF3D7_0731600	1.23559	0.171324	4.8429	0.400461	0.264075	0.249193	0.532485	0.350636
PF3D7_0419600	1.11755	3.29518	5.93136	0.620423	2.9133	0.963673	0.665077	0.677029
PF3D7_0314000	1.15719	1.39254	2.36419	0.456242	-0.169939	1.38101	0.476262	-0.42318
PF3D7_0907400	2.01361	2.12205	1.74276	0.20726	-0.303024	0.322467	-0.0383433	1.58552
PF3D7_1126300	2.07372	4.07951	4.86953	0.939559	1.2575	1.68737	1.17273	0.834001
PF3D7_1122500	1.47374	1.94524	2.49913	0.790049	0.189162	0.580032	0.856629	1.45824
PF3D7_1204300	3.13736	1.22057	3.93335	1.10385	2.40566	1.83375	0.857571	0.914034
PF3D7_0709100	3.12214	1.17809	2.87575	1.13946	0.509523	0.701414	1.00843	0.615872
PF3D7_0918000	3.0175	7.4676	6.00188	0.854982	1.11457	1.69477	1.14287	4.32187
PF3D7_0827500	0.112773	1.5876	3.49637	1.21828	-0.423742	1.6325	0.926052	0.0785809
PF3D7_1034900	1.75064	1.97412	5.02438	0.586104	1.06551	1.39619	0.767957	0.24959
PF3D7_0914400	0.201011	1.45509	1.12603	-0.703232	-2.44433	-0.739887	-0.882193	-0.734996
PF3D7_0922600	5.03891	3.01953	7.22504	1.56956	1.44072	0.971166	0.818369	1.75959
PF3D7_0307500	2.20918	0.866294	3.33746	0.311036	-0.292826	0.480168	-0.314661	-0.632883
PF3D7_1466100	5.38963	4.29694	6.23009	1.4125	0.843981	1.72145	1.18843	2.45374
PF3D7_0321900	4.24472	1.76494	3.33321	0.867603	1.32539	1.60965	0.794815	1.30087
PF3D7_1239200	6.47397	2.22328	5.5038	1.56678	0.730639	0.862559	1.34992	0.544891
PF3D7_0522600	8.39011	8.96709	5.17875	1.14502	1.52697	1.70275	2.24678	5.7285
PF3D7_1343000	3.46607	1.36403	2.96312	-0.137291	0.309783	1.18895	0.386705	0.79412
PF3D7_0216800	3.12648	4.18292	4.1173	1.18947	1.031	1.72984	0.932957	0.881693
PF3D7_1128900	-0.0678143	3.85294	1.77044	0.354861	-0.166682	-0.0395307	0.333494	1.11533
PF3D7_1027300	7.68534	11.8292	9.21196	4.63869	6.78393	3.70049	4.19887	8.0773
PF3D7_0825200	1.65366	-0.522159	0.0180006	-0.650451	-0.109579	-0.681553	0.92658	0.123479
PF3D7_0816200	1.22199	1.46516	1.85846	0.349434	0.201012	0.343236	0.507738	0.619214
PF3D7_1138500	1.43732	3.81763	4.00934	0.232604	2.2052	0.511499	0.292046	0.894658
PF3D7_1008000	2.4371	1.72578	2.21003	1.08563	0.732254	1.29798	0.923914	1.13513
PF3D7_1427900	0.998995	0.592187	2.38401	1.16443	1.2613	0.255956	-0.0928354	1.08126
PF3D7_1220300	1.41227	1.01999	1.28158	0.633403	0.705165	0.236204	0.832893	-0.265305
PF3D7_1331600	2.04724	0.479336	2.92885	1.1625	-0.23676	1.75659	0.343287	-0.910017
PF3D7_1131100	2.90302	2.21002	1.96689	1.1503	0.761894	0.046546	1.25546	0.52838
PF3D7_1134100	2.92407	0.561248	2.61855	0.102211	0.043838	0.370547	0.265148	-0.0662887
PF3D7_0514900	3.64628	1.68741	2.26843	1.12762	1.34108	0.110246	0.0450058	1.41509
PF3D7_1309400	2.5933	3.03149	4.2991	0.790988	0.178679	1.62846	1.6304	0.407461
PF3D7_1413500	-0.505111	1.28033	1.45014	-0.262322	0.00976569	0.968732	1.63261	0.554352
PF3D7_0717700	2.31801	2.56852	3.98743	0.686859	0.546924	0.255985	0.171469	1.11251
PF3D7_0831600	3.36584	9.3528	4.32494	1.49308	1.71028	2.0269	2.30412	7.52447
PF3D7_0624600	3.74125	5.05319	6.35662	1.28664	1.64791	0.718518	2.95993	3.67858
PF3D7_0924500	1.90368	1.81499	2.3467	1.04486	0.799049	1.08453	1.34006	0.773148
PF3D7_1426700	1.23272	1.36617	1.23805	0.448224	1.05795	0.480146	0.5357	1.00645
PF3D7_1409600	0.923911	2.5612	3.02969	0.520706	1.572	0.757659	0.116784	0.355301
PF3D7_0316300	3.87248	1.98262	2.21224	1.17792	0.321851	1.04631	1.2191	0.0670533
PF3D7_0313300	-0.115252	0.18176	0.249025	0.267997	#DIV/0!	0.389508	-1.66492	#DIV/0!
PF3D7_1118300	0.739262	0.990623	2.78018	1.55729	1.30923	-0.03732	1.71544	0.425681
PF3D7_0208000	0.732004	0.800031	1.35199	0.415834	#DIV/0!	0.145498	2.4402	#DIV/0!
PF3D7_0507200	3.33432	3.63491	2.44405	0.528844	0.634375	1.25364	0.215012	1.02353
PF3D7_1320700	1.08561	4.76068	2.22783	1.00221	0.17409	0.915479	0.341455	1.38233
PF3D7_1318400	2.01094	1.64031	2.52475	0.10755	0.0793503	0.00432919	0.734355	1.02962
PF3D7_1119400	0.246071	0.343025	0.625218	#DIV/0!	0.489631	-0.0145495	#DIV/0!	0.550819
PF3D7_0915100	0.447881	0.597459	2.92419	0.476457	-0.441075	1.58969	-0.322258	-0.314124
PF3D7_1440000	2.99346	2.12319	2.51241	1.05902	0.43621	-0.238459	0.289657	0.367464
PF3D7_1449100	6.00783	5.90995	3.47767	1.2336	0.386354	1.1115	1.79865	4.20265
PF3D7_0913200	1.06217	1.14506	2.1399	1.12438	1.94447	0.0864637	0.235208	0.348363
PF3D7_1019500	2.43458	2.87444	2.77911	-0.164831	-0.383211	-0.203235	0.155417	0.99736
PF3D7_0623000	1.08235	1.49143	4.72144	1.06338	0.248541	0.772188	0.867846	0.437116
PF3D7_1135100	1.1659	3.81362	2.80584	0.216208	0.402618	1.16628	1.0354	2.25756
PF3D7_1424400	4.35248	1.06862	6.27283	2.1532	2.17471	0.972336	0.955783	0.886791
PF3D7_0820900	1.96039	1.3479	2.01436	0.637888	0.0289914	1.00283	0.968854	-0.0129598
PF3D7_0414000	1.65391	0.475125	2.26851	1.56218	0.00906844	0.657396	0.0778475	0.413894
PF3D7_1456000	2.73241	1.65102	2.73884	0.902424	0.561043	2.2321	0.824511	0.106621
PF3D7_0723900	0.829071	0.909888	1.86792	1.04489	1.3825	0.419777	1.82277	1.73065
PF3D7_1306200	2.21787	0.732508	2.91492	0.628267	1.96784	1.32873	1.05754	0.402411
PF3D7_1346300	1.4112	0.791999	3.60298	0.748699	2.25273	0.381442	0.476496	0.402499
PF3D7_0629700	3.23908	1.26535	2.6816	1.32364	1.17902	1.71092	0.567034	0.317247
PF3D7_0413600	1.14116	4.28421	5.39471	1.89377	0.745669	0.96947	1.05965	1.75876
PF3D7_0624200	5.9053	3.39947	3.50966	2.33038	0.60032	1.68496	0.709263	0.722916
PF3D7_1440400	1.16017	1.18927	1.78608	-0.537003	-0.447857	-0.0864293	1.01406	0.242111
PF3D7_1029900	0.994866	1.76618	1.25197	0.137945	0.0860908	1.66383	0.0209351	0.055043
PF3D7_0204100	0.929277	1.57999	1.27816	0.523009	0.210195	0.960796	0.533838	1.40956
PF3D7_0419300	0.771502	0.445265	1.31637	#DIV/0!	2.15112	0.455494	0.404875	1.51247
PF3D7_0530900	5.66292	3.85398	2.37535	0.613425	0.157151	0.310993	0.490902	2.29867
PF3D7_1425700	2.49087	1.80156	3.1598	0.68621	-0.104816	0.106589	0.0511847	-0.805894
PF3D7_1464400	-0.473044	-1.05495	0.126333	#DIV/0!	-0.550167	-0.597226	#DIV/0!	#DIV/0!
PF3D7_0802100	0.0575922	0.763265	0.75019	0.698684	0.0153018	-0.375541	0.509288	0.537786
PF3D7_0935800	1.55052	3.07726	2.74898	0.312715	0.031799	0.16203	-0.11532	0.642712
PF3D7_1351400	0.201049	0.313672	3.94736	1.57849	0.875995	0.716009	-0.184861	0.0916966
PF3D7_0705500	2.55762	4.46253	4.44693	1.11083	3.86925	0.91198	1.67493	4.42028
PF3D7_1134300	1.48686	0.939888	1.22186	-0.253979	#DIV/0!	0.533902	0.389266	-0.369755
PF3D7_1445000	4.7186	1.42171	2.47688	1.67846	0.340959	1.66993	0.0911346	0.730594
PF3D7_0705100	0.355328	1.97299	1.5987	0.128324	0.213571	0.0659407	-0.0071807	0.0516105
PF3D7_0106000	1.5569	2.58961	1.08276	0.366302	0.247524	0.771856	0.449975	1.32342
PF3D7_0406100	4.76821	3.95024	6.37466	2.08852	1.81141	1.50167	1.53654	2.64601
PF3D7_1455500	0.0742104	0.58037	1.60057	0.00726217	0.0129752	0.204392	-0.104656	0.694667
PF3D7_0313800	-1.13424	3.34475	0.412349	1.06991	1.58037	0.135912	#DIV/0!	-0.565974
PF3D7_1317300	0.933895	-0.350913	3.1592	0.618637	-0.282488	-0.186138	0.528883	1.09592
PF3D7_0509100	-0.0113325	0.697313	1.03807	0.0364654	0.0679702	-0.26436	0.5425	1.06257
PF3D7_0423500	1.23379	9.45391	4.04064	0.754958	1.03741	0.94279	2.93523	6.43535
PF3D7_1430900	5.59716	2.94526	3.08802	0.762433	0.127058	1.30845	0.924354	1.89387
PF3D7_1015100	-0.186737	1.91617	2.79817	0.747424	0.106719	-0.225389	-0.147381	0.124837
PF3D7_0504800	4.55291	0.778208	1.98154	1.39554	0.239011	0.452627	0.955419	0.124976
PF3D7_0219600	2.03502	1.12585	2.0755	2.77039	0.509311	1.45853	0.595151	0.407155
PF3D7_0413700	2.33066	0.62419	3.18068	1.13259	0.660296	1.00202	1.2678	0.423654
PF3D7_0721200	4.36803	1.70374	2.88813	0.290095	0.805627	0.487252	0.445325	0.0903035
PF3D7_1342000	3.80335	1.94987	8.81823	3.19814	3.33397	2.47228	1.91287	2.16368
PF3D7_1462800	4.64261	1.0234	6.2248	1.77266	2.87503	0.821976	1.26366	0.715662
PF3D7_1233800	-0.690635	1.23293	1.20677	0.862803	-0.588372	0.503885	0.559812	1.56642
PF3D7_1222700	7.33655	5.39676	3.33562	2.36736	0.464127	6.52477	7.99141	6.5686
PF3D7_1406200	1.6824	-0.301784	0.795202	0.592706	-0.25353	0.184493	0.111068	1.56755
PF3D7_0708700	0.824532	1.55699	2.15142	0.37911	0.261304	0.801944	1.04084	2.14725
PF3D7_1345500	2.34772	0.7177	2.23489	0.736879	0.409935	1.18449	0.0899342	0.231409
PF3D7_0611100	-0.145009	0.626351	1.22505	0.176639	#DIV/0!	#DIV/0!	0.261134	#DIV/0!
PF3D7_0519600	0.417379	0.976575	2.30938	0.013895	1.23545	0.882029	1.15436	-0.0431051
PF3D7_0609000	3.35456	3.11624	3.4078	1.18137	0.918009	0.363181	0.846035	1.19036
PF3D7_0802200	5.02177	1.5305	6.56793	2.16605	1.38755	0.642096	1.37708	1.87804
PF3D7_1457400	2.92323	0.474267	1.88035	0.449473	0.117778	0.887797	0.348576	0.254303
PF3D7_0904800	3.75227	1.86685	3.7283	0.562814	0.615763	0.939959	0.322107	1.37898
PF3D7_1441300	4.07751	2.99741	3.5655	0.823718	0.37974	0.840564	0.160001	1.678
PF3D7_1361700	1.92635	0.954082	1.34988	1.24139	0.375581	0.813491	0.655063	0.164391
PF3D7_1028200	3.27423	2.27306	2.5258	0.992965	-0.270329	3.23037	1.43953	0.0310767
PF3D7_1456700	3.76806	1.40567	3.84921	0.830804	0.272525	0.913203	0.455117	1.03242
PF3D7_1429600	#DIV/0!	0.12393	0.751452	0.0335313	#DIV/0!	0.425716	0.224288	0.688561
PF3D7_1319400	3.15258	1.59396	3.10891	0.892818	0.386884	3.22603	0.880587	0.218726
PF3D7_0503200	-0.434754	-0.171293	0.060027	#DIV/0!	#DIV/0!	-0.486592	#DIV/0!	#DIV/0!
PF3D7_1403100	2.21719	1.82623	2.30856	0.892807	0.337176	1.17547	0.909634	0.587349
PF3D7_1463000	0.970009	0.79627	0.908872	0.817986	-0.121869	0.690588	0.441123	0.784137
PF3D7_1147600	1.89526	1.27441	1.76807	0.222433	1.17303	0.697724	0.0334457	-0.392553
PF3D7_0824700	0.0910859	-0.821774	1.98289	-0.311952	-0.916195	-0.0369217	0.16113	-0.99217
PF3D7_1216400	3.50014	1.66084	2.58179	0.510368	0.149437	0.398297	-0.051283	1.27201
PF3D7_0705300	4.22654	3.41107	3.08937	0.467844	0.854412	0.096646	1.16639	1.15368
PF3D7_0916300	0.41427	0.967937	1.35986	#DIV/0!	#DIV/0!	-0.387737	0.734273	-0.823504
PF3D7_1115400	1.01641	2.45045	6.91999	2.94039	3.15814	1.23116	0.872971	0.852712
PF3D7_1429800	2.91788	3.79553	3.54832	0.769635	0.676716	0.981416	0.526119	1.91039
PF3D7_1235600	2.90301	1.03495	3.09533	0.379067	-0.0360565	0.145498	0.93888	-0.539657
PF3D7_1475000	3.80247	1.15279	1.80591	0.817813	1.67543	1.3319	#DIV/0!	1.39754
PF3D7_0103500	-0.380507	-1.46905	-0.114067	-1.75716	-0.504806	-0.978859	-0.246956	#DIV/0!
PF3D7_0503000	1.60229	0.103716	2.48667	0.563975	-0.664799	1.50567	1.01271	0.634801
PF3D7_1119900	1.18854	1.91769	2.42062	0.563407	1.65975	0.480204	0.30851	1.00797
PF3D7_0813200	1.96781	1.68722	2.7952	1.09185	0.823864	0.223751	0.504534	0.941862
PF3D7_1402400	-0.717585	0.906281	1.57501	#DIV/0!	0.331352	0.566962	#DIV/0!	#DIV/0!
PF3D7_1138400	0.729339	2.2609	1.96319	0.272524	0.229499	0.35369	0.0734419	1.19502
PF3D7_1005900	3.67914	2.39174	3.0616	1.22001	0.380817	1.92767	2.31973	1.27895
PF3D7_0626100	-0.366716	0.49285	3.16914	1.46369	-0.565581	-0.446272	-0.108395	-0.107699
PF3D7_0203600	#DIV/0!	0.0204011	1.76009	#DIV/0!	-0.907478	-0.0849545	#DIV/0!	0.0583214
PF3D7_0615500	2.09592	-0.631154	2.95312	0.432225	0.452432	0.269466	0.877888	-0.266377
PF3D7_0211800	4.43859	1.57814	5.246	1.65294	0.423177	0.371144	1.26693	1.26642
PF3D7_1447000	0.237923	1.21889	4.72343	2.1422	1.92319	0.727301	0.56867	0.283661
PF3D7_1211800	5.22174	9.65363	9.60216	7.7946	4.85936	4.83008	6.55179	7.12904
PF3D7_1107100	-0.0374376	0.45329	0.753763	0.438162	-0.516825	0.838781	0.192142	1.02461
PF3D7_1208400	5.7802	1.96227	3.58906	1.56427	0.921864	1.64494	0.717709	0.798601
PF3D7_1035300	9.55588	6.95891	2.73711	2.5658	2.96417	4.28801	12.1567	11.7181
PF3D7_1347300	-0.208375	-0.995018	0.945063	1.2892	-1.75378	-0.849744	0.911644	0.214849
PF3D7_0508600	7.08629	6.39422	2.7868	2.41751	0.834543	0.941565	2.42217	3.49758
PF3D7_1348400	3.95851	0.340218	3.86793	1.67653	0.607359	1.42547	0.769426	0.507222
PF3D7_0810300	6.71	10.3961	8.90747	3.65323	2.9058	6.89865	8.07249	5.65228
PF3D7_0927900	2.57312	2.93364	2.47163	0.339675	0.429339	2.44571	2.50335	3.31687
PF3D7_1443900	2.41189	1.35416	4.75116	0.799625	0.567584	0.612923	1.25257	0.82142
PF3D7_0731000	-0.601106	-0.717794	1.16774	0.1237	0.497529	-0.274279	0.604383	1.1121
PF3D7_0302500	2.02384	6.91009	1.93115	0.20793	0.414748	0.822192	2.97401	6.46752
PF3D7_0627300	2.20355	2.13799	2.96631	1.32767	0.682597	0.925972	1.1519	0.953412
PF3D7_0811100	-0.339259	0.574424	1.21441	0.24563	0.13006	#DIV/0!	-0.121389	#DIV/0!
PF3D7_0915700	-0.72241	0.331382	0.504822	-1.91188	#DIV/0!	0.145498	#DIV/0!	#DIV/0!
PF3D7_0417400	1.00601	0.661705	1.80355	1.17094	1.32548	1.42669	0.614198	0.788358
PF3D7_1227000	1.05442	0.602371	0.685738	0.368846	#DIV/0!	0.133663	0.234581	0.894581
PF3D7_0934800	6.41144	10.0848	5.28489	0.610114	0.858372	2.97241	8.28197	8.50004
PF3D7_0526500	4.38384	1.2172	3.11819	1.06905	0.1435	0.332412	0.178303	1.03148
PF3D7_0501600	2.17242	9.43335	1.87891	0.698196	1.05315	1.16003	4.36992	7.15564
PF3D7_1440700	0.436556	0.880203	0.64318	0.240126	0.0487598	1.33064	#DIV/0!	#DIV/0!
PF3D7_1117900	#DIV/0!	0.372125	0.631419	#DIV/0!	0.00976569	#DIV/0!	#DIV/0!	1.74627
PF3D7_0814400	5.35911	4.72366	2.55046	0.48112	0.809582	2.03541	0.908241	1.25267
PF3D7_0508900	2.85294	2.36761	1.40159	0.86158	0.404781	0.811386	1.30504	2.31473
PF3D7_0506900	2.96895	4.02144	2.78579	1.24685	0.980292	0.952153	0.829469	2.45442
PF3D7_0806900	0.85066	0.712679	2.52123	1.7104	#DIV/0!	0.828187	1.3735	2.22359
PF3D7_0303400	-1.58076	0.569363	1.19345	0.172615	-0.631867	0.921042	-0.336352	#DIV/0!
PF3D7_0605200	1.68531	1.04444	0.600476	#DIV/0!	-0.451414	-0.77543	#DIV/0!	#DIV/0!
PF3D7_1471100	4.57458	2.67866	7.76989	11.7752	13.5452	4.34682	3.17172	2.7128
PF3D7_1455300	5.11218	1.18235	0.815479	6.76619	1.53	7.66223	6.55053	3.33081
PF3D7_1455100	1.69327	-0.758932	1.90216	6.54087	5.9313	3.21431	0.167109	-0.581936
PF3D7_1404900	1.95851	2.71884	6.97535	11.1562	10.8041	3.61997	2.05325	2.05325
PF3D7_1401400	#DIV/0!	0.773449	0.565649	2.15996	6.33009	1.11159	0.591353	0.538647
PF3D7_1309100	-0.0984413	-0.476438	1.15651	0.454063	0.358403	1.04689	-0.363739	-0.79644
PF3D7_1143800	0.0713793	-0.307292	0.467112	1.5588	1.15262	3.21693	1.5352	1.19478
PF3D7_1115800	4.53095	1.16608	1.30439	4.89616	7.53121	0.89619	0.97832	0.649647
PF3D7_1035400	11.5444	9.69702	7.71299	8.2218	4.04481	13.8608	13.1968	8.7867
PF3D7_1016000	1.31966	0.226075	0.482123	#DIV/0!	0.348193	1.45276	1.26665	#DIV/0!
PF3D7_0628300	9.38118	5.5288	7.67229	13.7828	13.5081	12.3905	10.8262	6.72709
PF3D7_0503400	0.648882	3.16218	1.9105	5.39127	2.20271	4.46354	0.229782	0.804597
PF3D7_0420300	2.95507	0.0953771	0.428755	5.76271	3.02467	6.03058	1.8964	0.440687
PF3D7_0214700	4.14174	-1.07192	-0.807953	-0.360374	-0.269989	2.47336	3.4993	0.982132
PF3D7_0113900	0.783444	-0.438032	0.431152	#DIV/0!	2.04083	3.23429	-0.242585	#DIV/0!
PF3D7_0726000	16.6109	15.998	16.4388	16.9942	16.6	16.9164	16.7588	16.6882
PF3D7_0112700	7.43988	7.17928	7.70512	8.23926	7.9457	8.14856	8.05888	7.89405
PF3D7_0532000	14.8793	14.5378	14.9279	15.3807	15.1194	15.4597	15.2583	15.1084
PF3D7_1371300	4.00692	3.58241	4.00109	4.34009	4.11597	4.33468	4.25122	4.23852
PF3D7_0525800	8.89032	1.75549	1.82817	10.1176	3.778	11.5125	10.8643	7.70348
PF3D7_0725600	12.7063	13.2475	13.2738	13.6209	13.31	13.8286	13.6699	13.4168
PF3D7_0410000	9.16793	3.50634	3.38676	9.56144	5.70277	12.1937	11.7156	8.81041
PF3D7_0531600	12.645	13.2236	13.8723	13.4663	13.2699	13.8121	13.4387	13.4837
PF3D7_1246400	4.79426	1.32673	0.72528	6.00573	1.98057	5.63963	4.37042	1.48362
PF3D7_1335400	5.95715	0.369417	0.773246	6.99448	1.76394	9.56822	7.33858	3.58965
PF3D7_1335300	5.91799	0.525755	0.724468	6.70889	1.93003	9.35728	7.09146	3.41887
PF3D7_0414900	7.67868	1.57719	1.66582	8.79083	2.89511	11.511	10.5603	5.15368
PF3D7_1003600	8.59789	1.74227	1.75609	9.36502	2.93288	10.4085	10.5474	6.84095
PF3D7_1251200	11.0327	1.71028	2.53413	5.94178	3.42332	11.7143	11.5349	4.03796
PF3D7_1148620	1.01983	0.63196	1.06093	1.26565	0.864257	1.19218	1.41172	1.34978
PF3D7_1148640	5.28853	4.76814	5.32418	5.75882	5.01827	5.32613	5.44277	5.32902
PF3D7_1121600	-0.0896056	1.28954	0.683163	2.35789	2.96089	1.65003	0.0980228	0.726767
PF3D7_0903600	6.99703	1.64794	1.80089	2.98707	2.66184	11.8507	9.13861	2.70886
PF3D7_1125700	3.43192	0.0202464	0.20457	6.52719	0.882064	7.44643	4.05999	0.150066
PF3D7_0424100	3.83869	-0.45658	0.104786	3.67017	0.586431	6.96461	4.41646	0.255258
PF3D7_0205800	0.252781	-0.598132	0.582626	0.702039	#DIV/0!	0.557052	-0.127197	#DIV/0!
PF3D7_1035500	2.71439	-0.361965	0.0918011	1.29157	0.368719	3.93881	3.32908	0.890219
PF3D7_0911100	6.76107	0.0313812	0.195558	3.74297	0.44253	7.79332	4.73135	0.533523
PF3D7_0210600	5.56104	0.629891	0.418668	0.588087	1.02958	8.4812	8.38078	1.53665
PF3D7_0919200	8.08078	0.763588	0.386323	2.31425	0.771215	6.4816	6.99945	2.2851
PF3D7_0212600	3.59624	-0.102345	0.498051	4.24688	1.73294	9.89452	3.89835	0.715993
PF3D7_0207100	5.76127	0.812869	0.900516	1.54264	1.18771	7.25558	6.99801	2.30511
PF3D7_0822900	6.59195	0.801642	0.9534	1.53491	1.31261	7.28029	9.61595	5.56225
PF3D7_0823800	-0.0896056	0.0391404	1.06783	0.528828	#DIV/0!	0.587568	1.13166	#DIV/0!
PF3D7_1252400	1.34295	-0.425367	0.0396063	2.84303	0.956913	4.8035	2.77253	-0.062709
PF3D7_1342600	4.40675	1.1003	1.30376	10.4647	4.43633	9.24497	4.62372	1.12081
PF3D7_0424300	0.638309	0.14221	-0.147928	1.53012	1.1039	1.72812	0.436848	0.101215
PF3D7_0214600	2.40743	0.0144677	0.270102	3.78844	0.0130906	6.3559	3.33018	0.525022
PF3D7_1337800	2.45274	1.87338	2.24508	12.5126	10.3527	6.94104	3.13774	2.23136
PF3D7_0931200	1.54902	1.46365	2.12352	#DIV/0!	1.90732	4.52852	0.737942	-0.413349
PF3D7_0935000	1.05993	0.390151	1.15556	#DIV/0!	0.567468	2.27894	0.386234	#DIV/0!
PF3D7_1351700	0.989065	-0.0495362	0.832219	3.24716	0.99004	3.35304	1.72371	1.10783
PF3D7_0818500	-0.0702921	0.375638	0.357533	0.0534854	0.62287	0.632847	0.46998	-0.0993963
PF3D7_1143100	2.22164	0.198557	0.326317	2.12563	0.645862	5.9589	5.03075	0.993637
PF3D7_0323500	4.10665	0.769111	2.27004	6.07084	2.45684	8.54194	5.70414	1.32041
PF3D7_1310700	0.88839	2.87506	-0.213319	1.34141	0.56977	1.9915	1.28424	1.06826
PF3D7_1237900	2.1748	0.0656467	0.456907	4.94792	3.04729	3.6423	4.92284	1.95928
PF3D7_0828800	2.57548	-0.0520733	0.241279	6.66141	1.52401	5.87393	2.65388	0.415392
PF3D7_0717300	1.15099	-0.0241665	0.270714	1.20978	1.48832	1.45205	1.66346	1.25661
PF3D7_0104200	4.31385	1.77733	3.77622	8.66861	6.68882	4.01406	6.56074	2.63676
PF3D7_1136900	0.653028	-0.10524	-0.265159	1.75535	0.460379	4.67198	3.36333	0.277244
PF3D7_0622900	1.29481	-0.223051	0.597531	1.75434	1.43949	1.08759	1.56248	#DIV/0!
PF3D7_1014100	4.91017	0.659696	0.702344	1.0962	1.00236	3.74844	9.08638	3.53225
PF3D7_1036000	6.5846	0.678598	1.99822	3.59142	1.0655	8.9551	6.93172	1.73149
PF3D7_0507400	3.89159	1.29826	1.53447	6.11944	2.87037	5.68974	2.3195	0.960272
PF3D7_1333300	0.255685	0.69925	1.44767	#DIV/0!	1.07267	0.90182	1.45907	-0.420093
PF3D7_1413700	3.39348	-0.657602	-0.623143	5.39689	0.902341	5.47669	2.37365	0.473418
PF3D7_1138700	1.77975	-0.537745	0.231715	5.07356	2.41213	4.39844	2.64213	-0.0141794
PF3D7_1218000	6.95933	1.6504	1.54092	10.0199	4.56743	9.2323	2.93871	1.37086
PF3D7_1436300	-0.287444	0.055304	0.489854	6.92833	7.57939	1.21792	0.293902	0.470528
PF3D7_0402200	6.33283	0.319538	0.552221	5.96123	1.92906	6.06321	3.72843	0.82304
PF3D7_1320600	1.41396	0.264282	0.812006	0.564476	0.565175	2.18752	2.10007	0.350033
PF3D7_0206900	2.07119	-0.302446	0.859017	0.754699	-0.0977658	1.99621	2.65038	1.89149
PF3D7_1149200	2.74019	2.52868	2.85185	8.87508	12.6011	3.81789	3.3361	2.13541
PF3D7_0102200	2.76413	2.40477	2.64386	3.19886	13.0491	4.31091	3.16039	1.9395
PF3D7_1238900	2.34903	-0.0541868	1.00222	3.42182	0.407047	6.54051	3.25807	0.456465
PF3D7_0625400	0.616651	0.33625	0.228645	4.43755	2.80384	3.41819	1.76161	-0.0114154
PF3D7_0730300	0.907273	0.0810346	1.098	2.87692	1.50975	2.70726	0.86024	0.109514
PF3D7_0104300	1.42477	0.269952	1.12072	4.54423	3.66543	2.99655	1.82615	0.260474
PF3D7_0731500	1.86976	0.426229	0.649662	6.22991	4.89976	5.41037	0.93743	0.770178
PF3D7_0407900	2.64863	0.565961	1.11045	5.2693	0.945391	6.07391	1.792	0.0644866
PF3D7_1026600	0.786098	-0.108911	0.0223311	4.23501	1.8258	2.96677	0.768983	0.709017
PF3D7_0818100	1.31242	-0.275334	0.32441	1.22189	1.43404	3.77563	1.90569	0.517537
PF3D7_1125800	0.852363	-0.40157	-0.738226	1.86115	0.0989201	3.21858	2.05683	-0.0465739
PF3D7_0806800	2.75952	3.50601	2.992	7.47764	5.52934	5.03671	2.74217	5.07582
PF3D7_0730800	2.9412	0.537392	0.448869	2.31899	7.93764	1.75113	0.611261	0.636759
PF3D7_0210700	2.56056	-0.0511099	0.248777	0.558507	0.237514	2.74897	2.9321	1.64939
PF3D7_0808200	2.19039	0.301814	0.301402	3.9073	1.0582	4.97229	2.69675	0.794661
PF3D7_1036500	3.94842	0.671699	0.175966	2.24768	-0.0349592	2.52689	2.9661	1.05244
PF3D7_0216700	3.00957	-0.584547	0.388372	3.4808	1.22662	4.20691	1.35329	0.734371
PF3D7_0424600	0.127421	0.709764	0.619878	1.89491	9.44539	1.3298	0.949023	1.5013
PF3D7_0220000	1.4463	1.83233	4.01042	9.49004	11.2493	2.5099	2.38518	1.36546
PF3D7_0530100	1.35531	0.353052	0.274211	0.762895	0.203101	0.653018	0.908909	#DIV/0!
PF3D7_1420700	0.961625	0.439936	2.7112	7.30242	7.87491	1.90258	0.893505	0.873643
PF3D7_0415800	1.24783	0.454099	1.28766	2.14866	1.12584	4.02517	3.53596	1.54668
PF3D7_0424200	0.314208	-0.218386	-0.454012	4.36081	1.57667	2.71932	0.996409	0.437419
PF3D7_1460600	1.15638	0.560321	0.00381548	1.72973	0.184424	1.85022	1.87728	0.914267
PF3D7_0507500	0.788972	-0.192124	0.271719	2.1835	0.471155	2.87276	4.75197	0.326336
PF3D7_1471000	#DIV/0!	0.665994	-0.460607	0.231296	1.31724	0.282925	#DIV/0!	#DIV/0!
PF3D7_0204200	1.22169	0.309011	1.07918	3.94663	1.39074	4.00134	1.97942	0.479338
PF3D7_1468400	7.72157	1.52468	0.916158	2.19777	1.38901	3.65897	8.68234	5.39651
PF3D7_1404800	1.56644	0.18902	0.0639716	4.84832	5.88703	1.2202	0.316582	0.929529
PF3D7_0418600	0.147273	-0.635809	-0.352809	1.06074	0.120939	1.45712	1.51143	0.21749
PF3D7_1371000	0.666797	0.992468	1.43137	1.5413	1.34605	1.00929	1.58509	1.15383
PF3D7_1313800	0.82238	-0.0115224	0.77222	1.5247	1.25537	0.823244	1.3147	1.28033
PF3D7_1460100	1.48594	0.0552937	1.13354	3.23605	1.38984	2.47571	2.20413	1.93331
PF3D7_1142500	#DIV/0!	-0.263213	0.141666	0.892831	-0.448392	-0.371568	#DIV/0!	-0.360672
PF3D7_0206200	4.27111	0.88165	0.461931	4.45957	1.00098	4.31785	3.81248	1.07842
PF3D7_1365900	0.401977	0.124762	0.400574	0.736127	0.440943	0.248999	0.542584	0.130139
PF3D7_0308300	-0.27185	-0.751368	#DIV/0!	#DIV/0!	-0.337233	1.40125	1.03072	0.0511303
PF3D7_1116700	5.73487	0.501579	4.36175	4.46476	3.92428	5.2258	3.03665	0.891256
PF3D7_1016800	3.56907	-0.270589	0.487672	4.20689	4.00092	0.305875	1.05385	0.304487
PF3D7_1116800	-0.292356	0.359485	0.390451	6.29949	6.16693	1.57764	0.868029	0.477046
PF3D7_0919300	1.45673	-1.40236	-0.438606	1.42978	0.593229	3.42917	3.72683	-0.244265
PF3D7_1133400	2.35918	-0.0832679	0.481454	2.28164	0.315241	4.54479	1.80176	0.332735
PF3D7_1127600	0.247297	-0.0390092	-0.173085	2.33501	-0.534324	2.09988	1.69519	0.500587
PF3D7_1212600	-0.570341	-0.614108	-0.305665	2.26684	#DIV/0!	-0.83315	#DIV/0!	1.75786
PF3D7_0818600	0.273255	-0.213526	-0.00538318	6.33649	1.64552	3.98575	1.2916	-0.452487
PF3D7_1127900	3.07991	-0.063818	0.150742	1.77193	0.108768	3.74689	2.63778	1.06472
PF3D7_0515400	8.48296	4.58707	1.62321	1.61505	1.75887	5.75492	11.2444	9.4651
PF3D7_0103400	2.75068	3.99103	2.88059	7.64779	1.78343	8.48369	3.75142	2.16463
PF3D7_0214800	1.9941	0.0949659	0.789562	4.4934	2.853	3.95974	1.49175	0.291915
PF3D7_1345900	-1.26917	-1.01591	-0.54167	0.0158672	#DIV/0!	-0.458573	#DIV/0!	0.264101
PF3D7_0316900	1.6989	0.610888	0.588344	1.38431	1.16214	1.05324	1.00454	0.935138
PF3D7_0924000	11.4738	3.34916	4.77094	2.63186	3.58561	8.7272	10.0639	6.32571
PF3D7_0402100	0.866436	0.876313	0.951368	7.01251	7.60464	2.28617	1.55532	0.593179
PF3D7_0725400	-0.212149	-1.3834	-1.81594	0.743488	-2.20433	0.609638	-0.391056	-1.89895
PF3D7_0807500	-0.0217964	-0.137756	0.454652	0.948029	0.135297	0.445708	0.708922	0.653119
PF3D7_0830500	0.406158	0.161403	0.252793	3.7389	7.67524	1.49357	0.388909	0.509138
PF3D7_0318700	1.02339	0.545673	0.0604592	1.1458	0.767699	0.817982	1.89294	0.0496587
PF3D7_1340700	-0.690635	-1.19898	-0.459092	#DIV/0!	-0.755769	#DIV/0!	#DIV/0!	#DIV/0!
PF3D7_1423300	7.32446	2.80047	0.677788	0.904803	0.651863	4.48174	9.05946	9.4732
PF3D7_0922700	1.43917	-1.03418	-0.138099	1.69887	-0.576524	0.6886	#DIV/0!	1.76441
PF3D7_1243700	1.77791	0.184638	0.729799	0.748118	0.568334	3.59937	3.35443	0.389072
PF3D7_1010700	-0.305738	-0.648923	0.84944	#DIV/0!	-0.936341	1.58374	#DIV/0!	-0.0880064
PF3D7_1407200	1.91705	0.411016	0.723449	2.36162	0.734953	1.52962	1.8375	1.93928
PF3D7_1411200	0.0696427	0.520254	0.340321	0.598972	1.00523	1.02917	0.767166	0.97177
PF3D7_1433400	0.145647	1.1054	0.99186	1.60423	0.187168	1.39046	-0.0313347	0.314921
PF3D7_0320000	#DIV/0!	#DIV/0!	-0.777542	#DIV/0!	#DIV/0!	#DIV/0!	#DIV/0!	#DIV/0!
PF3D7_1427700	#DIV/0!	1.01695	1.37651	3.26244	#DIV/0!	0.376773	#DIV/0!	#DIV/0!
PF3D7_1131800	0.902454	-0.0759635	1.09221	1.56067	1.3859	2.15113	1.20166	-0.376538
PF3D7_0803500	0.376968	-0.139594	1.08615	1.67616	0.0210594	2.93605	1.29401	0.175062
PF3D7_0316000	1.49394	-0.000142031	0.432971	1.60437	#DIV/0!	1.96615	0.395456	#DIV/0!
PF3D7_1421000	-0.267883	-1.69858	0.199902	#DIV/0!	#DIV/0!	#DIV/0!	0.078025	-1.83769
PF3D7_1451200	2.78112	0.439398	0.977465	2.00487	6.28166	0.950618	0.706263	2.09508
PF3D7_0623800	-0.329433	0.206091	0.76342	1.77034	2.82953	0.989396	-0.0917533	0.0403763
PF3D7_1146600	5.37216	4.00105	3.22267	4.19594	0.616468	6.53241	6.37735	5.41319
PF3D7_1028700	2.61162	0.115915	-0.324796	2.57374	0.166193	3.3973	1.09992	-0.393111
PF3D7_0930200	3.51811	1.08801	0.317863	-0.276103	0.0716207	2.49158	1.54505	0.848877
PF3D7_0509800	6.49178	2.36613	3.4983	4.15587	2.6365	4.69674	6.03422	3.11
PF3D7_0202500	2.33837	1.69238	1.02943	1.9016	4.79284	1.17536	#DIV/0!	1.24327
PF3D7_1309120	-0.723912	-1.04463	0.231709	0.125313	-0.22707	1.04743	0.414913	#DIV/0!
PF3D7_1102800	0.0624499	1.91783	0.857894	2.40368	4.09385	1.08691	0.669841	0.84728
PF3D7_0926900	-0.137761	0.578465	1.12071	-0.257493	#DIV/0!	5.90415	#DIV/0!	0.783962
PF3D7_0501100	0.466721	-0.319316	0.424439	2.11634	3.50766	0.157613	0.736844	0.854864
PF3D7_1142800	0.632467	0.930642	1.39862	1.2714	0.583387	#DIV/0!	1.36043	-0.140594
PF3D7_0410600	4.70016	0.319067	0.864315	2.38515	0.0157318	2.19727	3.82445	2.97
PF3D7_0727100	0.176935	-0.133435	0.408994	0.112509	0.371139	-0.0337655	1.1141	0.733587
PF3D7_1104100	0.159739	-0.640525	0.84395	1.82804	2.9477	1.38407	0.360971	-1.47594
PF3D7_0914100	4.65143	0.409675	0.250246	1.71044	0.0561974	1.66882	4.56537	3.86288
PF3D7_0707500	0.398894	-0.155396	0.512925	1.93489	2.04312	#DIV/0!	0.536895	1.24541
PF3D7_1433500	#DIV/0!	-0.170609	0.843653	3.18338	2.06783	1.20941	0.191011	0.519563
PF3D7_0418700	4.54965	0.772936	0.955226	1.1898	1.15436	4.73191	4.22616	1.89311
PF3D7_1252800	0.568051	0.798366	3.53845	7.37204	6.76993	1.58173	1.6022	0.834093
PF3D7_1371600	4.57647	1.67257	1.38555	1.98183	1.65937	2.16485	9.42689	8.30815
PF3D7_1321400	1.51022	-0.830412	1.91159	4.5751	0.0795137	5.94399	0.268534	-0.67488
PF3D7_0525100	0.104698	0.285512	0.802347	1.44036	1.15822	0.280717	0.969505	1.08246
PF3D7_0507300	1.16459	0.338299	0.268182	1.1406	0.310462	1.13949	0.904891	0.73478
PF3D7_1035700	2.53208	1.52342	1.69375	1.36883	0.549868	3.07632	6.27833	2.96346
PF3D7_1139800	1.62973	-0.04311	0.831793	0.750118	0.915414	#DIV/0!	1.44081	#DIV/0!
PF3D7_0319700	2.5187	-1.00092	0.314086	2.04334	1.38269	1.19898	0.327666	-0.0824854
PF3D7_0924400	3.78662	0.932838	2.75705	5.11305	2.0568	3.83754	2.89185	1.26391
PF3D7_0301300	4.34336	0.834436	1.10353	9.85073	2.72025	5.33578	1.61898	1.05694
PF3D7_0107500	1.56313	0.607396	2.18786	7.45555	6.58681	2.60896	1.26209	1.11588
PF3D7_0629300	6.03844	0.514981	1.35048	0.283184	0.47277	2.70489	5.33738	1.49011
PF3D7_0408000	-0.763835	#DIV/0!	#DIV/0!	0.923155	4.85907	2.14015	0.231636	#DIV/0!
PF3D7_1123900	-0.361565	0.151506	0.428432	0.200505	0.141609	0.877606	0.0388146	#DIV/0!
PF3D7_1208800	0.206285	0.273837	0.517419	#DIV/0!	0.0848585	2.84052	#DIV/0!	#DIV/0!
PF3D7_0707600	#DIV/0!	-0.312568	0.202698	0.670006	1.10451	#DIV/0!	0.00703771	#DIV/0!
PF3D7_1339300	2.00677	0.0251547	1.03029	0.690511	1.35219	2.18857	1.38346	1.33342

## Sheet: Fig2d
					Average log2FPKM per cluster
pathwaysID	Classification	C1	C2	C3	C4	C5	C6	C7	C8	Hypergeometric pvalue
MPM-MPMP1197-Phosphatidylcholine metabolism	phosphatidylinositol signaling	7.15873	3.00483	4.79564	6.2365	6.02308	6.58018	6.95938	4.12092	0.0218609
MPM-MPMP1201-Phosphoinositides and membrane traffic	phosphatidylinositol signaling	2.85945	1.702	2.54275	2.51585	2.32037	2.55889	2.77873	2.27176	0.0397731
MPM-MPMP1118-Inositol Phosphate metabolism	phosphatidylinositol signaling	3.02236	3.1276	4.19016	2.83829	2.10754	2.143	2.74487	2.16711	0.00284791
MPM-MPMP1247-Pyridoxal phosphate -Vitamin B6- metabolism	Amino acid Meabolism	4.94856	3.36602	5.79843	2.05594	1.63888	2.26177	2.51552	2.19594	0.0472637
MPM-MPMP1185-Parasite encoded proteins associated with the membrane of infected erythrocytes	Egress and Invasion, Exported Proteins	2.18291	2.26637	3.86702	3.05895	3.79222	1.48908	1.21305	1.69987	4.03617e-07
MPM-MPMP1052-Components of exosomes	Exported protein	3.92174	6.20446	5.34008	3.63102	5.10058	2.46579	3.34015	4.90098	6.06149e-07
MPM-MPMP1235-Proteins of erythrocyte-derived microvesicles	Exported protein	3.92174	6.20446	5.34008	3.63102	5.10058	2.46579	3.34015	4.90098	6.06149e-07
MPM-MPMP1307-Top ranked surface exposed proteins	Exported protein	3.72707	4.71555	5.04807	2.79546	1.90066	2.72534	2.79752	3.58296	2.26275e-05
MPM-MPMP1316-Translocon of exported proteins -PTEX-	Exported protein	1.54411	1.18763	2.80105	7.10086	9.6431	2.67117	1.67751	1.2947	0.000146521
MPM-MPMP1130-Localization and function of some Hsp40s and Hsp70s	Exported Proteins	2.80792	2.15051	3.96951	3.60703	5.39987	2.63223	2.02791	1.37078	0.00157792
MPM-MPMP1075-Established and putative Maurer-s clefts proteins	Exported Proteins	2.92445	3.71277	4.25521	2.09075	3.50707	1.64938	1.66848	2.54923	0.00350148
MPM-MPMP1292-Subcellular location of exported proteins	Exported Proteins	2.8518	1.20209	2.22756	6.29807	7.65028	3.44435	3.00004	2.22423	0.0415062
MPM-MPMP1012-a-Linolenic acid -ALA- pathway	Glycerophospholipid metabolism.	5.56184	2.11738	3.70102	0.896182	1.44206	3.54762	3.85719	2.42808	0.0169474
MPM-MPMP1107-Hemoglobin digestion	Hemoglobin digestion/ Egress-Invasion	2.16892	1.05748	2.47765	2.51815	1.67303	2.95518	2.40734	0.884065	0.0037206
MPM-MPMP1083-Functional annotation of merozoite invasion-related proteins	Invasion	3.42256	3.54804	2.49232	3.02929	1.76183	3.93108	3.47357	3.33467	0
MPM-MPMP1290-Subcellular localization of proteins involved in invasion	Invasion	3.62852	3.59981	2.45422	3.21984	1.86774	4.12079	3.6482	3.46915	4.44089e-16
MPM-MPMP1053-Components of the linear motor responsible for merozoite motility in invasion	Invasion	4.78717	4.25185	2.67102	3.3733	1.44831	4.01899	4.12823	4.2562	1.35369e-07
MPM-MPMP1186-Parasite invasion ligands and human erythrocyte receptors	Invasion	3.41824	0.127058	0.245559	5.08967	1.82051	6.23618	3.64671	1.34638	1.35863e-07
MPM-MPMP1145-Merozoite ligands their erythrocyte receptors	Invasion	3.19787	0.0396397	0.255826	4.2639	1.45087	5.73759	3.37639	1.16265	1.17972e-06
MPM-MPMP1168-MSPDBL and MSP1 mediate merozoite invasion	Invasion	2.85843	2.52759	1.86676	2.11977	0.744549	2.96708	3.03721	2.3668	3.85736e-06
MPM-MPMP1066-Domains of merozoite surface proteins	Invasion	3.89627	0.445025	0.619289	6.09927	2.50885	6.80538	3.51739	1.65329	8.0511e-05
MPM-MPMP1152-Model for merozoite invasion	Invasion	2.17069	-0.252745	0.0440759	3.43754	0.826115	4.74291	2.40488	0.341804	0.00319003
MPM-MPMP1227-Protein kinase G-dependent phosphorylation in schizonts	Invasion-Egress	5.09407	3.54722	3.26958	4.12588	2.58703	4.97698	5.35226	3.89673	8.60158e-07
MPM-MPMP1037-cGMP-PKG signalling in egress-invasion	Invasion-Egress	6.54447	3.65304	2.99452	7.21758	4.02296	7.96146	6.7619	4.43405	9.80304e-06
MPM-MPMP1006-Acetylation recognition by the bromodomain and other modules	Nucleosome Assembly	5.10897	4.60051	5.64893	3.4096	3.25256	3.97166	3.71032	3.5184	0.0169474
MPM-MPMP1177-Nucleosome assembly and regulation	Nucleosome Assembly	3.6943	5.58507	5.52548	1.82798	1.38426	2.16963	3.17599	4.20131	0.0188241
MPM-MPMP1232-Proteins containing histone post translational modification-binding modules	Nucleosome Assembly	2.85707	2.12512	3.24987	1.46572	1.20385	2.35707	1.24217	0.877804	0.00605765
MPM-MPMP1296-The acidocalcisome	pH regulation	4.37456	4.86509	5.76109	3.02327	2.12293	2.32759	2.1503	3.43749	0.0310602
MPM-MPMP1195-pH regulation in the parasite cytosol	pH regulation	3.61187	3.20268	4.6191	3.88054	2.26711	3.00778	2.36097	2.54912	0.0472637
MPM-MPMP1153-Model for metabolic compartmentalization of PI biosynthesis	PI biosynthesis	2.36041	4.88705	6.01317	0.623408	1.28475	0.68245	0.726351	2.25177	0.0121312
MPM-MPMP1222-Proteasome-mediated proteolysis of ubiquinated proteins	Proteasomal Protein Degradation	1.66438	2.17607	3.20536	0.884341	0.461386	0.909075	0.793968	0.839981	4.65046e-06
MPM-MPMP1089-Genes coding for components of the proteasome degradation machinery and their timed transcription	Proteasomal Protein Degradation	1.93252	2.35255	3.468	0.979976	0.418101	1.02979	0.849243	0.849628	2.13704e-05
MPM-MPMP1159-Models for ubiquitin -Ub- chain amputation and trimming in regulating proteasomal degradation	Proteasomal Protein Degradation	1.61749	3.45535	3.98752	0.794107	0.464152	0.581298	0.695694	1.68166	2.40561e-05
MPM-MPMP1143-Mechanism of ubiquitin transfer	Proteasomal Protein Degradation	2.16417	1.04516	2.18846	0.670583	0.403489	1.31822	1.19417	0.330949	0.00172952
MPM-MPMP1096-Genes encoding ubiquitin-related reactions	Proteasomal Protein Degradation	1.72438	1.73138	2.60361	1.09565	0.568117	1.55163	1.12034	0.6162	0.0035651
MPM-MPMP1221-Proteasome-mediated degradation of non-native ER proteins	Proteasomal Protein Degradation	3.76522	4.53467	6.84369	1.08627	0.967269	1.38333	1.34156	1.37705	0.0286335
MPM-MPMP1157-Model of the Ube2w-CHIP-Ataxin-3 Ubiquitination Cycle	Proteasomal Protein Degradation	1.62969	1.32357	3.3801	1.36682	1.09299	1.08922	1.05625	0.586137	0.00284791
MPM-MPMP1240-Proteins with ER retention sequences	Protein Folding, Assembly and Trasnport	2.98354	3.03062	7.15073	4.03196	2.5554	2.32866	1.99563	1.59124	3.05637e-06
MPM-MPMP1215-Posttranslational translocation in eukaryotes	Protein Folding, Assembly and Trasnport	2.7636	2.85692	5.65044	1.5279	0.617657	1.19714	0.885594	0.794314	0.0278027
MPM-MPMP1094-Genes coding for protein traffic related proteins	Protein Trafficking	2.1373	2.62736	3.66671	1.13308	0.789189	1.51438	0.989368	1.17816	2.11061e-05
MPM-MPMP1121-Intracellular distribution of phosphoinositides and small GTPases involved in membrane traffic	Protein Trafficking	0.879694	2.30283	2.43898	0.222246	-0.207246	0.970187	0.420283	1.03939	0.000497636
MPM-MPMP1011-ADP ribosylation factors functions in the secretory pathway	Protein Trafficking	5.03159	3.04404	3.72351	2.05539	2.00041	3.86372	4.23109	2.70885	0.00172952
MPM-MPMP1046-Classical COPI-mediated vesicular transport	Protein Trafficking	1.66237	3.34437	3.86796	0.582487	0.555161	0.695509	0.460417	0.934142	0.0164833
MPM-MPMP1254-Rab proteins	Protein Trafficking	0.753502	0.891497	1.40778	0.396794	-0.407535	1.51537	0.818123	0.670972	0.0228045
MPM-MPMP1045-Classical COPII-mediated vesicular transport	Protein Trafficking	1.48806	4.20855	4.56695	0.838513	1.13888	0.874947	0.80823	1.51579	0.0233067
MPM-MPMP1236-Proteins of the parasitophorous vacuolar membrane	PVM exported proteins	2.44024	3.24239	3.45569	5.0155	5.74218	2.34652	1.87881	2.85539	1.30264e-05
MPM-MPMP1242-Proteome of the parasitophorous vacuole	PVM exported proteins	2.85558	3.17489	4.84525	3.93961	4.38878	1.96311	1.66249	2.27712	2.96169e-05
MPM-MPMP1041-Characteristics of Plasmodium falciparum export proteins that remodel infected erythrocyte	PVM exported proteins	1.42343	1.41001	1.9138	4.72535	7.31374	2.14624	1.30387	1.27521	0.00293866

## Sheet: Fig 3a
Source data for Fig 3a is provided in Supplementary Data 3 file

[truncated: 30 more sheets: Fig 3b, Fig 3c, Fig 3d, Fig 3e, Fig 3f, Fig 4a, Fig 4b, Fig 4c, Fig 4d, Fig 4e, Fig 4f, Supp Fig 1a, Supp Fig 1b top panel, Supp Fig 1b bottom panel, Supp Fig 1c, Supp Fig 1d, Supp Fig 2, Supp Fig 3, Supp Fig 4, Supp Fig 5a and Supp Fig 13 …]
